# Supplementary material for: A brain-enriched circular RNA controls excitatory neurotransmission and restricts sensitivity to aversive stimuli
Source: Sci Adv. 2024 May 24;10(21):eadj8769. doi: 10.1126/sciadv.adj8769 (PMC11122670; doi:10.1126/sciadv.adj8769)
Supplement: Supplementary file 2 — Data S1 and S2 [file sciadv.adj8769_data_s1_and_s2.zip]

Archive with 2 entries (2 files):
- sciadv.adj8769_data_s1.xlsx
- sciadv.adj8769_data_s2.xlsx
