# Supplementary material for: A brain-enriched circular RNA controls excitatory neurotransmission and restricts sensitivity to aversive stimuli
Source: Sci Adv. 2024 May 24;10(21):eadj8769. doi: 10.1126/sciadv.adj8769 (PMC11122670; doi:10.1126/sciadv.adj8769)
Supplement: Supplementary file 2 — Data S1 and S2 [file sciadv.adj8769_data_s1_and_s2.zip › sciadv.adj8769_data_s1.xlsx]

## Sheet: blast.res
Data S1: RCMs identified by BLASTn results from flanking introns
qseqid means Query Seq-id
sseqid means Subject Seq-id
evalue means Expect value
length means Alignment length
mismatch means Number of mismatches
gapopen means Number of gap openings
gaps means Total number of gaps
qseq means Aligned part of query sequence
qstart means Start of alignment in query
qend means End of alignment in query
sseq means Aligned part of subject sequence
sstart means Start of alignment in subject
send means End of alignment in subject
qseqid	sseqid	evalue	length	mismatch	gapopen	gaps	qseq	qstart	qend	sseq	sstart	send	UpstreamIntronCoord	DownstreamIntronCoord
Upstream	Downstream	5.26e-29	81	5	0	0	TTTGAGACAGGGTTTCTCTGTGTAGCTTTGGCTGTCCTGGAAATCACTTTGTAGACCAGGCTGGCCTCGAACTCAGAAATC	4371	4451	TTTGAGACAGGGTTTCTCTGTGTAGCCCTGGCTGTCCTGGAACTCACTCTGTAGACCAGGCTGTCCTCGAACTCAGAAATC	36704	36784	chr17 6176991 6177071	chr17 6190319 6190399
Upstream	Downstream	1.47e-24	129	20	3	3	CTTTAATCCCAAACACTTGGAAGGCAGAGGCAGGCAGATCTCTTGAGTTTGAGGCCAGCCTGGTCTACATAGCAAGTTCTAGGACAGCCAGAGCTATGTTAGCGAGACCGTGTCTCAAAAAACAAAAAA	668	796	CTTTGATCCC-AGCACTTGGGAGGCAGAGGCAGGCGGATTTC-TGAGTTCAAGGCCAGCCTGGTCTACAAAGTGAGTTCCAGGACAGCCAGGGCTATAC-AGAGAAACCCTGTCTTGAAAAACCAAAAA	18304	18429	chr17 6173288 6173416	chr17 6208674 6208799
Upstream	Downstream	1.91e-23	142	17	7	10	TTGGTTTGCTTTTTGAGACAGGGTCTCTCTGTGTAGCCCTGGCTGTCCTGGCACTCACTCACTCTGGA-CAGGCTGAGCTCCAGCTCACAGAGCT-C-TGCCT--GCCTCT-GTGT--TGGGATTAAAGGCGTGTGCCACCA	12947	13080	TTGTTTTGTTTTTTGAGACAGGGTTTCTCTGTGTAGCCCTGGCTGTCCTGGAACTCACTC--TGTAGACCAGGCTGTCCTCGAACTCAGAAATCCGCCTGCCTCTGCCTCCCGAGTGCTGGGATTAAAGGTGTGTGCCACCA	36693	36832	chr17 6185567 6185700	chr17 6190271 6190410
Upstream	Downstream	2.46e-22	84	10	0	0	GGTGATTTGAGACAGGGTTTCTCTGTGTAGCTTTGGCTGTCCTGGAAATCACTTTGTAGACCAGGCTGGCCTCGAACTCAGAAA	4366	4449	GGTGTTTTGAGACAGTGTTTCTCTGTGTAGCTCTGTCTGTCCTGGAACTTACTCTGTAGAGTAGGCTGGCCTTGAACTCAGAAA	21807	21890	chr17 6176986 6177069	chr17 6205213 6205296
Upstream	Downstream	8.86e-22	137	15	7	11	CTTTAATCCCAAACACTTGGAAGGCAGAGGCA--GGCA----GATCTCTTGAGTTTGAGGCCAGCCTGGTCTACATAGCAAGTTCTAGGACAGCCAGAGCTATGTTAGCGAGACCGTGTCTC-AAAAAA-CAAAAAA	668	796	CTTTAATCCC-AGCACTTGGGAGGCAGAGGCAAAGGCAGGCGGATTTC-TGAGTTCGAGGCCAGCCTGGTCTACAAAGTGAGTTCCAGGACAGTCAGGGCTATAC-AGAGAAACCCTGTCTCGAAAAAAACAAAAAA	26856	26989	chr17 6173288 6173416	chr17 6200114 6200247
Upstream	Downstream	3.21e-16	138	21	8	9	TTTTTGAGACAAGGTTTCTTCTAT-TATGCACCTCTAGCTGTCCTAGAACTTGATATGTAGACCAGACTGGCCTTAAATTCAAGAGGTTCACCTGCCTCTGCCTCCTGACT-CTAGGGATTAAAGAAGTGTGCCACCA	229	364	TTTTTGAGACAGGGTTTCT-CTGTGTA-G--CC-CTGGCTGTCCTGGAACTCACTCTGTAGACCAGGCTGTCCTCGAACTC-AGAAATCCGCCTGCCTCTGCCTCCCGAGTGCT-GGGATTAAAGGTGTGTGCCACCA	36702	36832	chr17 6172849 6172984	chr17 6190271 6190401
Upstream	Downstream	1.93e-13	84	13	2	2	ATCCCAAACACTTGGAAGGCAGAGGCAGGCAGATCTCT-TGAGTTTGAGGCCAGCCTGGTCTACATAGCAAGTTCTAGGACAGC	673	755	ATCCC-AGCACTTGGGAGGCAGAGGCAGGTGGAACTCTGTGAGTTTGAGGCCAGAATGGGCTACAGAGTGAATTCCAGGACAGC	26720	26802	chr17 6173293 6173375	chr17 6200301 6200383
Upstream	Downstream	6.95e-13	115	20	5	5	TTTAATCCCAAACACTTGGAAGGCAGAGGCAGGCAGATCTCTT-GAGTTTGAGGCCAGCCTGGTCTACAT-AGCAAGTTCTAGGACAGCCAGAGCTATGTTAGCGAGACCGTGTC	669	781	TTTAATCCC-AGCACTGGGGAGGCAGAGGCAGTAGGATCTCTGGGAGTTCCAGCCCAGCTTGGTGTACATCATG-AGTTCCAGGACAGATAGGGCTATG-TAGAGAGACCTTGTC	30984	31095	chr17 6173289 6173401	chr17 6196008 6196119
Upstream	Downstream	3.23e-11	55	7	0	0	CTACAGAGTTAGTTTCAGGACAGCTAGGGCTACACAGAAAAACTCTGTCTCAAAA	13503	13557	CTACAGAGTGAATTCCAGGACAGCAAGGGTTACACAGAGAAACTCTGTCTTAAAA	26779	26833	chr17 6186123 6186177	chr17 6200270 6200324
Upstream	Downstream	4.18e-10	50	6	0	0	TTTTGAGACAGGGTCTCTCTGTGTAGCCCTGGCTGTCCTGGCACTCACTC	12957	13006	TTTTGAGACAGTGTTTCTCTGTGTAGCTCTGTCTGTCCTGGAACTTACTC	21811	21860	chr17 6185577 6185626	chr17 6205243 6205292
Upstream	Downstream	1.5e-09	55	8	0	0	CTGATCTACAGAGTTAGTTTCAGGACAGCTAGGGCTACACAGAAAAACTCTGTCT	13498	13552	CTGGTCTACAAAGTGAGTTCCAGGACAGCCAGGGCTATACAGAGAAACCCTGTCT	18361	18415	chr17 6186118 6186172	chr17 6208688 6208742
Upstream	Downstream	5.41e-09	45	5	0	0	GTGGTAGTGCACACCTTTAATCCCAGCACTTGGTAGGCAGAAGCA	13404	13448	GTGGTGGCGCACTCCTTTAATCCCAGCACTTGGGAGGCAGAGGCA	26842	26886	chr17 6186024 6186068	chr17 6200217 6200261
Upstream	Downstream	5.41e-09	61	9	1	1	CTGATCTACAGAGTTAGTTTCAGGACAGCTAGGGCTACACAGAAAAACTCTGTCTC-AAAA	13498	13557	CTGGTCTACAAAGTGAGTTCCAGGACAGTCAGGGCTATACAGAGAAACCCTGTCTCGAAAA	26919	26979	chr17 6186118 6186177	chr17 6200124 6200184
Upstream	Downstream	1.95e-08	78	14	2	2	GGCAGTGGTAGTGCACACCTTTAATCCCAGCACTTGGTAGGCAGAAGCAGATGACTCTCTTGAGTTTGAAGCCAGCCT	13400	13477	GGC-GTGGTGGCGCACGCCTTTGATCCCAGCACTTGGGAGGCAGAGGCAGGCGGATTTCT-GAGTTCAAGGCCAGCCT	18287	18362	chr17 6186020 6186097	chr17 6208741 6208816
Upstream	Downstream	7e-08	54	5	3	3	ATCCCAGCACTTGGTAGGCAGAAGCAGATG-A-CTCTCTTGAGTTTGAAGCCAG	13423	13474	ATCCCAGCACTTGGGAGGCAGAGGCAGGTGGAACTCTG-TGAGTTTGAGGCCAG	26720	26772	chr17 6186043 6186094	chr17 6200331 6200383
Upstream	Downstream	1.17e-05	49	7	1	1	CCTATATAGGTCAGAAGTGTTGGATCCCCT-GAACTAGAGTTGTAGACA	5169	5216	CCTGTAGAGGCCAGAAGAGTTGCATCCCCTAGAACTGGAGTTATAGACA	8067	8115	chr17 6177789 6177836	chr17 6218988 6219036
Upstream	Downstream	1.17e-05	72	9	5	6	GGGCAGTGGTAGTG-CACA--CCTTTAATCCCAGCACTTGGTAGGCAGAAGCAG-ATGACTCTCTTG-AGTT	13399	13465	GGGCTGCGGTGGTGGCACATGCTTTTAATCCCAGCACTGGGGAGGCAGAGGCAGTAGGA-TCTCTGGGAGTT	30961	31031	chr17 6186019 6186085	chr17 6196072 6196142
Upstream	Downstream	1.17e-05	43	5	1	1	CTCCCAAGTGCTGGGATTAAAGGCTTGTGCCATCAT-GCCCGG	4451	4492	CTCCCGAGTGCTGGGATTAAAGGTGTGTGCCACCACCGCCCGG	36798	36840	chr17 6177071 6177112	chr17 6190263 6190305
Upstream	Downstream	4.21e-05	67	11	3	3	GAACTTGAACCCAAGTCCTCTGCAAGAGCAGCCAGAGTTCTTAATTACTAA-CCATCTCTCCA-TCC	11041	11105	GAAC-TGAACTCAGGACCTTTGGAAGAGCAGTCAGTGCTCTTAAGCTCTAAGCCATCTCTCCAGTCC	11046	11111	chr17 6183661 6183725	chr17 6215992 6216057
Upstream	Downstream	4.21e-05	29	2	0	0	TCTTAACTGCTGAACCATCTCTCCAGCCC	5274	5302	TCTTAACCGCTGAGCCATCTCTCCAGCCC	16700	16728	chr17 6177894 6177922	chr17 6210375 6210403
Upstream	Downstream	0.000152	41	4	2	2	TAACTCCAGTTCCAAGG-ATCTAGTCACTCCCTTCTGGCCT	1397	1436	TAACTCCAGTTTCAGGGGATCT-GACACTCTCTTCTGGCCT	12381	12420	chr17 6174017 6174056	chr17 6214683 6214722
Upstream	Downstream	0.000152	79	12	4	6	CTCTGTAGCCCAGACTGGCCTCGAATTCACAGGGATTCCTTTGCCTCTGCCTCCC-AC-GCAGTGGGATTCAAGGTGTG	2684	2760	CTCTGTAGACCAGGCTGTCCTCGAA--CTCAGAAATCCGCCTGCCTCTGCCTCCCGAGTGC--TGGGATTAAAGGTGTG	36750	36824	chr17 6175304 6175380	chr17 6190279 6190353
Upstream	Downstream	0.002	44	8	0	0	TGCCTCAACCTCCAGAGTGCTGGGGTTACAGGTATATGTCACCA	6451	6494	TGCCTCTGCCTCCCGAGTGCTGGGATTAAAGGTGTGTGCCACCA	36789	36832	chr17 6179071 6179114	chr17 6190271 6190314
Upstream	Downstream	0.007	22	1	0	0	CTCCCAAGTGCTGGGATTAAAG	4451	4472	CTCCCAAGTGCTAGGATTAAAG	28553	28574	chr17 6177071 6177092	chr17 6198529 6198550
Upstream	Downstream	0.025	100	19	6	7	TTTTGAGACAAGGTTTCTTCTATTATGCACCTCTAGCTGTCCTAGAACTTGATATGTAGACCAGACTGGCCTTAAATTCAAGAGGTTCACCTGCCTCTGC	230	329	TTTTGAGAC-A-GTGT-TTCT-CTGTGTAGCTCTGTCTGTCCTGGAACTTACTCTGTAGAGTAGGCTGGCCTTGAACTCA-GA--AACCCCTGCCTCTGC	21811	21903	chr17 6172850 6172949	chr17 6205200 6205292
Upstream	Downstream	0.091	33	3	1	2	GGTTTGGTTTGGTTTGGTTCTTTGAGACAGGGT	2618	2650	GGTTT--TTTTGTTTTGTTTTTTGAGACAGGGT	36686	36716	chr17 6175238 6175270	chr17 6190387 6190417
Upstream	Downstream	0.33	28	4	0	0	AGGACCTGAGTTTAATTCCCTGCACCCA	1347	1374	AGGTCCTGAGTTCAATTCCCAGCAACCA	10377	10404	chr17 6173967 6173994	chr17 6216699 6216726
Upstream	Downstream	0.33	26	2	1	1	GCTCTTAACTGTTGAGCCATCTTCTC	8025	8050	GCTCTTAACCGCTGAGCCATCT-CTC	16698	16722	chr17 6180645 6180670	chr17 6210381 6210405
Upstream	Downstream	0.33	22	2	0	0	AGTTTCAGGACAGCTAGGGCTA	13513	13534	AGTTCCAGGACAGATAGGGCTA	31057	31078	chr17 6186133 6186154	chr17 6196025 6196046
Upstream	Downstream	1.2	31	4	1	1	GAACTTGAACCCAAGTCCTCTGCAAGAGCAG	11041	11071	GAA-TTGAACTCAGTTCCTCTGGAAGAGCAG	3331	3360	chr17 6183661 6183691	chr17 6223743 6223772
Upstream	Downstream	1.2	31	4	1	1	GCTGAACCATCTCTCCAGCCCTCTGATCTTT	5282	5312	GCAGAACCATCTCTACAGCCC-CAGATTTTT	3357	3386	chr17 6177902 6177932	chr17 6223717 6223746
Upstream	Downstream	1.2	27	4	0	0	TCTGAGTTCCAGCCCAGCCTAGGCTAC	1239	1265	TCTGAGTTCAAGGCCAGCCTGGTCTAC	18343	18369	chr17 6173859 6173885	chr17 6208734 6208760
Upstream	Downstream	1.2	27	4	0	0	TCTGAGTTCCAGCCCAGCCTAGGCTAC	1239	1265	TCTGAGTTCGAGGCCAGCCTGGTCTAC	26901	26927	chr17 6173859 6173885	chr17 6200176 6200202
Upstream	Downstream	1.2	30	5	0	0	CTTGCCTCAACCTCCAGAGTGCTGGGGTTA	6449	6478	CTTGCCTCTACCTCCCAAGTGCTAGGATTA	28542	28571	chr17 6179069 6179098	chr17 6198532 6198561
Upstream	Downstream	1.2	21	2	0	0	AATTTGAGTTTTCCTTAGAGC	2494	2514	AATTTCATTTTTCCTTAGAGC	30188	30208	chr17 6175114 6175134	chr17 6196895 6196915
Upstream	Downstream	1.2	15	0	0	0	GAGTTCCAGCCCAGC	1242	1256	GAGTTCCAGCCCAGC	31027	31041	chr17 6173862 6173876	chr17 6196062 6196076
Upstream	Downstream	1.2	25	2	1	1	ATAAAGAAATCTTAAAAGAAAAAAA	1491	1515	ATAAATAAATCTTTAAA-AAAAAAA	34196	34219	chr17 6174111 6174135	chr17 6192884 6192907
Upstream	Downstream	1.2	33	6	0	0	AGTTTCAGGACAGCTAGGGCTACACAGAAAAAC	13513	13545	AGTTTCAAGCCAGCCAAGGCTACACAAAGAAAC	34320	34352	chr17 6186133 6186165	chr17 6192751 6192783
Upstream	Downstream	1.2	33	6	0	0	CTCTCTGTGTAGCCCTGGCTGTCCTGGCACTCA	12971	13003	CTCACTCTGTAGACCAGGCTGTCCTCGAACTCA	36746	36778	chr17 6185591 6185623	chr17 6190325 6190357
Upstream	Downstream	4.2	17	1	0	0	AAACAGAAAAGAAAATA	651	667	AAAAAGAAAAGAAAATA	13016	13032	chr17 6173271 6173287	chr17 6214071 6214087
Upstream	Downstream	4.2	21	0	2	2	CTGG-G-GATGGCTCAGCAAT	1326	1344	CTGGAGAGATGGCTCAGCAAT	16955	16975	chr17 6173946 6173964	chr17 6210128 6210148
Upstream	Downstream	4.2	18	0	1	1	TTAATAATAATAA-AACA	2466	2482	TTAATAATAATAATAACA	18430	18447	chr17 6175086 6175102	chr17 6208656 6208673
Upstream	Downstream	4.2	14	0	0	0	AAAAAAATTAGTTT	6534	6547	AAAAAAATTAGTTT	20237	20250	chr17 6179154 6179167	chr17 6206853 6206866
Upstream	Downstream	4.2	18	0	1	1	CCT-GGCATTTTATGTAA	6497	6513	CCTGGGCATTTTATGTAA	22396	22413	chr17 6179117 6179133	chr17 6204690 6204707
Upstream	Downstream	4.2	40	5	3	3	TTTTTGAGACAGGGTCTCTCTGTGTAGCCCTGGCTGTCCT	12956	12995	TTTTTGAGGCAGGGTCT-TATGTA-A-CCCAGGCTGACCT	29621	29657	chr17 6185576 6185615	chr17 6197446 6197482
Upstream	Downstream	4.2	30	4	1	1	CTT-TGTAGACCAGGCTGGCCTCGAACTCA	4417	4445	CTTATGTAACCCAGGCTGACCTCAAACTCA	29636	29665	chr17 6177037 6177065	chr17 6197438 6197467
Upstream	Downstream	4.2	35	7	0	0	GCCTCTGCATCAGCTCCTGCCTCTGGGTTCCTGCC	13828	13862	GCCTCAGCTTCAGTTCCTGCCTTCAGGTTCATGCC	30748	30782	chr17 6186448 6186482	chr17 6196321 6196355
Upstream	Downstream	4.2	14	0	0	0	AGAGAGACCTTGTC	2362	2375	AGAGAGACCTTGTC	31082	31095	chr17 6174982 6174995	chr17 6196008 6196021
Upstream	Downstream	4.2	27	2	2	2	AAGA-AGTGTTATGTCTTGTATTTTAG	9184	9209	AAGACAGAGTT-TCTCTTGTATTTTAG	31236	31261	chr17 6181804 6181829	chr17 6195842 6195867
Upstream	Downstream	4.2	32	6	0	0	TCACTTTGTAGACCAGGCTGGCCTCGAACTCA	4414	4445	TCTCTGTGTAGCCCTGGCTGTCCTGGAACTCA	36718	36749	chr17 6177034 6177065	chr17 6190354 6190385
Upstream	Downstream	4.2	14	0	0	0	CAAATTAATGAATT	1000	1013	CAAATTAATGAATT	37151	37164	chr17 6173620 6173633	chr17 6189939 6189952
