# Supplementary material for: A brain-enriched circular RNA controls excitatory neurotransmission and restricts sensitivity to aversive stimuli
Source: Sci Adv. 2024 May 24;10(21):eadj8769. doi: 10.1126/sciadv.adj8769 (PMC11122670; doi:10.1126/sciadv.adj8769)
Supplement: Supplementary file 2 — Data S1 and S2 [file sciadv.adj8769_data_s1_and_s2.zip › sciadv.adj8769_data_s2.xlsx]

## Sheet: Table legend
Data S2. Label-free quantification of proteins in pure synaptosomal fractions from circTulp4-deficient (CD) and wild type (WT) mice
Identification and quantification data of proteins detected in pure synaptosomal fractions by UDMSe. For each of the two conditions, tryptic peptides derived from two technical replicates (replicate digestion) per each of six biological replicates were analyzed by LC-MS (24 runs in total). Proteins (FDR < 1%; 2 peptides/protein) and peptides (FDR < 1%; ≥6 amino acids) were identified by database …
Sheet 1	1 all proteins CD vs WT	Differential LC-MS analysis of circTulp4-deficient and wild type synaptosomal fraction by UDMSe
Column descriptions
A	gene name	Gene name as extracted from description (column B)
B	description	Protein description as parsed from UniprotKB/SwissProt mouse source database
C	IEP	Calculated isoelectric point
D	mw	Calculated molecular weight (Da)
E	max score	Maximum identification score provided by PLGS database searching
F	accession	Database accession number as parsed from source database
G	reported peptides	Number of peptides after ISOQuant processing
H	sequence coverage	Sequence coverage of the protein
I	FDR level	FDR rate at protein level
J	entry	Protein entry as parsed from source database
K-AH	WT.1 to CD.12	Relative protein abundance in ppm for each replicate
AI,AJ	AVERAGE.WT, AVERAGE.CD	Average relative protein abundance in ppm for KO and CTRL group
AK	log2 FC KO/CTRL	"log2" of fold change as calculated with the R data analysis pipeline (see Materials & Methods for details)
AL	minuslog10q.mod	"-log10" of q-value
AM	q.mod	q-value as calculated with the R data analysis pipeline (see Statistics section of Materials & Methods section for details)
AN	zdist	Length of the segment connecting the two points (0,0) and (x,y) with x = log2(fold change) and y= -log10(q-value) (Euclidian distance)

## Sheet: 1 all proteins CD vs WT
gene name	description	IEP	mw	max.score	accession	reported.peptides	sequence.coverage	FDR.level	entry	WT.1	WT.2	WT.3	WT.4	WT.5	WT.6	WT.7	WT.8	WT.9	WT.10	WT.11	WT.12	CD.1	CD.2	CD.3	CD.4	CD.5	CD.6	CD.7	CD.8	CD.9	CD.10	CD.11	CD.12	AVERAGE.WT	AVERAGE.CD	logFC	minuslog10q.mod	q.mod	zdist
Ppp3cc	Serine/threonine-protein phosphatase 2B catalytic subunit gamma isoform OS=Mus musculus OX=10090 GN=Ppp3cc PE=1 SV=1	6.89	59440.8	2029.51	P48455	8	25.15	0	PP2BC_MOUSE	91.65	165.03	97.47	65.69	104.21	105.28	84.17	95.77	115.59	99.8	103.9	93.73	402.02	430.18	455.46	434.19	437.28	400.55	428.21	443.01	604.25	409.03	418.79	438.68	101.86	441.8	2.1397	13.9032	1.24975e-14	14.0669
Ppp2r1b	Serine/threonine-protein phosphatase 2A 65 kDa regulatory subunit A beta isoform OS=Mus musculus OX=10090 GN=Ppp2r1b PE=1 SV=2	4.81	66618.7	3813.11	Q7TNP2	15	26.79	0	2AAB_MOUSE	100.87	95.12	76.48	78.74	95.9	73.64	88.42	91.23	98.1	90.77	82.88	86.28	211.86	190.56	186.71	176.51	220.69	125.47	196	177.04	302.51	191.69	166.98	204.4	88.2	195.87	1.12995	8.25745	5.52774e-09	8.3344
Ppp1cc	Serine/threonine-protein phosphatase PP1-gamma catalytic subunit OS=Mus musculus OX=10090 GN=Ppp1cc PE=1 SV=1	6.13	37725.2	9802.41	P63087	15	55.11	0	PP1G_MOUSE	165.63	143.46	143.55	130.99	143.86	155.07	175.39	149.15	183.24	146.76	171.9	159.57	189.57	213.43	246.07	183.6	203.72	189.53	208.7	184.68	211.22	221.14	198.42	208.4	155.71	204.87	0.397644	3.50077	0.000315671	3.52328
Mapk8	Mitogen-activated protein kinase 8 OS=Mus musculus OX=10090 GN=Mapk8 PE=1 SV=1	7.58	44685.6	746.35	Q91Y86	8	26.04	0.0018	MK08_MOUSE	39.91	33.31	36.32	45.85	42.08	42.8	33.88	43.55	43.25	37.42	45.41	38.82	31.4	33.3	30.89	31.59	27.16	33.49	31.37	31	26.32	28.54	29.85	31.12	40.22	30.5	-0.394674	3.50077	0.000315671	3.52294
Tuba8	Tubulin alpha-8 chain OS=Mus musculus OX=10090 GN=Tuba8 PE=1 SV=1	4.8	50735.9	16044	Q9JJZ2	16	54.57	0	TBA8_MOUSE	52.96	44.84	63.25	48.24	50.75	46.79	65.58	58.72	53.45	50.81	44.04	57.99	90.58	59.65	83.59	76.86	85.81	64.2	90.7	67.26	62.95	83.62	81.79	62.86	53.12	75.82	0.508529	3.02663	0.000940535	3.06905
Rhoc	Rho-related GTP-binding protein RhoC OS=Mus musculus OX=10090 GN=Rhoc PE=1 SV=2	6.21	22348.6	5755.71	Q62159	9	55.96	0	RHOC_MOUSE	19.65	21.15	21.08	25.66	20.62	24.48	20.37	17.62	16.86	16.82	19.86	18.93	15.65	16.97	17.69	17.22	13.8	13.21	13.78	15.42	13.29	14.26	13.06	14.48	20.26	14.9	-0.439403	3.02663	0.000940535	3.05835
Nrn1	Neuritin OS=Mus musculus OX=10090 GN=Nrn1 PE=1 SV=1	6.79	15694.9	1161.61	Q8CFV4	3	33.8	0.001	NRN1_MOUSE	28.94	25.65	21.38	23.97	21.22	20.37	26.88	24.2	23.07	20.12	25.94	19.33	16.97	14.77	13.4	12.36	15.29	16.73	15.58	15.78	20.01	18.93	15.99	22.9	23.42	16.56	-0.508608	2.86814	0.00135475	2.91289
Ppp1cb	Serine/threonine-protein phosphatase PP1-beta catalytic subunit OS=Mus musculus OX=10090 GN=Ppp1cb PE=1 SV=3	5.79	37985.3	9673.83	P62141	16	61.16	0	PP1B_MOUSE	259.18	241.62	222.47	213.8	228.43	247.67	262.56	235	291.55	237.71	258.75	263.67	190.5	215.11	235.82	193.29	194.36	191.78	215.67	197.97	210.09	206.14	199.56	206.01	246.87	204.69	-0.267959	2.23866	0.00577215	2.25464
Nnt	NAD(P) transhydrogenase_ mitochondrial OS=Mus musculus OX=10090 GN=Nnt PE=1 SV=2	7.47	114523	1367.42	Q61941	31	39.59	0.001	NNTM_MOUSE	556.97	529.9	213.7	204.49	216.48	207.35	196.12	267.55	123.19	87.46	92.21	171.76	493.59	533.85	213.84	215.09	490.81	519.35	470.5	538.42	429.31	511.3	474.17	580.59	238.93	455.9	1.09628	1.37769	0.0419089	1.76065
Lsamp	Limbic system-associated membrane protein OS=Mus musculus OX=10090 GN=Lsamp PE=1 SV=1	6.24	38485.4	7537.32	Q8BLK3	11	36.66	0	LSAMP_MOUSE	470.28	454.1	319.19	314.4	337.37	348.92	362.56	380.53	402.74	351.98	381.28	369.98	242.56	248.94	239.67	270.81	243.03	260.86	256.33	276.51	345.79	386.5	316.56	343.04	374.44	285.88	-0.397268	1.68909	0.0204604	1.73518
Ntm	Neurotrimin OS=Mus musculus OX=10090 GN=Ntm PE=1 SV=2	7.74	38554.8	6187.37	Q99PJ0	11	52.62	0	NTRI_MOUSE	391.19	363.65	312.25	262.58	309.41	263.4	389.83	372.29	383.1	373.16	334.46	369.75	228.25	228.31	216.17	205.59	240.08	215.56	233.82	195.05	340.43	371.08	285.84	282.76	343.76	253.58	-0.45413	1.57564	0.0265678	1.63978
Cacnb1	Voltage-dependent L-type calcium channel subunit beta-1 OS=Mus musculus OX=10090 GN=Cacnb1 PE=1 SV=1	6.21	65771.4	502.2	Q8R3Z5	4	7.71	0.0019	CACB1_MOUSE	22.49	17.2	23.78	20.02	22.2	16.91	20.63	18.1	16.39	7.93	30.13	7.86	32.55	27.53	31.3	33.81	39.29	27.69	24.64	26	22.33	33.02	29.73	24.79	18.64	29.39	0.735021	1.39438	0.0403293	1.57625
Ppp2cb	Serine/threonine-protein phosphatase 2A catalytic subunit beta isoform OS=Mus musculus OX=10090 GN=Ppp2cb PE=1 SV=1	5.07	36145.4	8018.85	P62715	17	70.55	0	PP2AB_MOUSE	97.85	81.5	78.45	68.8	71.62	60.71	68.63	58.67	77.65	66.29	61.4	77.18	69.39	48.77	56.49	50.87	48.2	39.79	65	56.41	59.73	55.57	64.34	51.22	72.4	55.48	-0.384917	1.48326	0.0328654	1.53239
Hk3	Hexokinase-3 OS=Mus musculus OX=10090 GN=Hk3 PE=1 SV=2	5.56	101812	650.21	Q3TRM8	3	4.45	0.0018	HXK3_MOUSE	49.5	44.91	66.85	38.65	33.6	41.72	39.05	29.8	36.27	24.62	37.08	30.47	28.38	31.58	28.45	26.08	20.58	31.4	30.79	26.05	26.23	26.22	27.3	28.25	39.38	27.61	-0.474357	1.37063	0.0425959	1.4504
Syt2	Synaptotagmin-2 OS=Mus musculus OX=10090 GN=Syt2 PE=1 SV=1	8	47776	5735.32	P46097	21	54.03	0	SYT2_MOUSE	97.95	91.03	83.96	104.08	90.19	91.52	84.66	96.74	100.19	82.89	86.27	88.32	103.15	116.02	101.38	119.31	101.96	112.21	119.68	109.41	91.71	91.54	109.4	117.72	91.48	107.79	0.234537	1.37769	0.0419089	1.39752
Asap2	Arf-GAP with SH3 domain_ ANK repeat and PH domain-containing protein 2 OS=Mus musculus OX=10090 GN=Asap2 PE=1 SV=3	6.23	108060	329.09	Q7SIG6	2	1.88	0.0023	ASAP2_MOUSE	915.81	1803.29	1081.68	96.05	581.45	699.95	1229.08	602.19	124.13	1482.24	90.67	3141.51	85.85	100.69	672.04	613.05	63.81	878.47	539.07	526.97	80.05	67.9	NA	591.01	987.34	383.54	-1.3246	0.188669	0.647636	1.33797
Pacs2	Phosphofurin acidic cluster sorting protein 2 OS=Mus musculus OX=10090 GN=Pacs2 PE=1 SV=2	6.09	95730.6	332.22	Q3V3Q7	3	4.41	0.0023	PACS2_MOUSE	67.03	55.25	86.97	49.61	54.7	68.8	61.43	NA	75.2	50.82	52.65	34.64	28.79	13.4	14.84	58.42	44.73	NA	31.23	NA	24.06	66.32	37.86	NA	59.74	35.52	-0.897241	0.832176	0.147172	1.22375
Ift43	Intraflagellar transport protein 43 homolog OS=Mus musculus OX=10090 GN=Ift43 PE=1 SV=2	4.33	23501.1	778.78	Q9DA69	2	9.71	0.0018	IFT43_MOUSE	NA	11.9	NA	NA	13.44	31.96	27.67	NA	NA	NA	25.32	NA	NA	33.55	NA	40.55	NA	48.34	NA	52.91	NA	26.47	52.79	NA	22.06	42.44	1.00876	0.64171	0.228187	1.19557
Slc25a25	Calcium-binding mitochondrial carrier protein SCaMC-2 OS=Mus musculus OX=10090 GN=Slc25a25 PE=1 SV=1	8.68	53020.3	1074.21	A2ASZ8	12	38.17	0.0018	SCMC2_MOUSE	127.28	428.33	111.17	126.2	137.43	507.12	133.38	123.31	124.06	112.11	134.3	392.65	970.47	174.35	1023.31	176.65	822.86	151.2	143.64	136.82	982.83	148.27	412.66	527.52	204.78	472.55	0.987434	0.295786	0.506074	1.03078
Gnat1	Guanine nucleotide-binding protein G(t) subunit alpha-1 OS=Mus musculus OX=10090 GN=Gnat1 PE=1 SV=3	5.28	40423	2247.45	P20612	4	18.57	0	GNAT1_MOUSE	24.19	22.6	14.63	24.59	20.12	20.83	13.95	14.75	18.3	17.12	14.44	21.03	17.05	18.89	13.05	8.85	7.09	7.39	16.54	8.16	16.29	10.41	16.89	15.86	18.88	13.04	-0.58977	0.832176	0.147172	1.01997
Dlg2	Disks large homolog 2 OS=Mus musculus OX=10090 GN=Dlg2 PE=1 SV=2	5.82	95336.6	1112.3	Q91XM9	25	40.61	0.001	DLG2_MOUSE	217.84	251.89	183.47	207.39	257.2	252.61	183.36	195.53	187.06	188.62	185.73	167.43	192.8	165.84	173.29	172.81	157.37	134.44	172.36	177.38	168.18	165.19	177.11	180.5	206.51	169.77	-0.273178	0.939283	0.115005	0.978202
Stat5a	Signal transducer and activator of transcription 5A OS=Mus musculus OX=10090 GN=Stat5a PE=1 SV=1	5.98	91401.7	1395.92	P42230	3	4.04	0.001	STA5A_MOUSE	128.01	209.78	172.61	311.35	295.12	295.54	259.36	402.21	321.5	398.36	243.11	323.61	125.38	114.21	178.69	140.47	197.87	224.66	224.82	137.54	204.75	248.17	214.68	213.19	280.05	185.37	-0.570612	0.76354	0.172369	0.953201
Kras	GTPase KRas OS=Mus musculus OX=10090 GN=Kras PE=1 SV=1	6.4	21941	6097.04	P32883	8	60.32	0	RASK_MOUSE	48.26	53.76	55.55	55.72	48.64	45.74	49.21	52.39	57.27	57.88	60.86	52.06	64.5	63.68	62.12	75.09	57.77	53.5	68.55	60.88	55.11	63.34	59.03	57.34	53.11	61.74	0.216127	0.913968	0.121908	0.939175
Myl12b	Myosin regulatory light chain 12B OS=Mus musculus OX=10090 GN=Myl12b PE=1 SV=2	4.49	19836.2	2884.31	Q3THE2	9	55.81	0	ML12B_MOUSE	74.18	72.15	42.85	45.02	81.09	65.49	43.47	66.68	79.13	83.64	74	71.66	36.11	35.2	48.4	36.46	39.88	64.97	42.47	48.05	69.8	52.6	51.05	54.71	66.61	48.31	-0.459946	0.798228	0.159137	0.921259
Cacna2d1	Voltage-dependent calcium channel subunit alpha-2/delta-1 OS=Mus musculus OX=10090 GN=Cacna2d1 PE=1 SV=1	4.97	125771	1746.6	O08532	31	36.9	0	CA2D1_MOUSE	493.45	478.06	462.84	469.72	505.12	384.7	296.6	380.74	335.1	402.12	283.05	314.79	290.76	323.8	271.8	434.92	231.46	328.76	236.85	297.85	298.35	356.59	277.3	319.01	400.52	305.62	-0.382238	0.825687	0.149387	0.909871
Slc25a18	Mitochondrial glutamate carrier 2 OS=Mus musculus OX=10090 GN=Slc25a18 PE=1 SV=4	9.47	34793.4	3238.44	Q9DB41	14	62.81	0	GHC2_MOUSE	64.35	69.51	100.46	102.09	69.79	66.6	100.1	98.49	80.09	70.67	88.64	102.28	110.04	112.27	101.03	102.95	98.2	99.66	105.05	117.83	94.27	95.06	112.62	89.39	84.42	103.2	0.308538	0.855125	0.139597	0.909085
Rap2c	Ras-related protein Rap-2c OS=Mus musculus OX=10090 GN=Rap2c PE=1 SV=1	4.67	20972.9	3353.94	Q8BU31	10	66.12	0	RAP2C_MOUSE	11.46	11.97	10.99	11.61	11.48	10.69	11.4	11.59	9.94	8.6	10.44	9.87	14.52	12.4	9.61	13.17	11.6	13.2	11.55	15.73	14.05	15.88	14.1	11.65	10.84	13.12	0.268022	0.855125	0.139597	0.896145
Arl8b	ADP-ribosylation factor-like protein 8B OS=Mus musculus OX=10090 GN=Arl8b PE=1 SV=1	8.6	21767.2	4016	Q9CQW2	14	70.43	0	ARL8B_MOUSE	106.65	88.8	109.91	95.27	103.47	92.64	71.41	79.06	92.68	70.13	71.66	80.78	84.11	84.67	60.48	101.75	57.54	58.99	67.21	81.07	55.42	65.45	61.93	53.34	88.54	69.33	-0.364823	0.806093	0.156281	0.884806
Isoc2a	Isochorismatase domain-containing protein 2A OS=Mus musculus OX=10090 GN=Isoc2a PE=1 SV=1	8.01	22759.5	1636.13	P85094	7	61.65	0	ISC2A_MOUSE	38.12	54.8	48.58	49.48	31.95	34.97	51.61	54.66	33.56	26.12	45.58	60.93	53.78	48.93	49.96	49.62	52.65	62.03	60.05	59.69	47.18	71.63	56.11	63.22	44.2	56.24	0.380872	0.64171	0.228187	0.746227
Aldh18a1	Delta-1-pyrroline-5-carboxylate synthase OS=Mus musculus OX=10090 GN=Aldh18a1 PE=1 SV=2	7.24	87836.7	1061	Q9Z110	11	24.4	0.0018	P5CS_MOUSE	866.17	721.39	576.49	221.57	643.37	280.52	175.33	171.43	90.37	213.17	119.03	123.32	1133.69	870.02	426.95	1333.55	172.55	258.08	635.73	444.29	120.71	713.64	161.19	576.24	350.18	570.55	0.737551	0.0849996	0.822243	0.742432
Csde1	Cold shock domain-containing protein E1 OS=Mus musculus OX=10090 GN=Csde1 PE=1 SV=1	5.95	89646.1	300.48	Q91W50	3	4.26	0.0023	CSDE1_MOUSE	269.88	272.98	299.68	351.67	321.86	346.62	436.48	63.83	76.28	367.02	82.33	82.6	294.92	284.74	88.53	77.9	62.22	95.63	323.04	66.67	69.78	427.15	68.31	79.18	247.6	161.51	-0.715416	0.0920223	0.809054	0.72131
Hadhb	Trifunctional enzyme subunit beta_ mitochondrial OS=Mus musculus OX=10090 GN=Hadhb PE=1 SV=1	9.9	51671.6	2093.35	Q99JY0	20	56.84	0	ECHB_MOUSE	190.68	181.8	198.95	220.14	158.66	161.17	175.11	234.4	119.5	184.38	225.35	241.57	234.18	228.1	230.3	247.21	264.1	284.72	252.64	239.43	161.39	270.38	233.02	204.87	190.98	237.53	0.32618	0.64171	0.228187	0.719851
Dtna	Dystrobrevin alpha OS=Mus musculus OX=10090 GN=Dtna PE=1 SV=2	6.32	84865.8	566.95	Q9D2N4	6	13.54	0.0018	DTNA_MOUSE	96.53	88.68	83.54	79.29	73.65	58.92	75.34	101.94	81.7	64.46	83.97	70.02	74.13	62.61	33.09	77.44	57.81	70.93	64.46	64.44	54.13	68.21	71.64	57.43	79.84	63.03	-0.354092	0.62412	0.237618	0.71757
Actbl2	Beta-actin-like protein 2 OS=Mus musculus OX=10090 GN=Actbl2 PE=1 SV=1	5.16	42346.5	7369.77	Q8BFZ3	13	36.17	0	ACTBL_MOUSE	187.71	250.99	225.92	205.45	270.98	299.67	269.93	227.22	249.25	211.32	241.18	213.67	186.3	186.41	195.79	202.06	180.13	153.1	232.49	224.35	201.8	200.23	228.58	208.42	237.77	199.97	-0.246507	0.64171	0.228187	0.687428
Pld3	Phospholipase D3 OS=Mus musculus OX=10090 GN=Pld3 PE=1 SV=1	6.09	54845.3	893.62	O35405	7	17.42	0.0018	PLD3_MOUSE	130.15	124.32	149.65	196.09	97.45	100.31	128.74	127.85	118.72	132.18	155.86	128.19	161.91	162.04	155.84	176.43	147.73	141.41	170.76	189.17	136.16	122.39	195.24	197.77	132.46	163.07	0.309084	0.607965	0.246624	0.682022
Acsf2	Acyl-CoA synthetase family member 2_ mitochondrial OS=Mus musculus OX=10090 GN=Acsf2 PE=1 SV=1	8.14	68635	722.32	Q8VCW8	10	24.72	0.0018	ACSF2_MOUSE	84.61	61.99	104.31	109.5	45.46	28.18	90.7	76.14	48.31	48.4	102.53	96.99	102.33	92.2	95.95	106.74	100.94	78.34	106.94	88.55	89.36	101.87	107.15	123.82	74.76	99.51	0.51233	0.438946	0.363961	0.674652
Ctnna1	Catenin alpha-1 OS=Mus musculus OX=10090 GN=Ctnna1 PE=1 SV=1	5.85	100791	1883.6	P26231	20	27.7	0	CTNA1_MOUSE	548.93	941.73	766.77	704.53	775.97	722.3	745.85	775.96	490.76	1003.46	479.36	957.7	346.92	544.01	591.76	846.81	612	980.07	614.3	622.84	173.61	477.04	458.22	262.35	742.78	544.16	-0.547206	0.349676	0.447017	0.64939
Mbp	Myelin basic protein OS=Mus musculus OX=10090 GN=Mbp PE=1 SV=2	10.27	27167.7	4642.76	P04370	11	49.6	0	MBP_MOUSE	604.13	744.62	804.17	789.22	891.72	906.07	774.16	834.42	715.35	805.45	765.56	770.23	1018.34	1054.47	927.37	1056.4	899.66	1030.09	789.81	842.62	855.98	988.02	770.26	758.64	783.76	915.97	0.221917	0.606841	0.247263	0.646145
Akr1b7	Aldose reductase-related protein 1 OS=Mus musculus OX=10090 GN=Akr1b7 PE=1 SV=4	6.91	36159.5	648.06	P21300	3	13.29	0.0018	ALD1_MOUSE	22.07	12.86	92.64	210.25	26.47	14.73	34.56	22.58	25.35	157.33	158.56	31.75	32.88	20.71	17.89	16.82	190.82	NA	336.3	115.43	130.64	130.99	37	102.52	67.43	102.91	0.63188	0.0163443	0.963065	0.632091
Cux1	Protein CASP OS=Mus musculus OX=10090 GN=Cux1 PE=1 SV=2	5.11	77497.1	1330.89	P70403	3	5.16	0.001	CASP_MOUSE	250.64	343.26	107.27	41.36	29.56	138.39	30.43	NA	235.06	NA	NA	NA	209.45	364.48	NA	29.71	NA	NA	262.44	NA	330.89	NA	30.46	389.14	147	230.94	0.629357	0.0163443	0.963065	0.629569
Kctd16	BTB/POZ domain-containing protein KCTD16 OS=Mus musculus OX=10090 GN=Kctd16 PE=1 SV=2	8.13	49827.8	688.99	Q5DTY9	12	27.17	0.0018	KCD16_MOUSE	110.83	111.64	124.52	156.69	101.73	110.63	125.52	172.48	127.6	117.39	106.79	338.1	82.79	109.75	91.5	90.31	85.93	157.35	82.47	114.48	144.35	76.27	71.01	102.51	141.99	100.73	-0.447673	0.377521	0.419256	0.585605
Nrap	Nebulin-related-anchoring protein OS=Mus musculus OX=10090 GN=Nrap PE=1 SV=3	9.72	196840	773.95	Q80XB4	10	6.71	0.0018	NRAP_MOUSE	804.06	686.94	798.08	789.74	765.87	642.48	636.52	515.69	594.99	680.93	567.02	653.49	700.02	618.7	667.54	599.01	601.38	320.47	589.98	372.4	563.2	154.45	527.96	539.59	677.98	521.22	-0.461472	0.351184	0.445468	0.579902
Samm50	Sorting and assembly machinery component 50 homolog OS=Mus musculus OX=10090 GN=Samm50 PE=1 SV=1	6.38	52263.2	1635.08	Q8BGH2	22	61.83	0	SAM50_MOUSE	780.72	1256	932.32	618.33	569.76	516.29	562.97	447.84	696.95	921.73	557.11	1235.47	435.78	436.05	680.92	395.16	481.21	437.03	520.45	482.54	1399.82	389.59	473.19	483.38	757.96	551.26	-0.481848	0.318814	0.479939	0.577771
Hdhd3	Haloacid dehalogenase-like hydrolase domain-containing protein 3 OS=Mus musculus OX=10090 GN=Hdhd3 PE=1 SV=1	6.37	28255.2	728.75	Q9CYW4	6	30.28	0.0018	HDHD3_MOUSE	42.21	215.35	44.81	213.77	194.57	233.77	292.7	22.92	167.06	35.39	175.89	240.19	224.12	227.64	183.61	211.3	275.28	220.1	154.88	184.36	140.61	41.1	162.19	228.9	156.55	187.84	0.565884	0.0382593	0.915674	0.567176
Nucb1	Nucleobindin-1 OS=Mus musculus OX=10090 GN=Nucb1 PE=1 SV=2	4.81	53408.8	947.06	Q02819	2	3.7	0.0018	NUCB1_MOUSE	17.2	12.79	NA	4.18	NA	NA	NA	NA	13.91	15.75	NA	23.87	NA	15.5	NA	NA	NA	9	NA	19.28	41.42	8.69	28.85	34.01	14.62	22.39	0.56091	0.0163443	0.963065	0.561148
Hba	Hemoglobin subunit alpha OS=Mus musculus OX=10090 GN=Hba PE=1 SV=2	8.61	15142.2	7688.38	P01942	6	76.76	0	HBA_MOUSE	156.9	123.4	162.67	178.79	159.87	168.88	92.1	136.3	168.83	198.08	112.04	118.67	249.08	188.41	205.93	185.35	174.26	174.45	169.87	173.85	117.06	173.02	241.97	196.96	148.04	187.52	0.34943	0.438946	0.363961	0.561048
Msra	Mitochondrial peptide methionine sulfoxide reductase OS=Mus musculus OX=10090 GN=Msra PE=1 SV=1	8.54	26216.5	599.92	Q9D6Y7	5	30.47	0.0018	MSRA_MOUSE	15.74	18.4	17.74	18.26	33.86	31.16	30.63	34.79	23.43	33.7	18.48	19.87	36.39	35.49	32.66	29.8	31	33.03	27	28.5	35.17	36.85	18.29	34.89	24.67	31.59	0.39527	0.377521	0.419256	0.54659
Rab43	Ras-related protein Rab-43 OS=Mus musculus OX=10090 GN=Rab43 PE=1 SV=1	5.48	23491.4	2684.14	Q8CG50	4	26.19	0	RAB43_MOUSE	23.18	32.5	55.79	95.45	65.44	32.11	65.54	92.17	27.94	85	54.08	74.69	34.64	26.32	33.35	65.03	49.88	83.3	16.06	32.85	33.95	37.66	25.47	47.99	58.66	40.54	-0.514353	0.157913	0.695164	0.538048
Psmc5	26S proteasome regulatory subunit 8 OS=Mus musculus OX=10090 GN=Psmc5 PE=1 SV=1	7.41	45797.2	782.91	P62196	15	45.81	0.0018	PRS8_MOUSE	106.21	117.04	117.44	115.23	98.16	105.66	98.63	85.69	105.94	90.93	94.87	100.01	146.75	115.42	130.95	120.61	116.15	124.91	100.78	105.55	102.48	116.63	119.82	115.07	102.99	117.93	0.194646	0.498436	0.317368	0.535094
Cct6b	T-complex protein 1 subunit zeta-2 OS=Mus musculus OX=10090 GN=Cct6b PE=1 SV=4	7.04	58698.1	610.64	Q61390	5	12.81	0.0018	TCPW_MOUSE	50.22	35.13	39.59	17.2	47.56	38.38	45.74	36.02	39.31	58.72	38.81	45.57	68.95	38.79	60.99	40.34	37.98	67.36	71.76	56.46	57.11	55.51	44.4	42.31	41.02	53.5	0.398623	0.351184	0.445468	0.531254
Efhd2	EF-hand domain-containing protein D2 OS=Mus musculus OX=10090 GN=Efhd2 PE=1 SV=1	4.81	26791.3	3688.72	Q9D8Y0	12	43.33	0	EFHD2_MOUSE	60.88	75.42	82.02	101.91	185.66	192.69	178.53	179.49	119.77	212.67	137.93	148.67	59.06	72.19	81.76	55.33	124.28	135.95	78.21	96.6	148.04	115.31	111.65	100.58	139.64	98.25	-0.467134	0.246066	0.567458	0.52798
Slc25a42	Mitochondrial coenzyme A transporter SLC25A42 OS=Mus musculus OX=10090 GN=Slc25a42 PE=1 SV=1	10.43	35297.9	1436.98	Q8R0Y8	3	19.5	0	S2542_MOUSE	27.17	23.34	30.11	28.49	20.22	24.02	21.29	NA	18.03	19.64	34.15	22.47	36.2	28.26	39.76	17.6	42.7	NA	33.16	29.06	21.81	38.65	25.95	47.66	24.45	32.8	0.393503	0.351184	0.445468	0.527423
Anks1b	Ankyrin repeat and sterile alpha motif domain-containing protein 1B OS=Mus musculus OX=10090 GN=Anks1b PE=1 SV=3	5.87	140302	369.74	Q8BIZ1	3	3.1	0.0023	ANS1B_MOUSE	311.89	292.47	134.81	102.25	302.86	347.23	188.98	215.1	203.26	199.04	196.19	180.36	176.82	156.54	171.82	147.85	161.52	155.64	148.01	152.97	206.21	164.71	160.35	134.59	222.87	161.42	-0.392758	0.351184	0.445468	0.526867
Hebp1	Heme-binding protein 1 OS=Mus musculus OX=10090 GN=Hebp1 PE=1 SV=2	4.99	21181	4088.31	Q9R257	8	74.74	0	HEBP1_MOUSE	91.23	70.11	174.43	206.46	98.91	127.96	166.06	188.43	25.61	36.65	24.02	26.42	99.27	82.03	195.04	106.8	97.1	95.35	106.71	83.47	123.89	92.44	167.42	151.64	103.02	116.76	0.518826	0.0547869	0.881481	0.52171
Ppp4c	Serine/threonine-protein phosphatase 4 catalytic subunit OS=Mus musculus OX=10090 GN=Ppp4c PE=1 SV=2	4.73	35650.2	1239	P97470	4	14.33	0.001	PP4C_MOUSE	52.32	89.59	77.53	65.93	74.73	98.87	62.74	49.3	65.48	69.5	88.91	89.38	56.42	31.62	58	69.01	57.59	69.02	59.28	47.26	68	81.35	63.29	24.97	73.69	57.15	-0.402683	0.318814	0.479939	0.513611
Tst	Thiosulfate sulfurtransferase OS=Mus musculus OX=10090 GN=Tst PE=1 SV=3	7.85	33694.1	2612.3	P52196	14	59.6	0	THTR_MOUSE	71.35	63.66	110.7	115.91	56.77	56.73	104.59	123.05	69.38	69.79	125.37	132.7	116.53	136.22	111.21	114.08	88.13	86.98	114.25	118.33	103.53	134.78	129.11	112.78	91.67	113.83	0.370474	0.351184	0.445468	0.510471
Nrxn1	Neurexin-1-beta OS=Mus musculus OX=10090 GN=Nrxn1 PE=1 SV=1	8.2	50451.6	918.39	P0DI97	14	35.68	0.0018	NRX1B_MOUSE	30.46	42.95	37.75	25.36	37.77	39.56	37.51	32.88	26.48	21.09	25.67	22.41	29.17	43.76	31.07	50.95	35.46	49.91	37.47	39.52	40.43	49.7	41.77	29.02	31.66	39.85	0.343389	0.377521	0.419256	0.510331
Dlg4	Disks large homolog 4 OS=Mus musculus OX=10090 GN=Dlg4 PE=1 SV=1	5.49	80814.6	1748.43	Q62108	27	47.1	0	DLG4_MOUSE	322.28	328.73	520.89	227.42	572.96	548.21	282.15	316.07	338.59	311.81	270.46	253.42	248.95	211.89	249.9	357.08	233.71	215.35	250.13	285.33	295.85	236.8	281.91	363.65	357.75	269.21	-0.365731	0.351184	0.445468	0.50704
Mccc2	Methylcrotonoyl-CoA carboxylase beta chain_ mitochondrial OS=Mus musculus OX=10090 GN=Mccc2 PE=1 SV=1	7.94	61949.4	606.74	Q3ULD5	11	30.02	0.0018	MCCB_MOUSE	79.66	75.51	92.05	85.01	74.08	82.71	94.88	104.68	70.7	76.87	78.07	82.13	95.1	86.23	90.71	85.71	91.23	96.23	109.78	105.49	93.26	82.45	96.95	98.8	83.03	94.33	0.18816	0.46622	0.341807	0.502757
Mog	Myelin-oligodendrocyte glycoprotein OS=Mus musculus OX=10090 GN=Mog PE=1 SV=1	7.92	28670.2	1903.73	Q61885	7	29.27	0	MOG_MOUSE	35.8	36.33	48.04	44.54	40.22	34.78	23.26	15.8	24.45	25.41	22.24	24.81	60.18	63.67	51.94	49.49	43.33	39.29	38.68	34.85	26.07	48.31	30.31	20.69	31.31	42.23	0.432157	0.251333	0.560618	0.499928
Nmt2	Glycylpeptide N-tetradecanoyltransferase 2 OS=Mus musculus OX=10090 GN=Nmt2 PE=1 SV=1	7.72	60826.6	323.81	O70311	5	10.78	0.0023	NMT2_MOUSE	385.35	323.27	209.27	41.02	110.84	293.72	301.53	53.19	324.78	259.32	281	275.01	407.01	381.25	275.34	174.02	328.68	121.68	557.84	422.96	306.43	263.52	299.44	130.83	238.19	305.75	0.494373	0.0493831	0.892518	0.496833
Acaa2	3-ketoacyl-CoA thiolase_ mitochondrial OS=Mus musculus OX=10090 GN=Acaa2 PE=1 SV=3	8.08	42286.2	2671.79	Q8BWT1	23	87.41	0	THIM_MOUSE	161.76	173.34	214.88	219.74	136.83	154.64	136.18	199.13	123.24	168.91	194.14	229.92	236.76	202.49	201.16	194.58	175.17	200.17	223.82	254.95	181.62	220.44	195.27	238.21	176.06	210.39	0.275689	0.408396	0.390484	0.492739
Ca2	Carbonic anhydrase 2 OS=Mus musculus OX=10090 GN=Ca2 PE=1 SV=4	6.57	29146.6	5235.76	P00920	14	76.54	0	CAH2_MOUSE	411.12	376.84	458.02	413.75	332.93	324.75	353.18	321.43	370.17	321.54	381.13	299.65	482.42	482.25	464.45	459.91	378.5	328.47	447.01	408.59	368.87	391.79	393.45	480.84	363.71	423.88	0.221251	0.425597	0.375321	0.479672
Add2	Beta-adducin OS=Mus musculus OX=10090 GN=Add2 PE=1 SV=4	5.83	81098.2	1467.61	Q9QYB8	28	51.03	0	ADDB_MOUSE	458.74	498.45	443.6	456.04	372.25	425.95	395.03	373.18	454.24	442.51	443.64	449.7	471.93	429.88	363.37	325.49	398.51	334.57	414.81	367.38	357.71	351.41	379.25	405.2	434.44	383.29	-0.183576	0.438946	0.363961	0.475787
Ptprf	Receptor-type tyrosine-protein phosphatase F OS=Mus musculus OX=10090 GN=Ptprf PE=1 SV=1	6.23	212573	333.31	A2A8L5	4	2.95	0.0023	PTPRF_MOUSE	138.28	146.45	147.71	159.22	145.93	130.17	126.26	124.56	119.92	88.25	96.05	106.2	100.11	134.06	77.17	125.93	81.52	143.32	83.9	103.82	73.27	134.08	85.01	103.18	127.42	103.78	-0.312278	0.351184	0.445468	0.469944
Slc4a8	Electroneutral sodium bicarbonate exchanger 1 OS=Mus musculus OX=10090 GN=Slc4a8 PE=2 SV=1	6.16	123790	396.99	Q8JZR6	7	6.89	0.0023	S4A8_MOUSE	270.44	217.09	241.02	206.59	233.87	270.67	211.84	241.82	194.15	222.53	250.1	235.68	196.06	291.47	291.57	319.28	270.8	285.35	328.99	285.75	209.84	258.47	254.22	294.21	232.98	273.83	0.224924	0.408396	0.390484	0.466239
Rasal1	RasGAP-activating-like protein 1 OS=Mus musculus OX=10090 GN=Rasal1 PE=1 SV=2	5.94	90307.3	754.73	Q9Z268	22	39.17	0.0018	RASL1_MOUSE	210.54	272.84	241.14	567.02	298.18	268.24	262.26	732.87	241.02	246.37	233.82	698.1	215.74	193.97	289.51	692.32	713.29	750.78	252.13	697.97	652.45	699.38	216.81	668.43	356.03	503.56	0.456754	0.0715999	0.848008	0.462332
Park7	Protein/nucleic acid deglycase DJ-1 OS=Mus musculus OX=10090 GN=Park7 PE=1 SV=1	6.39	20249.5	12630.5	Q99LX0	15	89.42	0	PARK7_MOUSE	347.93	395.62	389.35	468.25	367.54	303.42	261.61	358.16	271.3	408.51	272.45	375.29	397.01	330.49	290.83	250.13	298.13	269.35	285.34	256.51	274.67	284.48	270.87	295.27	351.62	291.92	-0.256945	0.384205	0.412852	0.462206
Sept14	Septin-14 OS=Mus musculus OX=10090 GN=Sept14 PE=1 SV=3	6.94	50267	1193.58	Q9DA97	4	16.51	0.001	SEP14_MOUSE	209.16	309.28	580.81	303.75	512.14	359.89	323.38	368.29	297.99	382.22	292.99	272.54	195.29	304.78	314.96	239.93	289.92	181.03	182.22	326.85	224.81	316.33	282.19	401.64	351.04	271.66	-0.360796	0.285713	0.517949	0.460224
Stat5b	Signal transducer and activator of transcription 5B OS=Mus musculus OX=10090 GN=Stat5b PE=1 SV=1	5.66	90515.5	1410.28	P42232	6	10.94	0.001	STA5B_MOUSE	139.84	197.38	242.62	185.8	187.97	181.04	268.13	218.29	205.73	191.75	185.22	172.76	190.81	219.04	275.53	205.52	196.39	234.93	196.2	268.07	238.48	229.21	277.63	316.91	198.04	237.39	0.261859	0.377521	0.419256	0.459447
Ly6h	Lymphocyte antigen 6H OS=Mus musculus OX=10090 GN=Ly6h PE=1 SV=2	7.4	15296.4	5549.26	Q9WUC3	7	45.32	0	LY6H_MOUSE	107.9	87.93	105.27	124.97	99.66	94.95	117.05	100.25	114.93	69.55	100.99	105.32	87.45	73.08	70.77	76.89	78.51	65.04	90.3	81.31	106.71	112.7	90.85	99.14	102.4	86.06	-0.255053	0.377521	0.419256	0.455603
Oas1a	2'-5'-oligoadenylate synthase 1A OS=Mus musculus OX=10090 GN=Oas1a PE=1 SV=2	8.07	42884.8	580.49	P11928	2	7.9	0.0018	OAS1A_MOUSE	604.88	943.12	896.14	618.38	711.66	870.45	800.73	759.24	780.74	645.78	817.15	668.22	716.58	1068.75	1050.36	1055.82	775.25	926.13	836.21	858.16	746.41	925.62	817.86	953.64	759.71	894.23	0.237235	0.384205	0.412852	0.451546
Armc1	Armadillo repeat-containing protein 1 OS=Mus musculus OX=10090 GN=Armc1 PE=1 SV=1	5.26	31474.7	1084.18	Q9D7A8	10	51.77	0.001	ARMC1_MOUSE	100.24	94.01	65.76	66.95	68.79	83.65	76.2	72.05	43.98	63.24	65.37	70.56	56.49	66.86	46.37	49.92	74.52	49.67	60.97	56.92	54.74	68.28	58.45	67.66	72.57	59.24	-0.278372	0.351407	0.445238	0.448306
Ywhah	14-3-3 protein eta OS=Mus musculus OX=10090 GN=Ywhah PE=1 SV=2	4.61	28382.9	18999.2	P68510	16	62.6	0	1433F_MOUSE	850	756.39	1060.05	994.34	866.2	863.49	974.11	873.72	868.72	1093.51	1028.81	919.03	906.46	743.54	970.6	781.92	804.94	888.24	619.11	851.06	878.07	633.36	837.25	736.38	929.03	804.25	-0.212668	0.388007	0.409254	0.442468
Syt5	Synaptotagmin-5 OS=Mus musculus OX=10090 GN=Syt5 PE=1 SV=1	10.09	43415	1923.2	Q9R0N5	8	26.68	0	SYT5_MOUSE	90.03	111.57	111.49	105.8	101.31	95.97	89.11	78.67	99.57	85.88	89.9	79.3	69.21	78.47	91.23	71.48	60.86	73.24	97.44	69.61	95.13	88.17	91.01	91.75	94.88	81.47	-0.226228	0.377521	0.419256	0.440115
Top2b	DNA topoisomerase 2-beta OS=Mus musculus OX=10090 GN=Top2b PE=1 SV=2	8.44	182822	1256.78	Q64511	15	13.34	0.001	TOP2B_MOUSE	375.09	599.17	1239.92	523.82	1316.97	947.2	632.37	772.72	465.29	747.38	431.52	464.64	693.63	777.4	953.97	986.4	1182.59	1070.79	491.73	998.2	924.24	997.3	463.58	1374.36	709.68	909.52	0.408327	0.155209	0.699506	0.43683
Gstk1	Glutathione S-transferase kappa 1 OS=Mus musculus OX=10090 GN=Gstk1 PE=1 SV=3	9.29	25818.2	817.54	Q9DCM2	4	22.12	0.0018	GSTK1_MOUSE	25.52	28.85	22.31	29.15	17.93	20.29	29.63	29.53	23.52	14.08	30.43	19.39	29.04	22.25	26.67	35.34	25.35	25.98	31.56	27.05	26.94	36.5	31.63	31.56	24.22	29.16	0.291367	0.324352	0.473857	0.436004
Ctsd	Cathepsin D OS=Mus musculus OX=10090 GN=Ctsd PE=1 SV=1	6.8	45410.1	3846.78	P18242	14	41.71	0	CATD_MOUSE	277.3	271.03	392.53	495.94	204.59	240.96	231.32	271.9	256.91	261.49	406.06	371.44	383.94	336.26	403.15	366.49	308.29	305.12	371.63	318.13	363.09	383.47	446	410.76	306.79	366.36	0.296439	0.318814	0.479939	0.435338
Acadl	Long-chain specific acyl-CoA dehydrogenase_ mitochondrial OS=Mus musculus OX=10090 GN=Acadl PE=1 SV=2	8.36	48307.2	3891.85	P51174	15	40.93	0	ACADL_MOUSE	341.59	443.68	410.46	309.74	335.67	308.8	393.4	428.9	345.2	270.7	468.35	320.96	431.81	476.11	368.48	396.36	384.17	406.38	444.14	516.05	398.99	393.39	433.84	412.84	364.79	421.88	0.222808	0.372707	0.423929	0.434228
Pls3	Plastin-3 OS=Mus musculus OX=10090 GN=Pls3 PE=1 SV=3	5.28	71255.3	610.18	Q99K51	17	36.67	0.0018	PLST_MOUSE	355.55	390.44	520.26	470.98	384.74	457.26	545.21	467.87	386.54	297.79	1347.61	417	466.86	1464.62	486.61	391.25	1444.48	1322.06	468.71	380.81	440	1404.8	263.38	487.41	503.44	751.75	0.429682	0.0547869	0.881481	0.43316
Slc2a1	Solute carrier family 2_ facilitated glucose transporter member 1 OS=Mus musculus OX=10090 GN=Slc2a1 PE=1 SV=4	9.08	54326.9	599.57	P17809	4	6.91	0.0018	GTR1_MOUSE	157.68	152.17	172.55	125.93	111.11	131.51	154.35	131.22	147.93	102.02	123.41	149.44	150.16	176.87	131.25	194.51	164.19	155.78	146.65	160.14	139.06	188.62	160.83	155.48	138.28	160.3	0.219744	0.370399	0.426188	0.430677
Stum	Protein stum homolog OS=Mus musculus OX=10090 GN=Stum PE=1 SV=1	7.02	15232.9	3328.22	Q0VBF8	2	14.89	0	STUM_MOUSE	43.99	44.42	42.4	65.12	65.42	35.01	43.03	82.35	39.33	55.82	38.63	34.85	41.07	11.48	32.8	42.18	54.3	49.03	36.37	64.61	29.96	33.56	30.67	NA	49.2	38.73	-0.403512	0.141319	0.722239	0.427543
Asah1	Acid ceramidase OS=Mus musculus OX=10090 GN=Asah1 PE=1 SV=1	8.56	45068.8	555.35	Q9WV54	6	19.29	0.0018	ASAH1_MOUSE	46.45	48.43	62.02	60.38	50.74	42.18	44.22	35.98	56.56	41.31	52.11	47.57	64.51	67.1	58.74	63.79	44.1	51.38	71.49	58.32	46.65	57.25	60.76	49.18	49	57.77	0.239977	0.351184	0.445468	0.425346
Atp6ap1	V-type proton ATPase subunit S1 OS=Mus musculus OX=10090 GN=Atp6ap1 PE=1 SV=1	5.52	51121.7	480.13	Q9R1Q9	2	3.67	0.0019	VAS1_MOUSE	270.4	265.24	200.77	472.72	149.63	194.82	347.85	241.86	446	236.14	370.53	248.12	231.66	177.06	206.89	193.78	227.6	137.28	303.09	236.7	238	211.08	278.8	161.2	287.01	216.93	-0.356635	0.215206	0.609248	0.416536
Tfam	Transcription factor A_ mitochondrial OS=Mus musculus OX=10090 GN=Tfam PE=1 SV=2	10.29	28215.7	1597.8	P40630	9	36.63	0	TFAM_MOUSE	90.56	91.59	80.12	80.61	83.3	70.65	93.1	90.81	75.14	77.28	81.17	67.38	92.57	89.77	89.18	86.24	98.62	112.18	82.63	92.03	93.46	79.95	92.53	93.23	81.81	91.87	0.16947	0.377521	0.419256	0.413814
Trpv2	Transient receptor potential cation channel subfamily V member 2 OS=Mus musculus OX=10090 GN=Trpv2 PE=1 SV=2	6.59	86763.9	800.74	Q9WTR1	4	7.28	0.0018	TRPV2_MOUSE	52.21	69.47	50.16	55.41	59.1	51.9	58.9	39.8	51.97	NA	49.96	NA	47.23	54.14	43.84	49.67	39.52	NA	NA	44.37	43.97	41.95	45.2	51.28	53.89	46.12	-0.217268	0.351184	0.445468	0.412959
Nfs1	Cysteine desulfurase_ mitochondrial OS=Mus musculus OX=10090 GN=Nfs1 PE=1 SV=3	8.16	50969.3	615.29	Q9Z1J3	11	33.12	0.0018	NFS1_MOUSE	126.51	96.43	115.45	110.15	92.22	98.73	93.1	89.45	108.01	102.44	109.73	112.47	117.37	90.07	105	76.09	92.72	70.83	105.48	75.49	102.46	76.87	97.54	82.31	104.56	91.02	-0.210324	0.351184	0.445468	0.409348
Thy1	Thy-1 membrane glycoprotein OS=Mus musculus OX=10090 GN=Thy1 PE=1 SV=1	9.29	18308.1	12498.1	P01831	7	49.38	0	THY1_MOUSE	914.04	941.08	721.32	810.33	860.46	851.73	774.11	738.41	783.28	770.99	781.74	779.39	727.44	727.11	613.38	811.89	651.74	674.75	669.74	668.99	768.84	881.04	796.59	712.22	810.57	725.31	-0.163176	0.370399	0.426188	0.404749
Scamp5	Secretory carrier-associated membrane protein 5 OS=Mus musculus OX=10090 GN=Scamp5 PE=1 SV=1	8.65	26353.6	2878.01	Q9JKD3	3	31.91	0	SCAM5_MOUSE	258.74	160.15	47.5	227.34	121.24	56.95	167.55	43.26	156.9	78.46	132.66	60.36	177.25	79.08	76.96	72.97	76.08	28.38	98.52	82.04	128.76	79.76	129.63	42.58	125.93	89.34	-0.402097	0.0212639	0.952217	0.402659
Myadm	Myeloid-associated differentiation marker OS=Mus musculus OX=10090 GN=Myadm PE=1 SV=2	8.23	36026	553.65	O35682	4	15.63	0.0018	MYADM_MOUSE	698.64	354.6	535.55	552.79	411.76	370.68	412.17	123.09	376.69	216.64	262.79	224.46	541.98	602.72	300.74	593.38	601.83	444.18	440.19	375.52	374.4	431.21	465.32	341.31	378.32	459.4	0.382877	0.10829	0.779309	0.397896
Hspa12b	Heat shock 70 kDa protein 12B OS=Mus musculus OX=10090 GN=Hspa12b PE=1 SV=1	8.46	76860.8	475.5	Q9CZJ2	6	12.12	0.0019	HS12B_MOUSE	64.31	74.69	58.95	58.73	72.76	85.26	84.2	81.22	78.18	110.01	68.66	69.08	56.8	55.52	50.04	75.9	58.33	84.78	50.56	45.22	57.11	98.14	77.9	38.93	75.5	62.44	-0.303686	0.255907	0.554745	0.397131
Sirt2	NAD-dependent protein deacetylase sirtuin-2 OS=Mus musculus OX=10090 GN=Sirt2 PE=1 SV=2	5.06	43883.7	2199.92	Q8VDQ8	20	68.89	0	SIR2_MOUSE	151.7	157.72	199.82	175.55	196.23	194.84	154.94	192.95	142.78	155.1	169.6	168.22	234.8	192.18	221.8	217.41	172.27	197.17	162.09	187.84	178.54	193.62	182.45	188.48	171.62	194.05	0.178496	0.351184	0.445468	0.393942
Ppp1ca	Serine/threonine-protein phosphatase PP1-alpha catalytic subunit OS=Mus musculus OX=10090 GN=Ppp1ca PE=1 SV=1	5.92	38281.5	10421.6	P62137	16	50	0	PP1A_MOUSE	188.39	151.45	153.3	130.88	164.05	169.97	184.48	172.28	202.05	163.52	200.83	190.99	142.89	149.68	181.96	142.48	148.27	148.68	165.72	134.91	159.31	157.57	147.16	147	172.68	152.13	-0.176256	0.351184	0.445468	0.392933
Gja1	Gap junction alpha-1 protein OS=Mus musculus OX=10090 GN=Gja1 PE=1 SV=2	8.93	43517.7	1520.1	P23242	6	29.58	0	CXA1_MOUSE	170.25	108.46	131.49	164.6	214.03	203.73	179.26	167.17	170.37	129.85	153.71	158.16	116.36	94.23	119.01	144.39	147.1	117.11	150.79	128.75	165.87	130.49	160.8	156.29	162.59	135.94	-0.252877	0.295786	0.506074	0.389148
Atp6ap2	Renin receptor OS=Mus musculus OX=10090 GN=Atp6ap2 PE=1 SV=2	5.2	39092	409.96	Q9CYN9	3	9.14	0.0019	RENR_MOUSE	288.75	367.31	304.85	258.94	166.14	138.55	231.92	175.08	218.35	218.65	160.78	243.46	173.54	105.3	206.35	105.52	181.4	178.27	101.85	173.3	647.2	196.94	155.94	141.44	231.06	197.25	-0.376461	0.0815256	0.828847	0.385188
Ppp1r1a	Protein phosphatase 1 regulatory subunit 1A OS=Mus musculus OX=10090 GN=Ppp1r1a PE=1 SV=1	4.98	18831.8	1443.6	Q9ERT9	5	41.52	0	PPR1A_MOUSE	98.36	25.96	30.8	34.13	89.56	91.12	30.47	84.92	82.51	83.65	33.63	34.26	25.09	27.16	73.59	64.52	38.73	111.03	29.64	27.56	40.72	24.01	65.75	25.43	59.95	46.1	-0.383372	0.0212639	0.952217	0.383961
Ralb	Ras-related protein Ral-B OS=Mus musculus OX=10090 GN=Ralb PE=1 SV=1	6.26	23463.6	2629.33	Q9JIW9	6	49.03	0	RALB_MOUSE	14.43	12.99	15.13	15.88	15.18	11.87	7.23	12.29	11.56	10.26	12.03	8.26	14.22	12.73	18.08	14.53	12.73	16.09	13.92	17.23	10.51	14.58	13.19	18.37	12.26	14.68	0.279287	0.258622	0.551288	0.38064
Snx1	Sorting nexin-1 OS=Mus musculus OX=10090 GN=Snx1 PE=1 SV=1	4.97	59066.3	411.67	Q9WV80	7	16.86	0.0019	SNX1_MOUSE	84.63	349.68	327.59	89.39	403.63	454.99	338.5	87.93	554.05	88.31	406.37	461.64	84.31	80.43	411.46	88.54	85.3	406.35	420.17	95.86	77.9	377.36	429.9	425.46	303.89	248.59	-0.379277	0.0163443	0.963065	0.379629
Canx	Calnexin OS=Mus musculus OX=10090 GN=Canx PE=1 SV=1	4.3	67677.2	2440.53	P35564	25	47.04	0	CALX_MOUSE	1113.35	959.3	1123.33	1150.22	1091.4	1163.23	1017.14	986.64	1227.37	1154.5	1069.77	1080.14	1068.54	959.92	917.63	1006.55	999.27	1067.15	993.24	953.24	817.76	1119.78	1004.66	1017.25	1094.7	993.75	-0.140436	0.351407	0.445238	0.37843
Purg	Purine-rich element-binding protein gamma OS=Mus musculus OX=10090 GN=Purg PE=1 SV=1	9.95	40166.1	324.11	Q8R4E6	2	6.29	0.0023	PURG_MOUSE	234.04	247.49	136.45	193.09	224.14	208.18	507.05	193.61	82.29	104.94	229.67	220.61	123.69	348.66	398.23	527.82	178.19	618.53	136.27	234.48	487.22	103.74	215.52	204	215.13	298.03	0.377969	0.0171624	0.961253	0.378358
Rims1	Regulating synaptic membrane exocytosis protein 1 OS=Mus musculus OX=10090 GN=Rims1 PE=1 SV=2	9.95	164416	413.99	Q99NE5	9	8.2	0.0019	RIMS1_MOUSE	277.37	222.89	200.85	233.23	217.5	198.99	231.52	156.15	226.29	227.25	225.85	227.82	187.58	180.57	197.29	156.58	181.87	159.25	159.05	185.42	245.43	192.1	232.09	218.51	220.47	191.31	-0.20735	0.315701	0.483392	0.377705
Cacnb3	Voltage-dependent L-type calcium channel subunit beta-3 OS=Mus musculus OX=10090 GN=Cacnb3 PE=1 SV=2	5.85	54800.2	395.26	P54285	4	9.71	0.0023	CACB3_MOUSE	30.58	16.44	15.23	22.4	13.22	19.25	13.53	25.08	18.69	15.85	27.57	15.56	34.09	24.18	25.02	26.14	24.56	10.6	21.82	26.84	27.12	23.45	26.51	20.21	19.45	24.21	0.324607	0.188669	0.647636	0.375454
Rab3d	Ras-related protein Rab-3D OS=Mus musculus OX=10090 GN=Rab3d PE=1 SV=1	4.57	24644.5	19854.2	P35276	9	51.6	0	RAB3D_MOUSE	29.62	42.56	29.48	38.4	30.63	52.48	34.43	27.55	31.98	30.5	31.96	31.13	64.42	31.72	47.65	28.66	74.32	38.08	30.24	27.1	42.92	35.42	42.91	78.69	34.23	45.18	0.331314	0.175902	0.666958	0.375113
Pgam2	Phosphoglycerate mutase 2 OS=Mus musculus OX=10090 GN=Pgam2 PE=1 SV=3	8.79	28998.2	3357.92	O70250	7	22.92	0	PGAM2_MOUSE	21.59	23.57	22.09	23.71	23.9	30.17	21.6	24.46	20.93	25.47	22.37	24.3	23.61	18.72	18.6	23.1	20.69	25.31	20.07	21.96	15.25	23.41	19.69	20.63	23.68	20.92	-0.184234	0.325085	0.473059	0.37366
Adgrb3	Adhesion G protein-coupled receptor B3 OS=Mus musculus OX=10090 GN=Adgrb3 PE=1 SV=2	6.63	174793	703.77	Q80ZF8	2	1.71	0.0018	AGRB3_MOUSE	146.59	389.41	306.63	157.2	389.18	388.31	619.48	472.92	628.86	595.39	302.63	622.81	202.45	250.78	423.65	NA	113.43	216.58	655.95	456.51	131.68	526.34	515.13	238.71	418.28	339.2	-0.370433	0.0163443	0.963065	0.370793
Gstm3	Glutathione S-transferase Mu 3 OS=Mus musculus OX=10090 GN=Gstm3 PE=1 SV=2	7.82	25929.8	10461.2	P19639	12	55.05	0	GSTM3_MOUSE	18.54	23.71	18.69	10.34	14.41	19.7	25.15	15.09	20.46	16.93	17.27	23.48	17.5	29.17	16.31	22.79	25.6	25.7	16.82	34.75	17.65	24.98	18.78	26.74	18.65	23.07	0.304299	0.210341	0.616112	0.369921
Plp1	Myelin proteolipid protein OS=Mus musculus OX=10090 GN=Plp1 PE=1 SV=2	8.29	30875.6	5071.58	P60202	8	38.27	0	MYPR_MOUSE	633.62	683.91	682.69	854.88	737.39	817.42	708.58	646.49	549.77	522.79	636.93	665.47	1023.54	866.16	907.4	975.49	838.63	835.96	739.79	708.78	700.74	615.41	646.59	671.13	678.33	794.14	0.222148	0.295786	0.506074	0.369918
Timm50	Mitochondrial import inner membrane translocase subunit TIM50 OS=Mus musculus OX=10090 GN=Timm50 PE=1 SV=1	8.22	40004.6	1397.5	Q9D880	10	35.13	0.001	TIM50_MOUSE	97.22	128.12	117.99	114.84	111.93	147.28	130.88	129.92	111.05	113.69	116.81	123.59	113.42	126.89	124.9	166.38	152.52	134.51	121.26	131.51	108.47	152.54	157.01	169.09	120.28	138.21	0.193121	0.314423	0.484816	0.368995
Fsip2	Fibrous sheath-interacting protein 2 OS=Mus musculus OX=10090 GN=Fsip2 PE=1 SV=3	6.09	790447	1132.83	A2ARZ3	8	1.59	0.001	FSIP2_MOUSE	2804.21	1708.07	3666.55	4669.24	8673.96	6745.61	11572.1	10307	10236.8	8703.52	10489.7	9494.48	3580.16	10246.5	3805.58	8722.41	10719.7	10756.9	10737.7	8989.26	10356.6	9974.25	8879.14	8596.84	7422.6	8780.42	0.366284	0.0171624	0.961253	0.366686
Yars2	Tyrosine--tRNA ligase_ mitochondrial OS=Mus musculus OX=10090 GN=Yars2 PE=1 SV=2	9.51	52939.7	799.02	Q8BYL4	3	8.69	0.0018	SYYM_MOUSE	24.65	NA	22.63	NA	NA	NA	28.5	NA	NA	NA	22.7	20.56	22.87	16.81	20.5	23.62	NA	NA	16.61	21.19	20.13	NA	16.92	NA	23.81	19.83	-0.267424	0.246066	0.567458	0.363406
Exog	Nuclease EXOG_ mitochondrial OS=Mus musculus OX=10090 GN=Exog PE=1 SV=1	8.22	41612	2653.6	Q8C163	14	57.34	0	EXOG_MOUSE	358.3	128.81	148.13	539.9	103.52	137.84	122.25	160.5	603.7	141.83	134.48	121.08	149.58	139.53	150.34	146.6	156.39	137.96	138.75	158.24	110.1	141.06	159.84	134.86	225.03	143.6	-0.35865	0.0547869	0.881481	0.362811
Msh3	DNA mismatch repair protein Msh3 OS=Mus musculus OX=10090 GN=Msh3 PE=2 SV=3	7.8	124386	969.95	P13705	3	3.21	0.0018	MSH3_MOUSE	237.29	281.84	629.57	155.52	528.35	732.51	564.14	413.65	1260.39	644.14	818.59	874.88	502.48	1039.13	532.41	542.66	626.58	928.21	1139.58	272.66	975.42	818.22	550.13	575.68	595.07	708.6	0.360399	0.0164437	0.962845	0.360774
Fbxl16	F-box/LRR-repeat protein 16 OS=Mus musculus OX=10090 GN=Fbxl16 PE=1 SV=1	6.18	53018.7	560.07	A2RT62	3	10.65	0.0018	FXL16_MOUSE	51.24	61.14	NA	NA	NA	64.62	79.01	68.33	78.3	63.2	NA	82.68	38.6	NA	57.76	69.28	33.58	70.09	46.74	64.66	57.79	66.71	64.47	52.96	68.56	56.6	-0.297213	0.197691	0.634321	0.356955
Ctsb	Cathepsin B OS=Mus musculus OX=10090 GN=Ctsb PE=1 SV=2	5.51	38192.3	3155.7	P10605	9	34.51	0	CATB_MOUSE	180.77	197.54	174.17	165.92	117.24	132.66	117.91	118.72	110.19	155.7	201.32	243	207.47	200.4	202.91	203.58	152.21	118.31	228.12	173.55	189.49	182.16	220.2	206.48	159.59	190.41	0.2791	0.217601	0.605897	0.353903
Ap3m2	AP-3 complex subunit mu-2 OS=Mus musculus OX=10090 GN=Ap3m2 PE=1 SV=1	7.38	47144.5	1560.18	Q8R2R9	16	55.98	0	AP3M2_MOUSE	136.12	130.13	152.79	123.23	150.77	135.3	117.17	135.51	127.53	106.29	111.42	101.21	135.38	108.71	88.38	127.99	106.31	113.5	97.39	116.82	105.89	104.79	98.63	134.55	127.29	111.53	-0.191227	0.295786	0.506074	0.352217
Cnp	2'_3'-cyclic-nucleotide 3'-phosphodiesterase OS=Mus musculus OX=10090 GN=Cnp PE=1 SV=3	9.38	47522.6	18560.4	P16330	31	74.76	0	CN37_MOUSE	975.23	665.95	743.82	764.66	895.01	905.1	658.13	702.64	688.3	719.79	748.5	691.27	832.94	1024.45	828.2	884.35	1054.88	829.13	883.67	673.27	895.84	947.46	802.93	755.48	763.2	867.72	0.186577	0.295786	0.506074	0.349715
Actn2	Alpha-actinin-2 OS=Mus musculus OX=10090 GN=Actn2 PE=1 SV=2	5.16	104404	1126.71	Q9JI91	23	33.11	0.001	ACTN2_MOUSE	587.36	420.87	506.44	118.1	561.62	315.02	507.77	187.24	503.6	169.5	210.54	232.3	682.51	400.86	695.53	212.04	717.97	180.52	504.42	218.92	493.03	531.89	536.04	233.51	360.03	450.6	0.349197	0.0163443	0.963065	0.34958
Slc8a1	Sodium/calcium exchanger 1 OS=Mus musculus OX=10090 GN=Slc8a1 PE=1 SV=1	4.72	108834	1246.41	P70414	17	25.36	0.001	NAC1_MOUSE	789.77	490.76	572.08	499.58	706.43	474.6	517.4	535.74	413.86	561.86	623.33	381.38	609	708.12	777.12	767.09	449.68	569.49	649.09	599.12	596.15	529.13	691.45	752.97	547.23	641.53	0.24044	0.243942	0.570241	0.342519
Gphn	Gephyrin OS=Mus musculus OX=10090 GN=Gphn PE=1 SV=2	5.26	84023.9	1249.57	Q8BUV3	23	49.41	0.001	GEPH_MOUSE	306.24	260.43	271.09	285.01	266.89	302	295.09	292.91	283.1	317.46	302.59	319.97	253.3	221.73	252.98	234.28	279.89	287.19	245.37	277.08	302.05	293.83	263.76	281.93	291.9	266.12	-0.136464	0.312295	0.487197	0.340809
Ptpn9	Tyrosine-protein phosphatase non-receptor type 9 OS=Mus musculus OX=10090 GN=Ptpn9 PE=1 SV=2	8.06	68597.4	321.25	O35239	3	7.42	0.0023	PTN9_MOUSE	67.37	56.05	49.3	46.04	71.93	70.34	48.53	28.88	NA	39.35	NA	42.25	47.7	35.11	51.41	56.26	42.63	39.75	56.64	57.04	24.65	32.89	27.75	29.8	52	41.8	-0.319876	0.114474	0.768292	0.339742
Acbd6	Acyl-CoA-binding domain-containing protein 6 OS=Mus musculus OX=10090 GN=Acbd6 PE=1 SV=2	4.81	31286.7	618.28	Q9D061	3	12.06	0.0018	ACBD6_MOUSE	21.76	22.55	18.97	24.6	21.97	20.15	25.42	22.83	15.56	26.55	20.11	25.3	20.85	18.57	20.29	22.81	23.88	NA	19.1	13.77	17.53	15.1	18.59	19.12	22.15	19.05	-0.219347	0.258622	0.551288	0.339114
Psmb1	Proteasome subunit beta type-1 OS=Mus musculus OX=10090 GN=Psmb1 PE=1 SV=1	7.83	26600.3	2465.26	O09061	10	57.5	0	PSB1_MOUSE	159.14	167.65	99.36	226.58	182.7	67.26	87.51	94.03	191.98	68.86	201.07	89.09	194.44	77.68	183.9	95.45	84.41	53.39	65.64	93.04	196.76	71.52	95.11	91.39	136.27	108.56	-0.334186	0.0283747	0.936753	0.335389
Acta2	Actin_ aortic smooth muscle OS=Mus musculus OX=10090 GN=Acta2 PE=1 SV=1	5.08	42408.3	6520.73	P62737	20	53.85	0	ACTA_MOUSE	1029.65	1163.54	985.31	1308.03	1137.62	1180.53	1492.38	936.92	1187.42	997.56	1269.57	1245.28	1131.14	1003.01	928.16	942.14	1049.21	638.28	1115.71	903.15	1136.17	1024.29	1186.43	1025.39	1161.15	1006.92	-0.209847	0.258622	0.551288	0.333048
Mical3	[F-actin]-monooxygenase MICAL3 OS=Mus musculus OX=10090 GN=Mical3 PE=1 SV=2	5.2	224919	606.64	Q8CJ19	12	8.58	0.0018	MICA3_MOUSE	826.51	1008.41	1183.8	1273.92	1134.5	1187.12	1097.49	782.57	758.73	268.02	738.22	791.33	1166.89	1342.24	1025.51	1675.62	1223.05	1153.5	743.18	1106.84	905.78	1037.63	883.93	961.49	920.88	1102.14	0.321042	0.0878708	0.816825	0.33285
Frrs1l	DOMON domain-containing protein FRRS1L OS=Mus musculus OX=10090 GN=Frrs1l PE=1 SV=1	5.05	32962.9	456.6	B1AXV0	6	24.23	0.0019	FRS1L_MOUSE	39.47	35.53	33.33	30.96	36.67	25.14	30.23	32.93	29.23	27.82	24.71	24.38	28.36	23.75	17.83	34.55	23.72	29.82	20.05	29.6	26.32	27.44	28.06	28.64	30.87	26.51	-0.223834	0.246066	0.567458	0.332641
Ube4b	Ubiquitin conjugation factor E4 B OS=Mus musculus OX=10090 GN=Ube4b PE=1 SV=3	5.7	134630	652.47	Q9ES00	4	5.63	0.0018	UBE4B_MOUSE	959.95	1003.11	1704.47	1745.77	1144.43	1227.58	2023.59	1857.96	2284.14	3321.01	1474.42	1520.76	970.08	1033.79	1078.2	723.31	3252.45	1500.13	1154.16	1188.56	1322.97	2178.25	1004.65	1125.31	1688.93	1377.66	-0.326327	0.0604029	0.870156	0.33187
Tln2	Talin-2 OS=Mus musculus OX=10090 GN=Tln2 PE=1 SV=3	5.46	255902	716.71	Q71LX4	65	42.27	0.0018	TLN2_MOUSE	784.8	2894.25	1178.74	1130.63	4235.09	4517.93	3465.73	1933.55	1246.64	4764.93	1414.99	4814.81	2774.05	3032.79	4890.08	4091.85	1848.23	1647.55	1461.79	4480.53	4383.61	1646.29	3075.27	3286.94	2698.51	3051.58	0.330227	0.0163443	0.963065	0.330631
Ctbp2	C-terminal-binding protein 2 OS=Mus musculus OX=10090 GN=Ctbp2 PE=1 SV=2	6.53	49470.2	807.61	P56546	4	7.87	0.0018	CTBP2_MOUSE	25.41	20.5	16.46	21.83	16.77	19.08	17.82	18.05	17.66	27.3	16.62	19.88	18.37	15.45	19.09	17.03	14.39	25.3	13.18	16.83	14.6	18.71	15.94	15.1	19.78	17	-0.220578	0.246066	0.567458	0.330459
Rps24	40S ribosomal protein S24 OS=Mus musculus OX=10090 GN=Rps24 PE=1 SV=1	11.47	15423.2	739.39	P62849	3	21.05	0.0018	RS24_MOUSE	26.7	37.74	89.35	14.29	112.39	130.02	127.05	201.66	113.02	9.31	108.76	194.05	29.69	108.32	73.68	92.29	125.23	75.83	116.95	43.78	129.14	91.01	159.53	82.07	97.03	93.96	0.32792	0.015046	0.965948	0.328265
Decr1	2_4-dienoyl-CoA reductase_ mitochondrial OS=Mus musculus OX=10090 GN=Decr1 PE=1 SV=1	9.39	36499	815	Q9CQ62	11	41.19	0.0018	DECR_MOUSE	71.07	73.66	85.43	98.57	57.79	58.82	67.71	91.67	59.17	63.14	75.46	81.39	91.76	80.02	72.26	79.44	83.25	76.16	89.15	86.19	77.62	81.23	89.94	94.76	73.66	83.48	0.197522	0.260134	0.549372	0.326626
Riox1	Ribosomal oxygenase 1 OS=Mus musculus OX=10090 GN=Riox1 PE=1 SV=2	8.81	67841.9	647.07	Q9JJF3	3	7.3	0.0018	RIOX1_MOUSE	44.39	115.81	70.55	189.99	80.53	156.14	35.42	195.88	64.54	108.13	91.43	89.66	113.78	127.98	85.26	250.66	126.13	209.18	48.69	224.23	43.98	163.09	64.43	124.97	103.54	131.86	0.326007	0.0163443	0.963065	0.326416
Prps1	Ribose-phosphate pyrophosphokinase 1 OS=Mus musculus OX=10090 GN=Prps1 PE=1 SV=4	6.57	35347.6	2800.25	Q9D7G0	12	53.46	0	PRPS1_MOUSE	80.04	64.26	97.73	91.81	101.92	110.94	89.2	84.88	83.54	97.81	89.45	97.37	89.91	73.36	69.89	93.86	84.49	63.5	77.52	111.82	58.65	67.64	82.82	71.66	90.75	78.76	-0.2141	0.246066	0.567458	0.326171
Mt-Cyb	Cytochrome b OS=Mus musculus OX=10090 GN=Mt-Cyb PE=1 SV=1	7.99	43380.8	663.29	P00158	2	3.94	0.0018	CYB_MOUSE	307.32	413.05	71.51	329.66	91.22	196.67	245.52	202.63	369.1	231.83	323.11	226.17	377.99	306.3	344.28	126.04	353.27	252.07	465.86	306.61	297.4	208.57	271.6	230.48	250.65	295.04	0.324422	0.0212639	0.952217	0.325118
Gstz1	Maleylacetoacetate isomerase OS=Mus musculus OX=10090 GN=Gstz1 PE=1 SV=1	7.97	24446.3	3571.08	Q9WVL0	11	75.93	0	MAAI_MOUSE	54.65	67.54	65.62	40.94	71.99	73.18	91.06	74.7	95.33	83.76	93.4	79.61	82.07	78.63	76.82	40.99	110.03	108.29	81.63	105.7	136.78	90.2	93.3	99.93	74.31	92.03	0.292476	0.141319	0.722239	0.324828
Baiap2	Brain-specific angiogenesis inhibitor 1-associated protein 2 OS=Mus musculus OX=10090 GN=Baiap2 PE=1 SV=2	9.47	59465.1	1175.25	Q8BKX1	21	51.78	0.001	BAIP2_MOUSE	243.52	300.74	387.65	330.52	295.22	277.36	361.34	232.85	315.32	348.54	264.65	286.18	258.31	209.87	196.08	274.74	268.41	396.81	191.28	298.24	268.86	341.99	78.8	315.69	303.66	258.26	-0.31073	0.0920223	0.809054	0.32407
Phgdh	D-3-phosphoglycerate dehydrogenase OS=Mus musculus OX=10090 GN=Phgdh PE=1 SV=3	6.13	57384	2432.95	Q61753	16	33.96	0	SERA_MOUSE	298.79	331.74	392.28	346.61	281.66	266.46	357.59	411	301.89	280.32	362.6	329.24	359.93	295.51	438.3	445.61	353.63	378.8	281.36	390.08	356.01	423.33	408.54	406.77	330.02	378.16	0.195714	0.255907	0.554745	0.322168
Epha4	Ephrin type-A receptor 4 OS=Mus musculus OX=10090 GN=Epha4 PE=1 SV=2	6.1	111411	942.6	Q03137	20	30.12	0.0018	EPHA4_MOUSE	250.26	1351.54	252.15	1175.7	242.47	1071.87	245.52	253.17	236.08	243.36	251.78	237.89	275.67	995.42	191.32	1428.63	1116.19	196.43	231.17	265.72	222.36	1211.61	1110.4	262.11	484.32	625.59	0.319065	0.015046	0.965948	0.31942
Rhog	Rho-related GTP-binding protein RhoG OS=Mus musculus OX=10090 GN=Rhog PE=1 SV=1	8.08	21764.7	3484.34	P84096	7	46.07	0	RHOG_MOUSE	21.66	21.51	18.11	18.99	17.81	17.32	36.88	26.2	13.41	40.86	16.67	16.94	22.45	21.14	21.85	22.14	44.25	27.82	46.31	19.97	18.06	47.36	21.01	20.76	22.2	27.76	0.310167	0.076141	0.839187	0.319376
Chmp6	Charged multivesicular body protein 6 OS=Mus musculus OX=10090 GN=Chmp6 PE=1 SV=2	5.21	23472.7	998.52	P0C0A3	5	26.5	0.0018	CHMP6_MOUSE	22.52	19.62	21.62	17.73	19.53	19.93	27.13	25.18	26	19.87	18.61	23.93	25.19	28.73	23.04	26.76	25.8	32.45	18.79	26.5	23.32	27.46	23.8	19.11	21.81	25.08	0.198872	0.246066	0.567458	0.316384
Ppp2r5a	Serine/threonine-protein phosphatase 2A 56 kDa regulatory subunit alpha isoform OS=Mus musculus OX=10090 GN=Ppp2r5a PE=1 SV=1	6.66	56746.3	508.59	Q6PD03	4	9.67	0.0019	2A5A_MOUSE	62.31	59.94	57.93	60.23	55.61	50.46	49.54	46.57	53.75	48.63	53.4	54.28	57.98	57.37	40.13	55.59	53.3	44.27	44.7	44.33	30.84	44.99	45.99	56.67	54.39	48.01	-0.195744	0.246066	0.567458	0.314427
Yes1	Tyrosine-protein kinase Yes OS=Mus musculus OX=10090 GN=Yes1 PE=1 SV=3	6.23	61086.3	689.56	Q04736	6	11.09	0.0018	YES_MOUSE	76.73	89.54	67.49	158.64	66	87	87.94	79.87	94.54	86.49	88.49	87.94	59.17	81.57	67.7	80.81	64.46	84.54	77.12	81.92	70.53	78.35	81.96	71.54	89.22	74.97	-0.223336	0.219687	0.602993	0.313276
Cntn1	Contactin-1 OS=Mus musculus OX=10090 GN=Cntn1 PE=1 SV=1	5.76	114244	6152.89	P12960	39	52.65	0	CNTN1_MOUSE	1915.76	1792.28	1415.89	1845.72	1469.07	1322.2	1867.59	1589.85	1877.48	1481.26	1737.44	1336.9	1326.35	1520.97	1269.49	1346.05	1303.32	1401.92	1572.91	1385.95	1470.73	1548.36	1619.61	1627.75	1637.62	1449.45	-0.168321	0.258622	0.551288	0.308573
Dpysl3	Dihydropyrimidinase-related protein 3 OS=Mus musculus OX=10090 GN=Dpysl3 PE=1 SV=1	6.06	62335.6	9791.2	Q62188	26	68.07	0	DPYL3_MOUSE	649.65	654.38	800.84	773.59	723.35	688.09	662.54	636.64	806.28	638.76	741.86	709.46	662.08	583.43	842.45	827.79	503.46	505.99	622.28	598.64	573.22	523.4	711.06	595.88	707.12	629.14	-0.183785	0.246066	0.567458	0.307125
Zc2hc1a	Zinc finger C2HC domain-containing protein 1A OS=Mus musculus OX=10090 GN=Zc2hc1a PE=1 SV=1	10.53	35779.4	394.68	Q8BJH1	6	21.3	0.0023	ZC21A_MOUSE	33.73	28.99	45.9	47.54	34.1	31.32	29.45	31.14	40.45	42.84	30.11	43.65	34.43	29.24	36.07	32.66	23.71	24.78	42.74	32	25.9	22.04	42.56	27.5	36.6	31.14	-0.241847	0.188669	0.647636	0.306735
Cmpk2	UMP-CMP kinase 2_ mitochondrial OS=Mus musculus OX=10090 GN=Cmpk2 PE=1 SV=2	6.94	50834.7	334.88	Q3U5Q7	4	14.54	0.0023	CMPK2_MOUSE	50.69	45.58	47.91	56.5	43.77	43.18	59.01	43.81	55.3	86.77	62.56	62.61	58.77	32.51	49.15	41.07	39.07	50.06	57.72	40.9	59.46	36.95	41.27	48.04	54.81	46.25	-0.240697	0.188669	0.647636	0.305828
Dclk1	Serine/threonine-protein kinase DCLK1 OS=Mus musculus OX=10090 GN=Dclk1 PE=1 SV=1	9.15	84723.6	2218.65	Q9JLM8	31	50.93	0	DCLK1_MOUSE	616.31	466.85	521.63	374.27	551.23	444.61	517.38	501.24	479.03	536.53	539.66	527.53	573.56	444.61	402.89	456.79	457.69	416.07	495.6	439.86	437.83	443.03	408.91	438.82	506.36	451.31	-0.162143	0.258622	0.551288	0.305246
Rap2a	Ras-related protein Rap-2a OS=Mus musculus OX=10090 GN=Rap2a PE=1 SV=2	4.53	20870.6	5829.03	Q80ZJ1	10	61.75	0	RAP2A_MOUSE	126.65	126.44	105.92	131.01	112.6	116.3	106.1	119.26	130.77	144.88	144.47	137.29	111.37	103.49	90.49	81.6	118.44	115.74	110.03	113.23	118.47	132.54	125.8	116.15	125.14	111.45	-0.17107	0.250774	0.56134	0.303567
Sh3glb2	Endophilin-B2 OS=Mus musculus OX=10090 GN=Sh3glb2 PE=1 SV=2	5.51	44731.7	3672.81	Q8R3V5	15	41.75	0	SHLB2_MOUSE	408.71	413.88	369.01	329.75	344.15	460.12	359.79	388.94	413.19	469.72	323.85	382.82	366.8	273.91	348.1	384.83	374.92	361.46	299.26	328.5	327.56	357.66	376.22	363.84	388.66	346.92	-0.161026	0.256151	0.554433	0.302561
Hbb-b1	Hemoglobin subunit beta-1 OS=Mus musculus OX=10090 GN=Hbb-b1 PE=1 SV=2	7.51	15954.3	11232.6	P02088	6	53.74	0	HBB1_MOUSE	139.8	135.75	233.39	210.6	184.31	185.96	101.29	130.22	191.58	165.46	136.29	126.39	238.78	210.12	205.65	189.27	191.73	144.35	166	135.88	173.95	163.22	234.59	227.11	161.75	190.05	0.250133	0.169823	0.676359	0.302335
Snx4	Sorting nexin-4 OS=Mus musculus OX=10090 GN=Snx4 PE=1 SV=1	5.47	52062.8	750.87	Q91YJ2	9	23.56	0.0018	SNX4_MOUSE	86.53	65.38	52.76	79.1	71.55	76.32	85.06	72.48	95.91	93.39	70.57	57.31	63.19	45.5	55.21	54.35	74.69	69.9	77.42	66.78	65.92	42.95	85.3	72	75.53	64.44	-0.235835	0.188669	0.647636	0.302017
Srcin1	SRC kinase signaling inhibitor 1 OS=Mus musculus OX=10090 GN=Srcin1 PE=1 SV=2	9.82	135486	1788.07	Q9QWI6	53	54.24	0	SRCN1_MOUSE	1575.63	1039.65	1344.13	518.05	1132.33	982.72	1066.23	1061.99	1549.89	1435.86	1666.5	785.92	2013.71	2147.42	1505.79	1331.63	1311.82	680.1	1734.02	1699.18	975.9	1156.74	1283.39	1438.4	1179.91	1439.84	0.29193	0.0743501	0.842655	0.301249
Capza2	F-actin-capping protein subunit alpha-2 OS=Mus musculus OX=10090 GN=Capza2 PE=1 SV=3	5.49	33138.2	5009.03	P47754	12	60.84	0	CAZA2_MOUSE	212.39	225.1	174.4	192.91	247.33	256.29	223.28	240.05	175.93	234.8	197.49	228.95	204.54	188.28	200.81	192.92	176.79	179.92	202.09	206.6	169.93	201.8	215.56	195.37	217.41	194.55	-0.152897	0.258622	0.551288	0.300437
Nefl	Neurofilament light polypeptide OS=Mus musculus OX=10090 GN=Nefl PE=1 SV=5	4.41	61565.6	496.09	P08551	4	9.76	0.0019	NFL_MOUSE	58.06	55.47	70.57	62.87	85.1	90.3	25.15	56.28	33.98	72.5	55.05	49.31	61.24	52.23	26.34	46.23	52.6	63.33	51.42	47.99	39.79	35.99	47.42	43.18	59.55	47.31	-0.28906	0.0815256	0.828847	0.300337
Atp6v0a1	V-type proton ATPase 116 kDa subunit a isoform 1 OS=Mus musculus OX=10090 GN=Atp6v0a1 PE=1 SV=3	6.32	97265.5	8823.6	Q9Z1G4	33	43.62	0	VPP1_MOUSE	2791	2641.87	2589.19	2359.76	3469.15	3534.46	3288.06	3101.8	2989.43	3017.82	2936.74	3159.12	2255.85	2465.32	2193.67	2561.87	2478.12	2297.73	3018.99	3171.01	2406.34	3376.83	2985.11	2625.68	2989.87	2653.04	-0.176631	0.23906	0.576687	0.297234
Hsd17b8	Estradiol 17-beta-dehydrogenase 8 OS=Mus musculus OX=10090 GN=Hsd17b8 PE=1 SV=2	6.13	26816.5	1087.34	P50171	5	29.34	0.001	DHB8_MOUSE	29.84	33.26	28.46	25.05	24.08	25.64	27.02	27.7	22.61	24.46	25.99	27.08	34.53	29.07	30.7	28.81	30.98	23.75	24.28	33.59	28.64	30.3	31.03	32.8	26.77	29.87	0.157206	0.251333	0.560618	0.296449
Rras	Ras-related protein R-Ras OS=Mus musculus OX=10090 GN=Rras PE=1 SV=1	6.4	23935	796.92	P10833	4	30.28	0.0018	RRAS_MOUSE	11.27	11.01	11.36	15.58	10.76	10.57	10.67	11.67	10.62	9.91	12.45	10.05	10.04	8.25	10.18	12.84	10.21	9.38	9.72	10.36	8.36	11.62	10.28	9.93	11.33	10.1	-0.165322	0.246066	0.567458	0.296446
Rhoj	Rho-related GTP-binding protein RhoJ OS=Mus musculus OX=10090 GN=Rhoj PE=1 SV=2	6.27	24507.9	3023.05	Q9ER71	3	21.96	0	RHOJ_MOUSE	29.49	39.06	28.74	41.79	27.55	43.11	36.65	36.4	61.17	59.43	64.36	36.97	50.54	54.33	63.53	29.3	83.57	46.35	58.43	40.5	56.34	61.27	35.74	34.5	42.06	51.2	0.28289	0.0849996	0.822243	0.295384
Sms	Spermine synthase OS=Mus musculus OX=10090 GN=Sms PE=1 SV=1	4.71	41769.5	478.81	P97355	4	14.75	0.0019	SPSY_MOUSE	70.72	91.53	69.04	80.43	73.91	71.06	83.39	23.71	77.04	87.25	81.85	33.58	72.34	102.95	74.94	88.71	37.7	85	76.52	81.89	78.65	130.62	83.34	89.03	70.29	83.48	0.288171	0.0537927	0.883501	0.293148
Me3	NADP-dependent malic enzyme_ mitochondrial OS=Mus musculus OX=10090 GN=Me3 PE=1 SV=2	7.72	67725.8	1864.52	Q8BMF3	25	61.26	0	MAON_MOUSE	242.48	232.88	295.98	310.83	230.03	231.36	232.67	219.87	309.21	297.41	367.22	231.36	234.3	258.91	307.72	337.88	268.24	227.73	372.54	378.47	312.22	291.89	317.68	450.38	266.77	313.16	0.223355	0.188669	0.647636	0.292376
Kifap3	Kinesin-associated protein 3 OS=Mus musculus OX=10090 GN=Kifap3 PE=1 SV=1	4.8	92090	732.92	P70188	5	9.08	0.0018	KIFA3_MOUSE	413.82	258.64	591.43	1266.97	468.79	417.34	563.48	889.82	320.53	1224.6	781.42	916.99	313.1	403.9	327.55	300.64	615.76	1332.38	911.44	480.19	430.75	421.51	592.71	408.54	676.15	544.87	-0.291047	0.0163443	0.963065	0.291505
Lap3	Cytosol aminopeptidase OS=Mus musculus OX=10090 GN=Lap3 PE=1 SV=3	7.64	56540.6	1523.72	Q9CPY7	19	46.05	0	AMPL_MOUSE	99.93	131.86	143.97	127.66	98.38	110.03	133.54	126.37	103.69	114.08	124.97	134.8	111.81	134.2	142.96	132.51	136.08	119.08	136.41	156.82	125.52	132.7	139.59	138.84	120.77	133.88	0.15427	0.246066	0.567458	0.290427
Slc6a17	Sodium-dependent neutral amino acid transporter SLC6A17 OS=Mus musculus OX=10090 GN=Slc6a17 PE=1 SV=1	5.83	81870	1275.54	Q8BJI1	23	39.48	0.001	S6A17_MOUSE	582.79	470.14	617.79	695.75	553.98	532.71	544.68	514.6	614.91	503.17	504.04	481.14	553.13	448.85	499.31	524.89	512.77	481.11	503.38	491.1	502.35	558.56	442.22	444.46	551.31	496.84	-0.144987	0.251333	0.560618	0.290154
Fgf12	Fibroblast growth factor 12 OS=Mus musculus OX=10090 GN=Fgf12 PE=1 SV=1	10.51	27627.4	934.51	P61329	6	31.69	0.0018	FGF12_MOUSE	29.96	25.92	34.52	28.87	21.53	24.25	22.24	28.51	28.43	30.6	39.26	19.72	34.71	25.9	46.31	27.56	35.65	78.58	28.72	26.97	30.31	24.13	28.86	31.63	27.82	34.94	0.272328	0.097105	0.799641	0.289123
Cct5	T-complex protein 1 subunit epsilon OS=Mus musculus OX=10090 GN=Cct5 PE=1 SV=1	5.65	60080.5	2476.55	P80316	24	55.27	0	TCPE_MOUSE	501.81	1167.98	441.67	425.7	369.38	412.69	267.71	292.72	338.53	524.96	386.76	615.89	335.57	278.62	348.46	322.14	305.31	302.52	322.53	263.86	2011.4	402.93	317.07	238.79	478.82	454.1	-0.288379	0.0163443	0.963065	0.288841
Cdh2	Cadherin-2 OS=Mus musculus OX=10090 GN=Cdh2 PE=1 SV=2	4.41	100253	1917.92	P15116	15	28.15	0	CADH2_MOUSE	394.75	419	291.07	384	356.46	321.88	280.86	391.38	378.01	437.51	401.86	498.61	311.88	278.17	248.35	276.71	286.44	339.9	399.14	345.24	381.91	434.98	330.25	317.05	379.62	329.17	-0.206116	0.202253	0.627692	0.288774
Vps26b	Vacuolar protein sorting-associated protein 26B OS=Mus musculus OX=10090 GN=Vps26b PE=1 SV=1	7.04	39181.7	1524.53	Q8C0E2	12	44.35	0	VP26B_MOUSE	111.39	91.85	106.36	124.88	122.18	112.31	107.43	111.02	109.1	97.67	108.13	110.9	103.26	106.13	101.57	111.05	92.85	87.03	97.69	101.39	92.45	110.57	102.32	96.69	109.43	100.25	-0.125505	0.258622	0.551288	0.287466
Prdx2	Peroxiredoxin-2 OS=Mus musculus OX=10090 GN=Prdx2 PE=1 SV=3	5.04	21949.8	12876.2	Q61171	13	77.78	0	PRDX2_MOUSE	481.6	542.56	615.45	568.59	494.51	540.42	600.8	638.69	507.3	665.31	503.96	564.46	485.37	459.24	472.06	425.23	504.08	564.6	512.03	574.59	501.9	591.68	464.59	520.98	560.3	506.36	-0.145099	0.246066	0.567458	0.285661
Rpl10	60S ribosomal protein L10 OS=Mus musculus OX=10090 GN=Rpl10 PE=1 SV=3	10.73	25060.2	344.23	Q6ZWV3	2	9.81	0.0023	RL10_MOUSE	25.14	NA	33.96	32.01	NA	21.4	33.93	29.95	NA	36.56	30.97	35.22	23.1	NA	NA	22.4	NA	25.01	29.17	28.78	27.81	31.12	27.39	24.18	31.02	26.55	-0.21425	0.188669	0.647636	0.28548
Cpne9	Copine-9 OS=Mus musculus OX=10090 GN=Cpne9 PE=1 SV=1	5.06	62308.4	427.71	Q1RLL3	7	12.3	0.0019	CPNE9_MOUSE	38.4	39.61	27.18	38.15	29.01	36.97	29.83	31.79	43.64	18.68	43.11	40.68	39.03	51.55	32.01	44.66	45.38	39.49	31.81	28.86	43.42	47.96	39.96	42.64	34.76	40.56	0.239349	0.153777	0.701816	0.284491
Abcd3	ATP-binding cassette sub-family D member 3 OS=Mus musculus OX=10090 GN=Abcd3 PE=1 SV=2	9.6	75988.1	399.61	P55096	3	7.59	0.0019	ABCD3_MOUSE	77.88	54.53	31.91	80.98	29.54	31.04	89.82	NA	53.57	NA	68.48	66.65	49.18	45.35	44.65	31.44	NA	NA	40.47	48.94	71.88	44.33	52.77	29.95	58.44	45.9	-0.282297	0.0266987	0.940376	0.283557
Flot2	Flotillin-2 OS=Mus musculus OX=10090 GN=Flot2 PE=1 SV=2	4.95	47437.3	2663.2	Q60634	19	54.67	0	FLOT2_MOUSE	95.51	133.65	96.54	93.27	115.54	108.88	122.3	124.3	119.46	82.51	104.3	92.54	76.45	88	73.58	99.95	100.14	103.08	85.72	93.61	104.9	120.85	84.97	100.46	107.4	94.31	-0.186448	0.210341	0.616112	0.28108
Gstm5	Glutathione S-transferase Mu 5 OS=Mus musculus OX=10090 GN=Gstm5 PE=1 SV=1	7.01	27034.2	9164.83	P48774	16	67.86	0	GSTM5_MOUSE	242.65	144.17	259.47	257.93	196.71	188.44	255.33	191.64	191.55	177.48	235.03	207.82	258.58	239.75	241	276.65	207.62	205.96	239.5	235.15	232.35	213.68	255.9	257.41	212.35	238.63	0.183905	0.208999	0.618017	0.278392
Rab30	Ras-related protein Rab-30 OS=Mus musculus OX=10090 GN=Rab30 PE=1 SV=1	4.71	23400.4	2729.83	Q923S9	4	21.67	0	RAB30_MOUSE	18.02	25.58	45.07	14.61	54.83	38.51	43.12	28.99	37.62	33.85	22.78	23.35	13.95	33.19	23.3	36.04	30.47	43.83	15.64	26.9	12.15	27.11	19.84	38.03	32.19	26.7	-0.276772	0.0163443	0.963065	0.277254
Psmc2	26S proteasome regulatory subunit 7 OS=Mus musculus OX=10090 GN=Psmc2 PE=1 SV=5	5.6	49047.2	505.94	P46471	5	15.7	0.0019	PRS7_MOUSE	42.55	31.99	36.31	42.13	34.73	34.32	33.53	31.09	38.55	39.27	31.86	30.92	41.68	28.01	36.2	28.02	28.67	NA	34.35	32.57	30.48	34.29	21.38	30.32	35.61	31.45	-0.18936	0.202253	0.627692	0.277062
Clybl	Citramalyl-CoA lyase_ mitochondrial OS=Mus musculus OX=10090 GN=Clybl PE=1 SV=2	8.72	37890.8	1103.09	Q8R4N0	15	55.03	0.001	CLYBL_MOUSE	56.34	48.9	47.05	61	43.22	37.3	55.64	58.28	55.58	59.31	56.55	59.01	66.7	73.07	56.36	59.29	58.73	39.78	66.34	59.83	62.18	47.23	73.64	74.88	53.18	61.5	0.202268	0.188669	0.647636	0.276601
Atad3	ATPase family AAA domain-containing protein 3 OS=Mus musculus OX=10090 GN=Atad3 PE=1 SV=1	9.83	66913.2	1780.32	Q925I1	21	39.26	0	ATAD3_MOUSE	461.83	822.47	546.8	519.95	412.88	441.16	383.92	354.98	209.93	689.6	269.65	603.01	194.73	162.66	432.72	491.69	464.19	491.17	350.33	339.6	1430.53	218.7	295.73	377.6	476.35	437.47	-0.275387	0.0163443	0.963065	0.275871
Hsd17b10	3-hydroxyacyl-CoA dehydrogenase type-2 OS=Mus musculus OX=10090 GN=Hsd17b10 PE=1 SV=4	8.77	27532.7	5680.05	O08756	12	65.9	0	HCD2_MOUSE	142.37	178.45	140.59	184.67	121.73	118.47	126.77	151.07	101.38	107.81	110.8	156.76	194.37	139.03	151.35	142.77	123.21	142.78	158.32	153.18	149.1	184.99	173.65	148.98	136.74	155.14	0.196814	0.188669	0.647636	0.272639
Rufy1	RUN and FYVE domain-containing protein 1 OS=Mus musculus OX=10090 GN=Rufy1 PE=1 SV=1	5.39	81517.1	361.84	Q8BIJ7	2	2.67	0.0023	RUFY1_MOUSE	531.94	555.58	535.69	321.53	529.39	567.95	537.67	490.5	567.22	555.79	435.8	565.99	571.93	520.3	533.26	624.47	557.61	559.36	543.09	598.11	528.15	603.97	641.76	611.45	516.25	574.46	0.166784	0.215206	0.609248	0.272269
Atrx	Transcriptional regulator ATRX OS=Mus musculus OX=10090 GN=Atrx PE=1 SV=3	6.29	281211	851.35	Q61687	4	2.22	0.0018	ATRX_MOUSE	727.56	295.44	713.11	374.1	484.24	527.04	567.68	359.92	370.01	412.5	468.49	257.96	417.44	327.49	519.21	281.73	395.68	283.57	287.14	683.52	213	378.45	587.16	286.27	463.17	388.39	-0.267373	0.048224	0.894903	0.271687
Pcdh18	Protocadherin 18 OS=Mus musculus OX=10090 GN=Pcdh18 PE=1 SV=2	4.92	126219	503.37	Q8VHR0	2	3.26	0.0019	PCD18_MOUSE	393.75	564.3	567.7	847.12	695.57	568.46	365.47	404.97	303.84	799.38	354.54	515.34	383.19	356.29	593.63	1910.55	668.5	642.38	774.32	676.89	319.3	535.93	502.29	883.07	531.7	687.2	0.271073	0.0163443	0.963065	0.271565
Arpp19	cAMP-regulated phosphoprotein 19 OS=Mus musculus OX=10090 GN=Arpp19 PE=1 SV=2	9.73	12293	1318.96	P56212	3	27.68	0.001	ARP19_MOUSE	52.21	64.77	59	60.61	49.59	50.35	81.22	71.85	64.67	79.73	82.55	77.69	55.33	84.55	62.66	76.98	95.49	111.27	75.9	72.74	83.56	84.18	50.91	81.46	66.19	77.92	0.227368	0.142061	0.721006	0.2681
Napa	Alpha-soluble NSF attachment protein OS=Mus musculus OX=10090 GN=Napa PE=1 SV=1	5.16	33645.9	8414	Q9DB05	20	82.71	0	SNAA_MOUSE	397.97	332.36	357.02	351.6	294.38	317.58	291.64	312.77	270.45	236.9	293.12	268.17	343.54	272.12	328.43	255.04	236.7	238.58	304.72	300.24	216.44	271.89	277.78	243.87	310.33	274.11	-0.178709	0.197116	0.635162	0.266067
Akr1c13	Aldo-keto reductase family 1 member C13 OS=Mus musculus OX=10090 GN=Akr1c13 PE=1 SV=2	6.74	37628.1	496.02	Q8VC28	2	6.5	0.0019	AK1CD_MOUSE	NA	37.95	13.65	62.92	16.31	40.73	54.84	19.17	15.48	26.07	NA	55.12	NA	51.01	38.59	18.14	31.63	45.42	NA	42.06	NA	34.99	32.81	36.21	34.22	36.76	0.265298	0.0163443	0.963065	0.265801
Aldh6a1	Methylmalonate-semialdehyde dehydrogenase [acylating]_ mitochondrial OS=Mus musculus OX=10090 GN=Aldh6a1 PE=1 SV=1	8.07	58372	4422.2	Q9EQ20	25	67.48	0	MMSA_MOUSE	438.7	456.29	500.97	575.64	303.6	350.38	508.86	472.44	324.24	357.51	322.52	512.38	612.26	544.34	358.37	490.42	424.83	412.14	627.16	520.21	376.57	479.7	580.97	519.58	426.96	495.55	0.224143	0.141319	0.722239	0.264974
Ano1	Anoctamin-1 OS=Mus musculus OX=10090 GN=Ano1 PE=1 SV=2	7.72	111829	589.22	Q8BHY3	2	2.08	0.0018	ANO1_MOUSE	121.05	242.57	167.73	201.05	146.16	140.39	207.1	264.05	219.08	119.23	229.95	175.37	115.7	163.54	130.5	104.13	111.37	147.2	227.4	134.39	211.46	183.12	128.1	226	186.14	156.91	-0.25156	0.0781344	0.835344	0.263415
Rras2	Ras-related protein R-Ras2 OS=Mus musculus OX=10090 GN=Rras2 PE=1 SV=1	5.65	23627.7	663.3	P62071	2	9.31	0.0018	RRAS2_MOUSE	12.18	11.11	14.34	17.1	12.37	12.13	10.7	13.39	13.13	11.37	15.33	11.54	11.18	7.83	12.52	15.08	11.76	10.8	10.58	11.1	9.95	13.39	10.62	11.76	12.89	11.38	-0.183285	0.188669	0.647636	0.263038
Faah	Fatty-acid amide hydrolase 1 OS=Mus musculus OX=10090 GN=Faah PE=1 SV=1	7.78	64248	743.39	O08914	8	24.18	0.0018	FAAH1_MOUSE	81.27	80.78	46.25	74.34	44.82	39.65	46.4	108.99	69.2	38.51	51.84	45.9	77.55	98.86	53.92	47.45	80.89	105.89	72.33	73.31	55.03	90.28	51.44	47.95	60.66	71.24	0.257105	0.0547869	0.881481	0.262877
Elmod1	ELMO domain-containing protein 1 OS=Mus musculus OX=10090 GN=Elmod1 PE=1 SV=2	8.42	38604.8	446.14	Q3V1U8	3	14.11	0.0019	ELMD1_MOUSE	39.35	35.28	34.02	37.97	42.4	27.04	32.58	34.92	40.23	35.48	41.31	39.71	45.54	45.97	40.59	39.97	44.3	39.39	36.79	40.27	37.46	49.4	33.94	36.56	36.69	40.85	0.156684	0.208999	0.618017	0.26121
Slc25a46	Solute carrier family 25 member 46 OS=Mus musculus OX=10090 GN=Slc25a46 PE=1 SV=1	7.41	46566.6	804.42	Q9CQS4	10	38.04	0.0018	S2546_MOUSE	123.92	124.78	49.85	120.9	52.1	52.25	39.81	38.23	51.42	25.68	39.93	38.28	50.57	62.97	41.6	92.86	24.39	33.58	58.09	42.41	36.86	35.38	63.08	44.6	63.1	48.87	-0.258099	0.0163443	0.963065	0.258616
Negr1	Neuronal growth regulator 1 OS=Mus musculus OX=10090 GN=Negr1 PE=1 SV=1	6.12	38584.5	2576	Q80Z24	10	40.8	0	NEGR1_MOUSE	204.58	169.54	120.49	142.36	144.15	150.09	144.82	203.66	196.75	154.5	150.63	177.93	110.55	107.08	82.06	107.25	94.2	113.31	122.08	103.14	645.65	171.92	139.69	167.1	163.29	163.67	-0.257651	0.0163443	0.963065	0.258169
Eci1	Enoyl-CoA delta isomerase 1_ mitochondrial OS=Mus musculus OX=10090 GN=Eci1 PE=1 SV=2	9.33	32535.7	2577.87	P42125	10	48.79	0	ECI1_MOUSE	104.35	106.77	102.66	132.24	90.3	82.05	113.07	137.19	78.43	81.58	132.72	127.77	135.35	119.98	100.71	118.44	106.96	106.69	137.78	134.06	123.96	104.6	140.35	127.86	107.43	121.4	0.194376	0.169823	0.676359	0.258112
Usp14	Ubiquitin carboxyl-terminal hydrolase 14 OS=Mus musculus OX=10090 GN=Usp14 PE=1 SV=3	4.96	56458.3	333.16	Q9JMA1	3	8.32	0.0023	UBP14_MOUSE	65.26	36.06	53.99	36.84	30.41	NA	37.11	51.13	30.57	37.26	26.9	27.09	54.36	44.36	24.65	32.95	23.3	NA	28.19	33.62	29.31	31.34	26.51	32.1	39.33	32.79	-0.248108	0.0677793	0.855501	0.257199
Nptx1	Neuronal pentraxin-1 OS=Mus musculus OX=10090 GN=Nptx1 PE=1 SV=1	6.06	47630.6	994.07	Q62443	8	22.22	0.0018	NPTX1_MOUSE	181.69	146.76	118.66	124.26	125.59	128.51	118.07	117.61	104.19	135.41	78.25	100.83	113.08	99.63	100.8	122.43	118.02	118.71	92.31	105.13	77.67	114.38	87.15	123.14	123.32	106.04	-0.203686	0.155209	0.699506	0.256082
Arhgap1	Rho GTPase-activating protein 1 OS=Mus musculus OX=10090 GN=Arhgap1 PE=1 SV=1	6	50524.8	1612.94	Q5FWK3	14	41.23	0	RHG01_MOUSE	285.85	262.76	443.73	293.57	294.1	243.87	404.12	291.88	255.15	299.08	435.43	250.05	346.25	336.35	247.49	282.39	370.5	447.08	382.9	431.54	358.79	344.22	381.98	383.1	313.3	359.38	0.212458	0.142061	0.721006	0.255577
Psmd2	26S proteasome non-ATPase regulatory subunit 2 OS=Mus musculus OX=10090 GN=Psmd2 PE=1 SV=1	4.88	101001	646.89	Q8VDM4	24	38.66	0.0018	PSMD2_MOUSE	254.15	251.45	272.24	215.97	284.07	293.1	198.68	261.2	268.63	253.17	218.63	221.99	241.95	252.6	279.17	224.77	292.26	285.96	276.77	297.29	270.6	316.56	271.54	296.24	249.44	275.48	0.146811	0.208999	0.618017	0.25541
Psap	Prosaposin OS=Mus musculus OX=10090 GN=Psap PE=1 SV=2	4.9	63304.2	795.13	Q61207	9	18.13	0.0018	SAP_MOUSE	167.79	163.09	192.99	204.18	177.89	170.46	180.73	148.94	107.01	119.87	144.28	295.93	107.07	173.03	399.48	190.78	185.37	436.87	99.96	222.85	281.54	142.55	194.89	201.54	172.76	219.66	0.254852	0.0163443	0.963065	0.255376
Osbpl1a	Oxysterol-binding protein-related protein 1 OS=Mus musculus OX=10090 GN=Osbpl1a PE=1 SV=2	6.02	109278	609.24	Q91XL9	11	15.05	0.0018	OSBL1_MOUSE	1152.39	1125.87	1449.99	630.45	1842.22	1777.67	1161.07	2116.42	1003.41	1468.82	1063.37	1563.4	1222.03	1991.8	1596.89	1684.72	1638.07	2255.07	1132.36	1936.99	1025.69	1752.63	1124.79	1721.19	1362.92	1590.19	0.24842	0.0547869	0.881481	0.25439
Kiaa0513	Uncharacterized protein KIAA0513 OS=Mus musculus OX=10090 GN=Kiaa0513 PE=1 SV=1	4.75	46774.7	2599.25	Q8R0A7	18	55.53	0	K0513_MOUSE	521.41	465.34	475.05	351.25	358.46	346.15	395.48	440.15	464.86	438.04	336.94	337.12	533.58	494.39	309.59	307.86	338.37	297.88	330.87	393.43	317.54	358.25	303.65	336.29	410.85	360.14	-0.199999	0.156603	0.697264	0.254016
Mlc1	Membrane protein MLC1 OS=Mus musculus OX=10090 GN=Mlc1 PE=1 SV=1	7.84	42280.1	777.9	Q8VHK5	5	16.75	0.0018	MLC1_MOUSE	352.09	352.96	186.92	26.15	344.97	386.14	183.85	275.45	154.12	224.22	228.39	262.14	304.71	378.58	165.56	298.03	210.78	308.66	285.74	229.47	231.91	248.59	184.22	270.06	248.12	259.69	0.253182	0.0163443	0.963065	0.253709
Anxa5	Annexin A5 OS=Mus musculus OX=10090 GN=Anxa5 PE=1 SV=1	4.63	35809.5	3681.35	P48036	15	59.56	0	ANXA5_MOUSE	252.26	230.54	221.86	205.25	129.51	165.05	172.21	212.99	228.1	206.18	153.04	242.99	259.59	161.46	200.98	160.11	220.12	246.15	223.06	221.32	664.48	244.33	202.3	239.88	201.66	253.65	0.247377	0.0547869	0.881481	0.253372
Reln	Reelin OS=Mus musculus OX=10090 GN=Reln PE=1 SV=3	5.35	394510	586.79	Q60841	6	2.17	0.0018	RELN_MOUSE	1734.92	1878.42	2361.77	2636.47	1782.97	3480.22	1919.55	4028.07	2316.3	5027.45	2742.3	2711.17	1766.33	2256.26	2083.77	2771.56	4195.53	8030.78	2235.26	4602.6	2621.69	4044.57	2247.94	3608.5	2718.3	3372.07	0.252102	0.0163443	0.963065	0.252631
Glud1	Glutamate dehydrogenase 1_ mitochondrial OS=Mus musculus OX=10090 GN=Glud1 PE=1 SV=1	7.99	61679.1	20555.7	P26443	28	64.16	0	DHE3_MOUSE	2173.44	1926.05	2717.52	2671.89	1831.12	1536.8	2194.39	2169.89	1850.5	1464.24	2222.25	2341.74	2598.93	2100.51	2477	2154.24	2212.54	1856.91	2437.21	2495.18	2343.41	2234.28	2739.3	2547.68	2091.65	2349.76	0.184273	0.169823	0.676359	0.250592
Cldn11	Claudin-11 OS=Mus musculus OX=10090 GN=Cldn11 PE=1 SV=1	7.81	22855.7	688.22	Q60771	2	11.11	0.0018	CLD11_MOUSE	26.58	25.52	31.28	10.32	51.85	39.38	19.88	16.11	15.56	NA	19.3	13.33	43.14	39.08	39.37	33.86	34.59	23.68	26.93	27.23	18.78	22.16	18.39	9.68	24.46	28.08	0.249157	0.0163443	0.963065	0.249693
Epn3	Epsin-3 OS=Mus musculus OX=10090 GN=Epn3 PE=1 SV=1	5.55	68468.7	733.1	Q91W69	7	14.47	0.0018	EPN3_MOUSE	136.17	150.9	114.16	120.93	143.45	146.76	130.15	178.15	127.12	131.09	133.31	152.96	198.82	155.56	136.56	176.21	148.55	118.59	207.68	158.31	158.55	129.59	157.6	141.57	138.76	157.3	0.172524	0.175902	0.666958	0.246386
Psmd7	26S proteasome non-ATPase regulatory subunit 7 OS=Mus musculus OX=10090 GN=Psmd7 PE=1 SV=2	6.33	36596.9	598.93	P26516	4	18.69	0.0018	PSMD7_MOUSE	119.11	108.96	86.67	101.05	185.84	138.72	106.87	95.31	110.41	108.96	132.72	83.62	89.53	96.02	101.34	93.51	100.73	106.68	84.39	173.2	80.5	66.54	89.51	98.83	114.85	98.4	-0.226369	0.097105	0.799641	0.246317
Prdx4	Peroxiredoxin-4 OS=Mus musculus OX=10090 GN=Prdx4 PE=1 SV=1	6.79	31280.7	3307.25	O08807	3	11.68	0	PRDX4_MOUSE	12.8	9.18	14.02	11.88	14.31	12.87	6.11	14.85	9.32	16.22	13.43	13.84	17.59	10.7	20.92	13.49	14.49	14.51	16.91	13.61	9.2	13.13	14.14	14.42	12.4	14.42	0.232022	0.0815256	0.828847	0.245928
Adss	Adenylosuccinate synthetase isozyme 2 OS=Mus musculus OX=10090 GN=Adss PE=1 SV=2	5.97	50420.3	379.43	P46664	8	26.1	0.0023	PURA2_MOUSE	75.16	69.97	52.17	49.68	50.16	38.44	39.13	38.86	53.54	37.01	53.86	26.43	50.19	53.99	75.92	72.78	61.21	55.07	NA	26.5	86.38	67.34	39.95	49.15	48.7	58.04	0.242499	0.0283747	0.936753	0.244153
Akap7	A-kinase anchor protein 7 isoform alpha OS=Mus musculus OX=10090 GN=Akap7 PE=1 SV=4	5.02	9340.23	1627.04	O55074	4	44.44	0	AKA7A_MOUSE	16.04	33.65	36.84	9.46	46.06	37.2	37.6	32.29	34.57	31.08	67.49	54.9	17.87	33.7	33.02	47.02	55.25	29.38	57.56	24.55	43.25	33.1	74.24	51.43	36.43	41.7	0.242646	0.0163443	0.963065	0.243196
Kif5c	Kinesin heavy chain isoform 5C OS=Mus musculus OX=10090 GN=Kif5c PE=1 SV=3	5.81	109845	2656.12	P28738	53	60.56	0	KIF5C_MOUSE	859.71	2067.88	2874.1	2135.93	2249.81	2304.13	2392.74	2473.27	2809.79	2980.96	3290.76	2478.89	2802.1	2891.53	2931.71	2376.44	2921.98	2303.85	3063.24	2704.27	2385.17	2813.04	2482.34	2954.04	2409.83	2719.14	0.22994	0.076141	0.839187	0.242218
Rps17	40S ribosomal protein S17 OS=Mus musculus OX=10090 GN=Rps17 PE=1 SV=2	10.45	15581.1	2350.65	P63276	3	43.7	0	RS17_MOUSE	15.42	16.93	17.84	15.32	40.26	29.97	10.05	24.8	10.68	20.17	9.75	15.66	13.62	17.92	11.8	19.01	18.72	10.08	10.25	25.41	6.38	18.63	20.79	14.22	18.9	15.57	-0.241666	0.0163443	0.963065	0.242218
Gfap	Glial fibrillary acidic protein OS=Mus musculus OX=10090 GN=Gfap PE=1 SV=4	5.1	49957.2	1952.54	P03995	8	21.16	0	GFAP_MOUSE	28.66	22.67	30.81	22.41	31.82	32.73	20.56	19.76	13.35	44.74	9.04	36.41	16.03	20.45	22.17	18.91	19.94	23.93	8.8	24.06	50.27	15.51	19.14	24.29	26.08	21.96	-0.240857	0.0163443	0.963065	0.241411
Cfl2	Cofilin-2 OS=Mus musculus OX=10090 GN=Cfl2 PE=1 SV=1	8.16	18823.7	10642.2	P45591	15	74.1	0	COF2_MOUSE	83.43	72.08	73.55	75.33	71.63	74.96	72.83	56.6	78.56	66.5	74.69	74.83	85.22	76.88	89.64	80.71	64.18	70.3	87.74	73.48	281.21	66.21	86.8	67.85	72.92	94.18	0.234315	0.0547869	0.881481	0.240635
Fasn	Fatty acid synthase OS=Mus musculus OX=10090 GN=Fasn PE=1 SV=2	6.15	275166	954.07	P19096	71	42.09	0.0018	FAS_MOUSE	1383.26	1203.4	1329.75	1028.01	1177.71	1879.33	1201.46	1306.67	935.58	1349.07	1190.65	1408.95	1266.9	1544.82	1545.36	1756.3	1397.76	1613.24	1245.08	1377.37	1322.54	1293.99	1200.51	1790	1282.82	1446.16	0.181154	0.15726	0.696209	0.239891
Acot13	Acyl-coenzyme A thioesterase 13 OS=Mus musculus OX=10090 GN=Acot13 PE=1 SV=1	9.36	15297	12720.6	Q9CQR4	8	71.43	0	ACO13_MOUSE	198.02	173.07	168.38	182.59	201.86	170.72	187.74	193.04	165.98	146.4	176.68	165.79	170.54	184.27	194.71	227.19	200.75	192.61	178.11	225.05	162.98	179.69	261.17	194.63	177.52	197.64	0.147984	0.188669	0.647636	0.239782
Mapk3	Mitogen-activated protein kinase 3 OS=Mus musculus OX=10090 GN=Mapk3 PE=1 SV=5	6.18	43408.7	4422.08	Q63844	15	55.79	0	MK03_MOUSE	111.97	124.21	111.29	118.86	124.17	123.12	115.08	116.76	107.01	91.13	116.48	118.06	106.06	106.39	85.98	105.33	107.58	110.25	104.81	126.11	83.56	99.09	109.16	113.9	114.84	104.85	-0.134967	0.197691	0.634321	0.23937
Plpp3	Phospholipid phosphatase 3 OS=Mus musculus OX=10090 GN=Plpp3 PE=1 SV=1	9.26	35843.5	589.18	Q99JY8	4	16.99	0.0018	PLPP3_MOUSE	39.01	33.95	51.25	54.87	49.35	35.68	35.42	43.81	42.59	35.3	39.68	39.49	30.09	23.49	47.66	41.42	42.7	24.92	30.93	36.45	45.98	51.17	29.78	33.29	41.7	36.49	-0.218188	0.097105	0.799641	0.238821
Idi1	Isopentenyl-diphosphate Delta-isomerase 1 OS=Mus musculus OX=10090 GN=Idi1 PE=1 SV=1	5.77	26631.3	458.18	P58044	2	14.1	0.0019	IDI1_MOUSE	12.27	15.34	31.65	17.29	31.67	29.6	26.25	37.02	11.14	30.18	12.33	23.47	18.36	31.08	26.29	25.73	33.01	61.08	17.47	33.22	15.24	32.23	13.68	21.48	23.18	27.4	0.236345	0.0163443	0.963065	0.236909
Dnm3	Dynamin-3 OS=Mus musculus OX=10090 GN=Dnm3 PE=1 SV=1	8.5	97589.8	4968.12	Q8BZ98	47	60.95	0	DYN3_MOUSE	444.48	593.04	625.23	431.5	530.22	824.27	416.03	403.47	595.57	445.93	587.47	443.2	576.15	557.37	1054.14	520.36	882.37	449.89	590.09	476.95	548.92	510.35	546.38	761.78	528.37	622.9	0.222438	0.0815256	0.828847	0.236908
Apc	Adenomatous polyposis coli protein OS=Mus musculus OX=10090 GN=Apc PE=1 SV=1	7.31	313371	1138.84	Q61315	6	3.44	0.001	APC_MOUSE	906.18	1710.27	3048.62	569.93	4655.59	2863.04	1828.77	2147.5	1582.79	2077.87	1293.33	2249.6	724.51	3699.7	2916.99	2645.56	1971.84	2334.77	1659	2499.89	1868.09	2044.54	1986.31	3206.67	2077.79	2296.49	0.236047	0.0163443	0.963065	0.236612
Gsk3b	Glycogen synthase kinase-3 beta OS=Mus musculus OX=10090 GN=Gsk3b PE=1 SV=2	8.92	47223.6	979.38	Q9WV60	16	54.05	0.0018	GSK3B_MOUSE	198.85	169.02	452.94	146.53	331.05	643.37	466.85	789.17	710.78	580.22	412.3	613.56	246.24	157.36	397.23	577.07	581.52	485.16	577.28	541.76	486.83	679.66	652.04	759.03	459.55	511.77	0.234428	0.015046	0.965948	0.23491
Snx3	Sorting nexin-3 OS=Mus musculus OX=10090 GN=Snx3 PE=1 SV=3	9.15	18814.4	789.91	O70492	5	29.01	0.0018	SNX3_MOUSE	14.41	10.02	12.98	18.14	13.51	11.23	18.45	14.18	16.2	12.77	15.98	10.19	16.23	12	12.97	9.83	10.53	8.75	12.02	15.88	14.57	10.1	10.9	11.51	14.01	12.11	-0.207936	0.10829	0.779309	0.234445
Tmod2	Tropomodulin-2 OS=Mus musculus OX=10090 GN=Tmod2 PE=1 SV=2	5.09	39510.9	804.84	Q9JKK7	5	28.49	0.0018	TMOD2_MOUSE	29.29	29.81	34.48	18.93	56.69	69.73	38.17	51.71	15.07	43.17	43.15	23.97	27.14	21.63	20.35	29.02	25.83	36.28	44.35	34.67	33.94	27.42	35.29	26.09	37.85	30.17	-0.233779	0.0163443	0.963065	0.23435
Scg2	Secretogranin-2 OS=Mus musculus OX=10090 GN=Scg2 PE=1 SV=1	4.5	70644.1	492.04	Q03517	9	24.8	0.0019	SCG2_MOUSE	88.9	89.76	111.05	161.91	143.7	101.36	119.61	126.64	101.42	103.83	95.74	122.71	96.32	117.36	103.03	68.69	89.92	99.7	106.08	122.14	145.48	109.54	60.88	71.41	113.89	99.21	-0.217064	0.0849996	0.822243	0.233113
4930590J08Rik	Uncharacterized protein C3orf20 homolog OS=Mus musculus OX=10090 PE=2 SV=1	9.8	105539	613.15	Q8CDN1	2	6	0.0018	CC020_MOUSE	64.89	30.18	NA	NA	NA	NA	NA	NA	NA	NA	NA	NA	56.1	NA	NA	NA	NA	NA	NA	NA	NA	NA	48.18	NA	47.53	52.14	0.232423	0.0146901	0.966741	0.232887
Madd	MAP kinase-activating death domain protein OS=Mus musculus OX=10090 GN=Madd PE=1 SV=2	5.65	176378	839.94	Q80U28	29	26.51	0.0018	MADD_MOUSE	691.59	319.98	473.31	290.93	433.08	309.16	476.88	500.48	790.51	255.06	369.42	490.99	1060.22	332.39	516.25	308.52	296.88	266.79	396.18	330.18	231.5	383.4	271.65	369.73	450.12	396.97	-0.231682	0.0163443	0.963065	0.232257
Btbd17	BTB/POZ domain-containing protein 17 OS=Mus musculus OX=10090 GN=Btbd17 PE=1 SV=1	9.66	52830.3	401.14	Q9DB72	5	17.78	0.0019	BTBDH_MOUSE	70.27	65.38	60.72	70.87	60.67	53.58	64.36	64.69	65.83	68.87	65.91	59.16	74.74	74.04	68.83	89.04	68.99	58.93	71.08	60.85	63.16	70.82	83.6	65.33	64.19	70.78	0.135246	0.188669	0.647636	0.232137
Ttyh3	Protein tweety homolog 3 OS=Mus musculus OX=10090 GN=Ttyh3 PE=1 SV=1	5.46	58683.4	412.9	Q6P5F7	2	6.87	0.0019	TTYH3_MOUSE	118.25	123.3	177.93	94.95	87.79	79.86	34.51	201.42	101.14	153.15	161.67	155.26	132.99	309.57	124.26	113.11	123.7	119.65	144.16	94.1	329.7	143.65	43.62	NA	124.1	152.59	0.231609	0.015046	0.965948	0.232097
Sptbn1	Spectrin beta chain_ non-erythrocytic 1 OS=Mus musculus OX=10090 GN=Sptbn1 PE=1 SV=2	5.27	275079	9867.77	Q62261	148	72.7	0	SPTB2_MOUSE	9703.72	9239.11	9591.26	10971.8	9241.24	8373.44	12048	10949.7	8215.55	9703.86	9672.44	11118.2	11247.4	9462.24	9132.74	9360.28	14381.5	11179.1	12227.3	9899.44	13292.2	11180.1	10132.2	11403.6	9902.36	11074.8	0.156698	0.169823	0.676359	0.231072
Ank2	Ankyrin-2 OS=Mus musculus OX=10090 GN=Ank2 PE=1 SV=2	4.89	428714	2742.34	Q8C8R3	149	54.85	0	ANK2_MOUSE	7092.58	7156.09	7290.22	7188.64	8625.25	8627.64	8259.99	7460.92	7575.46	6528.61	7780.6	7209.52	13318.3	6906.38	10161.6	11501.9	13580	6453.43	7504.47	6998.14	8160.69	7139.68	8264.01	7715.52	7566.29	8975.34	0.203449	0.10829	0.779309	0.230474
Ehd4	EH domain-containing protein 4 OS=Mus musculus OX=10090 GN=Ehd4 PE=1 SV=1	6.35	61708.8	729.75	Q9EQP2	8	17.38	0.0018	EHD4_MOUSE	43.01	44.43	38.64	41.65	37.84	45.2	34.83	37	43.42	36.78	41.07	38.72	43.27	44.98	47.57	43.05	46.14	45.02	39.39	44.15	38.82	40.38	44.23	43.14	40.22	43.34	0.11024	0.202253	0.627692	0.230346
Rpl31	60S ribosomal protein L31 OS=Mus musculus OX=10090 GN=Rpl31 PE=1 SV=1	11.21	14462.9	473.02	P62900	2	20.8	0.0019	RL31_MOUSE	50.33	92	56.09	98.66	60.18	92.71	76.51	100.04	46.09	51.95	55.82	171.98	55.61	61.08	53.49	73.26	42.42	57.05	62	73.25	63.3	67.14	68.85	87.72	79.36	63.76	-0.22865	0.0266987	0.940376	0.230204
Tmem30a	Cell cycle control protein 50A OS=Mus musculus OX=10090 GN=Tmem30a PE=1 SV=1	8.45	41403.2	1362.99	Q8VEK0	15	50.55	0.001	CC50A_MOUSE	121.91	121.27	128.6	126.29	131.89	133.95	134.79	122.84	137.06	109.16	130.93	123.34	117.68	96.07	130.25	91.88	142.33	118.76	115.92	120.67	117.01	128.23	111.87	106.75	126.83	116.45	-0.130487	0.188669	0.647636	0.229396
S100a1	Protein S100-A1 OS=Mus musculus OX=10090 GN=S100a1 PE=1 SV=2	4.17	10561.8	4582.14	P56565	7	72.34	0	S10A1_MOUSE	37.82	28.59	31.22	22.09	31.66	30.33	31.46	42.85	30.9	28.36	33.69	38.25	24.4	36.43	54.31	27.62	35.57	63.92	50.02	31.66	42.69	28.99	34.04	32.53	32.27	38.52	0.216125	0.0743501	0.842655	0.228556
Pgrmc2	Membrane-associated progesterone receptor component 2 OS=Mus musculus OX=10090 GN=Pgrmc2 PE=1 SV=2	4.81	23448.2	1881.05	Q80UU9	8	47.47	0	PGRC2_MOUSE	72.98	33.46	48.53	40.49	46.69	32.33	41.23	59.38	38.11	38.07	49.38	50.16	67.77	52.32	56.91	42.82	35.58	57.53	40.13	68.53	60.05	64.71	41.76	47.56	45.9	52.97	0.213206	0.0815256	0.828847	0.228261
Sfn	14-3-3 protein sigma OS=Mus musculus OX=10090 GN=Sfn PE=1 SV=2	4.53	27820.1	6299.9	O70456	6	31.85	0	1433S_MOUSE	12.1	14.04	16.37	29.69	13.05	14.19	24.41	21.43	29.7	25.83	34.67	23.53	17.17	16.17	15.61	9.86	17.28	18.89	24.9	25.74	23.72	21.31	20.1	8.3	21.58	18.25	-0.227589	0.0163443	0.963065	0.228176
Tuba3a	Tubulin alpha-3 chain OS=Mus musculus OX=10090 GN=Tuba3a PE=1 SV=1	4.8	50644	27974.7	P05214	20	63.33	0	TBA3_MOUSE	2601.39	2286.5	3429.96	2460.45	2718.86	2808.91	2920.78	2900.45	2599.66	2449.78	2662.04	2436.18	2782.23	3107.73	3179.62	3058.74	2997.17	2581.73	3193.54	2539.24	2668	3074.63	3018.36	2938.52	2689.58	2928.29	0.126425	0.188669	0.647636	0.227111
Dctn5	Dynactin subunit 5 OS=Mus musculus OX=10090 GN=Dctn5 PE=1 SV=1	7.95	20710.8	1065.34	Q9QZB9	3	15.38	0.0018	DCTN5_MOUSE	18.16	16.57	14.03	24.58	NA	10.3	18.71	NA	8.02	26.85	15.35	23.67	17.83	22.32	23.76	23.69	22.1	NA	17.04	23.94	12.79	15.18	21.1	17.56	17.62	19.75	0.225993	0.0163443	0.963065	0.226583
Calu	Calumenin OS=Mus musculus OX=10090 GN=Calu PE=1 SV=1	4.3	37177.8	556.1	O35887	6	24.44	0.0018	CALU_MOUSE	18.78	17.92	35.65	37.42	29.76	25.5	35.66	40.74	32.42	52.35	51.7	44.72	30.58	27.85	47.05	31.31	45.02	58.34	32.85	44.93	44.97	44.01	34.81	37.48	35.22	39.93	0.224405	0.0283747	0.936753	0.226192
Sdha	Succinate dehydrogenase [ubiquinone] flavoprotein subunit_ mitochondrial OS=Mus musculus OX=10090 GN=Sdha PE=1 SV=1	7.06	73669.1	9665.64	Q8K2B3	30	64.76	0	SDHA_MOUSE	1663.22	1888.15	2035.07	2061.78	1821.91	2006.9	1861.19	1774.43	1895.5	1901.34	2037.31	2044	2289.39	1771.9	2312.59	2065.35	1994.95	1836.67	2296.95	1904.71	2106.19	1829.84	2548.99	2185.56	1915.9	2095.26	0.123466	0.188669	0.647636	0.225477
Erp29	Endoplasmic reticulum resident protein 29 OS=Mus musculus OX=10090 GN=Erp29 PE=1 SV=2	5.82	28880.3	726.28	P57759	5	26.72	0.0018	ERP29_MOUSE	32.26	33.52	49.23	70.34	53.8	24.64	65.07	86.92	55.42	60.51	57.28	52.57	32.27	23.61	41.51	21.31	62.29	75.28	28.7	42.79	56.93	83.67	48.81	48.44	53.46	47.13	-0.224779	0.0163443	0.963065	0.225372
Syngr3	Synaptogyrin-3 OS=Mus musculus OX=10090 GN=Syngr3 PE=1 SV=1	8.25	24789.1	5147.72	Q8R191	9	64.63	0	SNG3_MOUSE	563.19	483.76	559.06	512.11	540.5	546.12	479.98	414.23	555.97	436.3	473.87	469.81	441.13	455.82	506.15	409.05	506.07	452.04	449.42	490.69	450.45	513.36	443.78	413.37	502.91	460.94	-0.1227	0.188669	0.647636	0.225058
Map1lc3b	Microtubule-associated proteins 1A/1B light chain 3B OS=Mus musculus OX=10090 GN=Map1lc3b PE=1 SV=3	9.11	14616.9	1236.79	Q9CQV6	3	22.4	0.001	MLP3B_MOUSE	40.26	47.43	42.4	75.42	52.54	60.29	37.28	41.8	48.26	43.88	43.41	39.52	30.17	39.26	54.52	47.41	33.56	63.26	35.08	29.62	40.97	40.72	43.34	39.9	47.71	41.48	-0.20755	0.0849996	0.822243	0.224281
Prxl2a	Peroxiredoxin-like 2A OS=Mus musculus OX=10090 GN=Prxl2a PE=1 SV=2	9.74	24508.7	2050.5	Q9CYH2	8	34.4	0	PXL2A_MOUSE	89.45	81.55	103.55	66.89	92.55	66.61	104.64	80.92	94.95	66	92.55	72.02	97.68	98.45	83.69	105.76	77.64	81.2	96.07	90.72	101.39	88.13	99.89	102.43	84.31	93.59	0.163041	0.153777	0.701816	0.22412
Phactr1	Phosphatase and actin regulator 1 OS=Mus musculus OX=10090 GN=Phactr1 PE=1 SV=1	6.55	66742.4	875.71	Q2M3X8	12	29.48	0.0018	PHAR1_MOUSE	110.22	85.18	86.16	82.01	88.07	86.69	50.95	67.57	74.08	56.25	80.41	68.75	85.68	74.58	67.62	68.97	60.78	46.2	60.36	70.83	59.11	74.66	85.29	55.68	78.03	67.48	-0.201785	0.097105	0.799641	0.223934
Gls	Glutaminase kidney isoform_ mitochondrial OS=Mus musculus OX=10090 GN=Gls PE=1 SV=1	7.9	74819.3	11475.5	D3Z7P3	34	63.5	0	GLSK_MOUSE	2623.73	2188.37	2634.56	2171.79	2626.64	2490.48	2262.63	2367.23	2452.24	2139.5	2390.22	2368.14	2485.94	2388.85	2092.59	1944.08	2058.07	2038.62	2379.86	2569.44	2038.26	1896.6	2321.4	2254.26	2392.96	2205.66	-0.120578	0.188669	0.647636	0.223908
Snph	Syntaphilin OS=Mus musculus OX=10090 GN=Snph PE=1 SV=3	5.53	54608.5	553.86	Q80U23	7	19.19	0.0018	SNPH_MOUSE	113.83	65.01	45.81	54.19	75.24	44.07	52.92	45.69	62.23	57.66	69.04	59.8	64.08	27.51	51.39	55.73	42.11	NA	58.1	47	47.91	47.61	78.68	66.27	62.12	53.31	-0.217872	0.0417829	0.908275	0.221842
Erc2	ERC protein 2 OS=Mus musculus OX=10090 GN=Erc2 PE=1 SV=2	6.6	110810	1000.25	Q6PH08	34	35.95	0.0018	ERC2_MOUSE	363.45	514.96	717.84	423.48	873.89	629.02	379.3	605.85	439.96	605.18	523.6	512.11	413.27	570.25	569.55	724.27	642.39	855.56	449.16	689.06	478.08	725.47	554.22	949.07	549.05	635.03	0.212972	0.0547869	0.881481	0.219906
Dynll1	Dynein light chain 1_ cytoplasmic OS=Mus musculus OX=10090 GN=Dynll1 PE=1 SV=1	7.24	10537	17141.4	P63168	6	64.04	0	DYL1_MOUSE	102.88	76.01	74.65	118.47	63.59	86.61	77.25	62.54	76.65	54.01	44.92	48.52	91.9	49.24	46.58	67.75	58.93	47.96	65.02	65.25	64.97	50.03	86.68	58.61	73.84	62.74	-0.212819	0.0547869	0.881481	0.219758
Gad2	Glutamate decarboxylase 2 OS=Mus musculus OX=10090 GN=Gad2 PE=1 SV=1	6.49	66079.6	3134.17	P48320	23	56.92	0	DCE2_MOUSE	702.55	577.37	675.32	809.91	863.17	748.77	772.53	586.4	768.13	690.69	879.62	603.35	597.16	510.97	505.89	624.96	600.24	674.14	572.51	733.44	787.85	643.04	918.93	546.18	723.15	642.94	-0.177805	0.127413	0.745739	0.218744
Pdcd5	Programmed cell death protein 5 OS=Mus musculus OX=10090 GN=Pdcd5 PE=1 SV=3	5.4	14275.1	649.69	P56812	2	19.05	0.0018	PDCD5_MOUSE	9.43	10.59	33.86	NA	40.19	39.08	37.06	34.98	35.67	61.38	34.22	34.14	5.21	6.58	33.21	25.43	34.43	31.96	30.64	34.4	37.55	67.14	33.67	30.47	33.69	30.89	-0.216999	0.0146901	0.966741	0.217495
Ndufaf2	NADH dehydrogenase [ubiquinone] 1 alpha subcomplex assembly factor 2 OS=Mus musculus OX=10090 GN=Ndufaf2 PE=1 SV=1	8.89	19627.9	2056.78	Q59J78	7	51.19	0	NDUF2_MOUSE	28.98	22.08	26.98	29.68	29.57	27.99	29.14	16.02	33.16	14.93	33.92	18.43	44.02	22.94	33.05	25.12	26.49	24.3	35.67	32.61	24.28	27.99	27.52	29.63	25.91	29.47	0.208767	0.0601311	0.870701	0.217255
Prkcq	Protein kinase C theta type OS=Mus musculus OX=10090 GN=Prkcq PE=1 SV=1	7.53	83113	532.17	Q02111	3	4.95	0.0018	KPCT_MOUSE	204.21	207.95	110.86	133.12	107.13	173.58	132.74	86.78	121.34	211.31	179.02	NA	162.8	132.61	NA	219.15	151.75	197.03	84.34	153.63	79.74	51.29	133.72	118.11	151.64	134.92	-0.216341	0.0163443	0.963065	0.216958
Rpl21	60S ribosomal protein L21 OS=Mus musculus OX=10090 GN=Rpl21 PE=1 SV=3	11.16	18618.9	1120.87	O09167	4	31.25	0.001	RL21_MOUSE	22.09	21.29	22.99	12.77	30.84	22.55	22.38	29.84	28.71	20.11	19.4	31.66	16.52	19.22	31	33.18	29.9	32.55	29.2	35.57	21.98	22.13	25.41	31.8	23.72	27.37	0.209379	0.0547869	0.881481	0.216428
Gid8	Glucose-induced degradation protein 8 homolog OS=Mus musculus OX=10090 GN=Gid8 PE=1 SV=1	4.73	26835.8	374.13	Q9D7M1	2	17.98	0.0023	GID8_MOUSE	14.46	21.58	15.76	23.92	21.34	11.75	12.22	11.93	NA	NA	11.06	NA	11.76	13.97	NA	14.86	NA	19.41	9.11	15.57	9.9	20.06	NA	9.28	16	13.77	-0.215655	0.0163443	0.963065	0.216273
Stx2	Syntaxin-2 OS=Mus musculus OX=10090 GN=Stx2 PE=1 SV=1	5.98	33292	522.75	Q00262	3	9	0.0019	STX2_MOUSE	NA	31.56	NA	12.27	30.95	21.09	20.05	25.66	19.38	13.69	16.72	NA	NA	21.75	20.48	33.74	23.66	21.25	14.59	29.78	NA	22.86	18.17	38.1	21.26	24.44	0.215186	0.0163443	0.963065	0.215806
Prpsap1	Phosphoribosyl pyrophosphate synthase-associated protein 1 OS=Mus musculus OX=10090 GN=Prpsap1 PE=1 SV=1	6.84	39717	347.51	Q9D0M1	3	8.71	0.0023	KPRA_MOUSE	14.45	10.17	23.27	39.27	27.64	32.89	37.49	49.02	45.75	61.91	33.79	50.73	31.77	22.15	26.54	NA	71.23	27.83	35.89	34.42	68.26	55.92	32.97	30.03	35.53	39.73	0.212487	0.015046	0.965948	0.213019
Capzb	F-actin-capping protein subunit beta OS=Mus musculus OX=10090 GN=Capzb PE=1 SV=3	5.35	31630.7	4018.79	P47757	13	49.82	0	CAPZB_MOUSE	182.14	157.16	153.32	158.36	221.75	219.8	157.52	178.7	157.62	173.85	148.04	166.96	154.14	137.16	151.46	180.47	150.01	163.19	135.13	133.47	169.45	172.86	161.1	163.91	172.94	156.03	-0.142535	0.156603	0.697264	0.211756
Eif4a2	Eukaryotic initiation factor 4A-II OS=Mus musculus OX=10090 GN=Eif4a2 PE=1 SV=2	5.17	46630.5	1936.38	P10630	17	50.37	0	IF4A2_MOUSE	81.26	139.1	85.05	43.79	158.91	220.93	93.48	160.12	174.32	137.3	178.77	186.84	91.12	108.22	229.07	255.27	82.78	115.29	153.39	118.89	175.89	100.23	319.88	179.84	138.32	160.82	0.210404	0.0163443	0.963065	0.211038
Sord	Sorbitol dehydrogenase OS=Mus musculus OX=10090 GN=Sord PE=1 SV=3	6.62	38819.8	349.29	Q64442	3	12.32	0.0023	DHSO_MOUSE	27.82	31.17	24.19	19.87	30.56	38.6	19.47	24.45	13.48	22.07	33.85	33.66	32.78	21.25	24.02	16.47	16.06	24.99	26.63	16.91	20.07	24.41	26.37	22.13	26.6	22.68	-0.206516	0.041479	0.90891	0.21064
Spata5	ATPase family protein 2 homolog OS=Mus musculus OX=10090 GN=Spata5 PE=1 SV=2	8.26	97940.3	421.43	Q3UMC0	2	3.02	0.0019	AFG2H_MOUSE	261.41	202.79	198.88	336.84	219.79	189.14	283.25	250.78	292.36	302.18	261.98	252.77	132.14	256.14	228.53	175.93	212.59	178.81	305.66	250.32	243.82	228.83	241.27	231.96	254.35	223.83	-0.192631	0.0815256	0.828847	0.209173
Ptges2	Prostaglandin E synthase 2 OS=Mus musculus OX=10090 GN=Ptges2 PE=1 SV=3	9.28	43609	633.72	Q8BWM0	11	33.07	0.0018	PGES2_MOUSE	72.98	54.9	73.97	78.64	70.71	47.03	55.71	76.78	60.34	73.43	68.71	67.79	74.77	72.97	70.88	77.01	71.34	67.25	72.38	76.94	57.92	75.53	81.62	86.33	66.75	73.74	0.153492	0.141319	0.722239	0.208641
Tomm22	Mitochondrial import receptor subunit TOM22 homolog OS=Mus musculus OX=10090 GN=Tomm22 PE=1 SV=3	4.08	15536.8	5169.62	Q9CPQ3	6	66.2	0	TOM22_MOUSE	94.71	39.94	56.61	61.77	60.21	51.06	63.76	51.74	48.03	47.39	45.79	46.71	62.69	38.5	45.06	53.95	39.12	38.54	58.64	56.22	41.65	47.45	54.36	42.22	55.64	48.2	-0.191978	0.0815256	0.828847	0.208571
Prkcd	Protein kinase C delta type OS=Mus musculus OX=10090 GN=Prkcd PE=1 SV=3	7.12	78859	509.61	P28867	2	2.82	0.0019	KPCD_MOUSE	110.03	70.23	99.59	62.36	129.55	91.3	157.76	88.69	130.69	133.72	95.25	90.73	93.9	83.05	129.65	177.96	119.18	205.72	132.35	119.46	63.91	140.15	85.25	126.86	104.99	123.12	0.207819	0.0163443	0.963065	0.208461
Cops5	COP9 signalosome complex subunit 5 OS=Mus musculus OX=10090 GN=Cops5 PE=1 SV=3	6.12	37777	680.21	O35864	8	31.74	0.0018	CSN5_MOUSE	57.65	61.31	62.8	63.11	68.63	46.81	65.76	46.45	65.94	54.47	66.22	50.12	63.22	68.63	61.36	79.86	41.94	102.37	65.68	69.24	59.88	78.83	54.06	73.08	59.1	68.18	0.186672	0.0920223	0.809054	0.208122
Tagln3	Transgelin-3 OS=Mus musculus OX=10090 GN=Tagln3 PE=1 SV=1	7.19	22641.8	7547.85	Q9R1Q8	13	74.87	0	TAGL3_MOUSE	164.08	108.74	110.28	139.13	163.17	172.16	166.07	135.28	153.87	192.68	211.26	186.97	164.49	112.19	135.01	101.39	113.19	111.67	170.64	156.69	162.17	150.66	154.52	129.72	158.64	138.53	-0.18956	0.0849996	0.822243	0.207745
Lcp1	Plastin-2 OS=Mus musculus OX=10090 GN=Lcp1 PE=1 SV=4	5.02	70776.7	668.64	Q61233	9	19.78	0.0018	PLSL_MOUSE	112.28	139.98	187.07	210.91	187.16	208.51	201.05	132.33	191.04	152.5	184.72	137.41	165	156.3	181	125.4	170.25	111.92	131.56	144.53	110.89	207.85	134.08	149.03	170.41	148.98	-0.190436	0.0815256	0.828847	0.207153
Ncs1	Neuronal calcium sensor 1 OS=Mus musculus OX=10090 GN=Ncs1 PE=1 SV=3	4.51	21935.8	1193.76	Q8BNY6	8	49.47	0.001	NCS1_MOUSE	136.98	109.23	103.62	51.18	86.6	124.36	140.67	140.78	141.45	133.09	109.16	113.94	143.39	153.06	145.45	125.29	148.77	106.45	135.11	119.81	98.46	119.56	127.9	133.15	115.92	129.7	0.197914	0.0601311	0.870701	0.206847
Cyth2	Cytohesin-2 OS=Mus musculus OX=10090 GN=Cyth2 PE=1 SV=2	5.34	46927.4	374.38	P63034	2	7.25	0.0023	CYH2_MOUSE	48.59	42.22	32.04	35.87	50.16	39.1	28.15	58.13	34.82	48.25	45.85	45.89	35.44	33.37	28.9	38.13	35.58	42.24	32.32	38.8	23.11	38.94	33.64	68.54	42.42	37.42	-0.199327	0.0547869	0.881481	0.20672
Sepsecs	O-phosphoseryl-tRNA(Sec) selenium transferase OS=Mus musculus OX=10090 GN=Sepsecs PE=1 SV=2	7.98	56067.4	587.45	Q6P6M7	2	4.56	0.0018	SPCS_MOUSE	101.25	484.5	554.09	231.69	NA	523.65	114.81	639.06	83.4	707.66	84.36	610.01	145.49	472.4	NA	436.04	740.6	713.4	97.15	579.13	77.85	NA	NA	497.35	375.86	417.71	0.205327	0.00927003	0.978881	0.205536
Rpl14	60S ribosomal protein L14 OS=Mus musculus OX=10090 GN=Rpl14 PE=1 SV=3	11.7	23678.2	956.38	Q9CR57	4	21.66	0.0018	RL14_MOUSE	32.25	28.15	36.52	32.33	26.1	21.18	41.37	30.7	42.27	28.38	39.55	28.51	36.51	37.02	32.31	42.14	25.7	35.73	38.27	36.61	26.26	43.3	44.03	40.5	32.28	36.53	0.186462	0.0849996	0.822243	0.204922
Crkl	Crk-like protein OS=Mus musculus OX=10090 GN=Crkl PE=1 SV=2	6.31	33944.1	797.71	P47941	5	26.07	0.0018	CRKL_MOUSE	36.85	64.46	53.51	57.17	53.96	80.08	49.39	62.03	41.4	70.05	55.47	63.35	57.93	62.81	78.43	74.38	68.73	83.07	57.39	61.94	73.69	46	43.05	77.03	57.31	65.37	0.192032	0.0705292	0.850101	0.204574
Abat	4-aminobutyrate aminotransferase_ mitochondrial OS=Mus musculus OX=10090 GN=Abat PE=1 SV=1	8.02	57136.3	21457.6	P61922	30	76.4	0	GABT_MOUSE	1882.87	1939.13	1727.56	2120.45	1596.75	1977.64	1829.56	2202.63	1889.69	2187.48	2492.24	2135.34	2408.79	1955.49	2073	1858.65	2282.25	2081.04	2197.5	2427.11	2335.6	2280.55	2174.13	2064.88	1998.45	2178.25	0.129494	0.157913	0.695164	0.204218
Aldh7a1	Alpha-aminoadipic semialdehyde dehydrogenase OS=Mus musculus OX=10090 GN=Aldh7a1 PE=1 SV=4	7.23	59374.8	2119.79	Q9DBF1	19	56.59	0	AL7A1_MOUSE	224.27	251.23	253.19	234.47	313.97	302.21	266.74	290.87	180.46	261.84	227.4	287.79	276.24	311.98	252.67	354.33	251.87	280.24	247.79	373.1	219.93	294.03	277.39	350.99	257.87	290.88	0.171469	0.11037	0.775587	0.203919
Cebpz	CCAAT/enhancer-binding protein zeta OS=Mus musculus OX=10090 GN=Cebpz PE=1 SV=2	5.4	121004	475.3	P53569	4	5.99	0.0019	CEBPZ_MOUSE	109.63	342.5	164.16	76.39	155.56	239.37	145.44	148.73	231.3	231.98	228.57	107.47	123.11	215.46	246.84	111.51	205.3	319.43	235.39	238.46	147.67	77.28	198.1	443.68	181.76	213.52	0.202581	0.015046	0.965948	0.203139
Astn1	Astrotactin-1 OS=Mus musculus OX=10090 GN=Astn1 PE=1 SV=4	4.89	147678	497.66	Q61137	18	22.27	0.0019	ASTN1_MOUSE	433.13	652.1	398.51	412.96	451.51	535.67	470.02	308.86	413.33	414.82	453.26	642.38	679.44	497.11	495.87	380.69	667.56	447.65	371.46	430	605.92	629.58	540.36	632.6	465.55	531.52	0.19035	0.0694881	0.852142	0.202637
Rdx	Radixin OS=Mus musculus OX=10090 GN=Rdx PE=1 SV=3	5.85	68657	822.47	P26043	24	34.99	0.0018	RADI_MOUSE	346.9	415.67	364.02	360.15	337.59	400.79	335.88	333.99	374.08	337.16	350.84	371.95	350.93	347.03	344.17	369.63	294.33	296.91	353.32	364.66	306.16	329.59	365.2	294.53	360.75	334.71	-0.109888	0.169823	0.676359	0.202275
Trank1	TPR and ankyrin repeat-containing protein 1 OS=Mus musculus OX=10090 GN=Trank1 PE=2 SV=3	7.88	347313	304.78	Q8BV79	2	0.47	0.0023	TRNK1_MOUSE	567.38	664.38	650.87	720.73	703.62	632.23	620.17	717.23	874.59	743.4	708.7	766.83	530.47	704.01	467.53	536.75	560.86	601.63	664.38	716.37	710.68	722.48	590.58	754.69	697.51	630.04	-0.153645	0.130824	0.739906	0.201796
Ephx2	Bifunctional epoxide hydrolase 2 OS=Mus musculus OX=10090 GN=Ephx2 PE=1 SV=2	5.81	63085.7	498.17	P34914	2	5.96	0.0019	HYES_MOUSE	64.55	58.74	42.85	51.51	47.47	NA	NA	NA	28.54	28.2	43.45	48.37	57.14	46.01	26.66	34.27	30.15	NA	55.89	44.65	33.14	36.09	41.7	31.74	45.96	39.77	-0.201079	0.0163443	0.963065	0.201742
Ogn	Mimecan OS=Mus musculus OX=10090 GN=Ogn PE=1 SV=1	5.41	34354.3	534.71	Q62000	2	8.39	0.0018	MIME_MOUSE	58.76	124.98	100.19	79.05	99.58	88.37	132.75	122.09	127.08	62.4	106.39	66.83	109.03	116.42	97.87	77.21	90.02	100.12	119.65	109.78	108.81	138.85	110.86	123.19	97.37	108.48	0.193719	0.0547869	0.881481	0.201317
Mrpl12	39S ribosomal protein L12_ mitochondrial OS=Mus musculus OX=10090 GN=Mrpl12 PE=1 SV=2	9.96	21822.5	2862.11	Q9DB15	6	43.78	0	RM12_MOUSE	20.9	26.17	60.01	102.48	48.62	60.61	91.02	99.96	57.08	82.16	82.02	97.22	53.61	59.93	87.65	41.68	94.91	111.89	65.23	90.46	91.76	66.18	57.14	70.02	69.02	74.2	0.200469	0.0163443	0.963065	0.201134
Hint3	Histidine triad nucleotide-binding protein 3 OS=Mus musculus OX=10090 GN=Hint3 PE=1 SV=1	5.9	19129.7	414.43	Q9CPS6	2	20	0.0019	HINT3_MOUSE	37.36	41.5	35.56	34.17	43.45	60.43	37.21	39.18	37.14	48.79	43.96	37.91	39.91	41.06	37.74	41.45	36.81	24.53	39	27.55	38.16	36.45	46.45	31.18	41.39	36.69	-0.176662	0.095761	0.802119	0.200947
Psat1	Phosphoserine aminotransferase OS=Mus musculus OX=10090 GN=Psat1 PE=1 SV=1	8.09	40757.8	2170.78	Q99K85	18	62.43	0	SERC_MOUSE	238.7	230.18	274.41	274.96	225.6	125.09	276.73	185.5	306.85	217.87	274.15	208.1	250.77	282.16	202.27	304.45	290.83	237.44	284.51	253.26	249.56	231.31	291.8	287.56	236.51	263.83	0.183072	0.0815256	0.828847	0.200404
Cadm2	Cell adhesion molecule 2 OS=Mus musculus OX=10090 GN=Cadm2 PE=1 SV=2	5.08	48015.1	6228.32	Q8BLQ9	17	57.01	0	CADM2_MOUSE	357.1	253.79	526.77	829.98	482.67	450.87	582.86	463.7	631.94	563.29	535.6	536.92	666.43	501.86	600.18	677.85	584.43	498.92	555.75	461.86	645.45	545.73	656.44	502.45	517.96	574.78	0.192511	0.0547869	0.881481	0.200155
Bcl2l13	Bcl-2-like protein 13 OS=Mus musculus OX=10090 GN=Bcl2l13 PE=1 SV=2	4.37	46890.5	497.69	P59017	2	6.22	0.0019	B2L13_MOUSE	99.56	72.49	74.71	90.38	122.16	70.47	92.35	41.54	86.28	51.89	129.66	45.1	78.44	82.53	62.56	60.87	66.15	44.14	107.53	80.34	62.01	48.45	60.11	71.8	81.38	68.74	-0.198797	0.0163443	0.963065	0.199468
Syn3	Synapsin-3 OS=Mus musculus OX=10090 GN=Syn3 PE=1 SV=2	9.82	63542.8	873.39	Q8JZP2	12	31.95	0.0018	SYN3_MOUSE	122.01	100.38	101.35	119.62	101.47	171.07	98.33	87.8	102.48	106.87	94.64	95.44	97.96	104.19	79.17	93.81	106.54	93.76	76.35	98.17	86.58	100.33	100.41	114.46	108.45	95.98	-0.163157	0.113725	0.769618	0.19888
Hsd17b4	Peroxisomal multifunctional enzyme type 2 OS=Mus musculus OX=10090 GN=Hsd17b4 PE=1 SV=3	8.74	79995.2	896.01	P51660	20	40.82	0.0018	DHB4_MOUSE	664.37	583.26	569.42	666.38	504.48	421.75	639.06	588.26	576.6	499.98	481.91	631.22	575.28	577.02	577.15	710.78	625.63	616.28	597.75	638.66	578.68	565.06	721.54	694.25	568.89	623.17	0.13921	0.141319	0.722239	0.19837
Pak3	Serine/threonine-protein kinase PAK 3 OS=Mus musculus OX=10090 GN=Pak3 PE=1 SV=2	5.12	62739.9	1835.1	Q61036	18	38.1	0	PAK3_MOUSE	3427.4	1977.4	2406.94	283.07	2145.88	2205.83	1065.97	1834.58	2225.34	1777.52	2118.01	1917.19	2531.78	1344.98	2341.57	1709.44	2091.18	2064.13	2140.63	1957.63	1940.17	1745.44	2087.46	1995.55	1948.76	1995.83	0.195066	0.015046	0.965948	0.195645
Ppt1	Palmitoyl-protein thioesterase 1 OS=Mus musculus OX=10090 GN=Ppt1 PE=1 SV=2	7.95	35060.5	406.22	O88531	3	14.38	0.0019	PPT1_MOUSE	37.35	31.39	44.23	31.91	27.63	31.82	24.56	25.42	27.89	22	25.46	26.95	42.24	37.48	38.63	39.59	27.03	29.69	45.47	30.18	16.76	35.93	38.9	29.66	29.72	34.3	0.189706	0.0476936	0.895997	0.19561
Capza1	F-actin-capping protein subunit alpha-1 OS=Mus musculus OX=10090 GN=Capza1 PE=1 SV=4	5.21	33110.9	875.48	P47753	8	40.91	0.0018	CAZA1_MOUSE	68.65	72.46	60.62	36.53	76.02	81.3	56.91	71.5	52.56	62.5	47.08	55.68	48.33	50.77	54.93	63.45	49.08	46.19	55.15	66.23	41.38	56.93	52.59	61.97	61.82	53.92	-0.177794	0.0815256	0.828847	0.195594
Cyfip1	Cytoplasmic FMR1-interacting protein 1 OS=Mus musculus OX=10090 GN=Cyfip1 PE=1 SV=1	6.49	146896	1574.35	Q7TMB8	43	43.26	0	CYFP1_MOUSE	842.29	1622.13	817.23	386.44	539.92	477.56	321.88	422.21	362.28	856.39	403.64	957.96	341.78	550.98	470.2	523.56	388.91	436.92	398.24	416.79	3936.51	435.04	357.17	448.08	667.49	725.35	-0.194968	0.0146901	0.966741	0.195521
Vdac3	Voltage-dependent anion-selective channel protein 3 OS=Mus musculus OX=10090 GN=Vdac3 PE=1 SV=1	9.06	31094.9	9990.65	Q60931	11	44.52	0	VDAC3_MOUSE	758.75	666.29	552.16	581.18	866.49	771.68	633.17	565.3	570.25	572.54	599.72	581.78	565.49	526.79	534.67	611.03	514.59	621.55	618.21	659.37	512.8	482.11	619.1	667.01	643.28	577.73	-0.147636	0.127413	0.745739	0.195014
Cyb5r1	NADH-cytochrome b5 reductase 1 OS=Mus musculus OX=10090 GN=Cyb5r1 PE=1 SV=1	9.2	34306	1417.53	Q9DB73	11	49.84	0	NB5R1_MOUSE	118.82	88.55	84.28	130.3	91.47	78.09	90.02	96.42	86.56	76.86	90.29	81.68	117.66	117.05	90.95	90.18	96.85	115.65	97.85	108.42	82.92	97.09	108.69	106.96	92.78	102.52	0.153133	0.115655	0.766206	0.191901
Idh2	Isocitrate dehydrogenase [NADP]_ mitochondrial OS=Mus musculus OX=10090 GN=Idh2 PE=1 SV=3	8.9	51362.5	2645.12	P54071	21	51.55	0	IDHP_MOUSE	432.92	481.22	463.13	579.42	231.22	432.24	429.85	508.65	581.78	571.05	600.29	568.18	517.31	557.47	546.02	517.85	519.18	579.72	615.48	503.92	591.16	487.33	548.33	499.35	490	540.26	0.17641	0.0726148	0.846029	0.190771
Mcat	Malonyl-CoA-acyl carrier protein transacylase_ mitochondrial OS=Mus musculus OX=10090 GN=Mcat PE=1 SV=3	8.03	42612.6	320.6	Q8R3F5	5	23.36	0.0023	FABD_MOUSE	28.01	24.45	23.62	21.47	25.08	29.3	19.08	27.67	NA	24.24	22.1	17.77	28.28	NA	29.99	27.68	24.23	33.96	29.1	32.19	22.24	28.1	18.37	22.96	23.89	27.01	0.172251	0.0815256	0.828847	0.19057
Gabarapl1	Gamma-aminobutyric acid receptor-associated protein-like 1 OS=Mus musculus OX=10090 GN=Gabarapl1 PE=1 SV=2	9.2	14044.1	984.39	Q8R3R8	3	16.24	0.0018	GBRL1_MOUSE	12.21	15.89	11.74	16.23	11.36	13.37	12.37	17.96	22.77	23.32	18.31	21.76	11.37	11.67	10.56	11.39	14.84	13.2	17.41	13.75	18.7	14.22	18.03	15.73	16.44	14.24	-0.185435	0.0417829	0.908275	0.190084
Cdipt	CDP-diacylglycerol--inositol 3-phosphatidyltransferase OS=Mus musculus OX=10090 GN=Cdipt PE=1 SV=1	8.27	23941.1	1503.83	Q8VDP6	5	27.23	0	CDIPT_MOUSE	61.4	78.31	68.62	62.57	63.49	68.92	79.54	65.87	79.4	50.86	81.09	49.75	50.3	42.36	58.9	72.58	55.01	60.15	60.92	75.92	44.35	57.58	71.57	72.8	67.48	60.2	-0.171303	0.0815256	0.828847	0.189713
Sh3glb1	Endophilin-B1 OS=Mus musculus OX=10090 GN=Sh3glb1 PE=1 SV=1	5.7	41140.5	768.23	Q9JK48	7	21.37	0.0018	SHLB1_MOUSE	90.76	83.4	89.02	54.05	87.41	87.39	80.6	80.04	63.43	84.09	75.55	61.27	88.1	58.38	75.45	77.7	65.99	60.25	71.12	81.68	61.31	55.43	79.84	59.35	78.08	69.55	-0.165197	0.0919732	0.809146	0.189074
Tfrc	Transferrin receptor protein 1 OS=Mus musculus OX=10090 GN=Tfrc PE=1 SV=1	6.14	86130.7	761.06	Q62351	5	7.99	0.0018	TFR1_MOUSE	59.06	33.29	48.18	56.67	47.96	41.54	36.02	NA	43.29	44.75	55.2	44.76	40.67	48.49	45.19	43.14	34.67	NA	36.77	35.28	40.46	43.51	43.88	39.87	46.43	41.08	-0.162887	0.095761	0.802119	0.188951
Rab8b	Ras-related protein Rab-8B OS=Mus musculus OX=10090 GN=Rab8b PE=1 SV=1	9.55	23774.2	8043.15	P61028	8	33.82	0	RAB8B_MOUSE	58.07	47.74	59.11	62.74	59.75	67.07	52.95	63.44	56.12	50.26	41.78	50.73	63.28	70.94	59.9	65.66	58.69	86.51	52.67	58.19	48.65	63.63	48.94	76.51	55.81	62.8	0.16204	0.095761	0.802119	0.188221
Mccc1	Methylcrotonoyl-CoA carboxylase subunit alpha_ mitochondrial OS=Mus musculus OX=10090 GN=Mccc1 PE=1 SV=2	7.71	79743.2	920.49	Q99MR8	17	31.94	0.0018	MCCA_MOUSE	201.79	818.48	171.84	194.04	150.02	149.23	156.72	132.54	124.47	141.51	150.65	156.46	993.63	173.54	154.27	124.25	145.79	128.14	892.78	157.44	132.23	150.43	165.01	176.52	212.31	282.84	0.186808	0.0146901	0.966741	0.187385
Aldh1a1	Retinal dehydrogenase 1 OS=Mus musculus OX=10090 GN=Aldh1a1 PE=1 SV=5	7.71	55095.2	1399.53	P24549	17	47.5	0.001	AL1A1_MOUSE	125.42	132.17	127.41	136.79	164.03	112.33	78.12	88.81	78.61	86.22	118.99	102.03	107.16	107.52	107.13	151.94	132.09	136.49	114.59	108.84	122.64	130.72	152.92	124.82	112.58	124.74	0.17385	0.0694881	0.852142	0.187223
Uchl1	Ubiquitin carboxyl-terminal hydrolase isozyme L1 OS=Mus musculus OX=10090 GN=Uchl1 PE=1 SV=1	4.97	25180.5	12148.6	Q9R0P9	12	80.27	0	UCHL1_MOUSE	817.94	1119.21	1384.08	1059.23	1321.05	1420.28	1753.67	1745.82	1392.26	1588.69	1150.97	1452.38	1100.5	1107.95	1096.1	990.66	1317.76	1210.51	1397.34	1012.91	1415.77	1123.77	1202.86	1230.95	1350.46	1183.92	-0.168101	0.0815256	0.828847	0.186827
Nrcam	Neuronal cell adhesion molecule OS=Mus musculus OX=10090 GN=Nrcam PE=1 SV=2	5.54	139377	980.71	Q810U4	29	36.46	0.0018	NRCAM_MOUSE	1875.48	1482.01	1658.29	2222.09	1359.04	1701.22	2478.6	2197.28	1922.26	1785.77	2170.85	1386.77	2165.15	1395.42	2583.67	1906.81	1991.08	2776.93	2189.71	1762.67	2333.29	1755.89	2045.02	2098.4	1853.3	2083.67	0.172258	0.0694881	0.852142	0.185746
Gpc1	Glypican-1 OS=Mus musculus OX=10090 GN=Gpc1 PE=1 SV=1	6.68	62443.4	549.54	Q9QZF2	12	35.73	0.0018	GPC1_MOUSE	113.9	69.94	77.34	57.45	60.19	44.62	47.04	39.23	60.82	43.72	50.72	47.98	69.81	46.51	52.31	42.96	60.74	49.34	47.65	35.76	52.5	53.72	50.8	46.15	59.41	50.69	-0.183667	0.0266987	0.940376	0.185597
Fry	Protein furry homolog OS=Mus musculus OX=10090 GN=Fry PE=1 SV=1	5.62	342515	745.08	E9Q8I9	2	1.52	0.0018	FRY_MOUSE	784.31	577.05	370.34	NA	NA	975.62	NA	NA	319.28	NA	NA	289.06	1660.31	91.9	2396.23	NA	2553.54	NA	112.36	NA	1608.53	148.56	NA	416.19	552.61	1123.45	0.185511	0.000471488	0.998915	0.185511
Rab15	Ras-related protein Rab-15 OS=Mus musculus OX=10090 GN=Rab15 PE=1 SV=1	5.38	24603.6	5227.93	Q8K386	4	31.6	0	RAB15_MOUSE	28.37	21.96	27.11	37.07	22.77	18.08	23.03	17.34	19.84	18.44	19.69	16.41	22.63	25.46	12.96	19.69	29.01	21.91	15.33	18.62	14.46	17.54	18.33	21.37	22.51	19.77	-0.183242	0.0283747	0.936753	0.185425
Eno2	Gamma-enolase OS=Mus musculus OX=10090 GN=Eno2 PE=1 SV=2	4.8	47638.9	42316.7	P17183	23	76.27	0	ENOG_MOUSE	2743.96	2686.71	2965.55	2886.6	3111.32	2652.68	2412.78	3016.4	2757.1	3286.86	2705.8	3155.94	3216.71	2892.19	2565.9	2212.04	2650.22	2544.19	2627.55	2239.83	2497.11	2923.43	2623.08	2697.72	2865.14	2640.83	-0.11986	0.141319	0.722239	0.185304
Dlg1	Disks large homolog 1 OS=Mus musculus OX=10090 GN=Dlg1 PE=1 SV=1	5.44	100519	1815.31	Q811D0	30	39.01	0	DLG1_MOUSE	625.84	555.29	836.82	467.83	492.69	511.48	649.44	1027.01	656.34	1146.11	724.84	914.41	663.84	944.88	527.46	648.33	777.31	997.1	950.18	786.53	895.3	762.32	624.37	997.11	717.34	797.89	0.18426	0.0171624	0.961253	0.185057
Cdc42	Cell division control protein 42 homolog OS=Mus musculus OX=10090 GN=Cdc42 PE=1 SV=2	6.18	21600.8	9137.91	P60766	9	48.17	0	CDC42_MOUSE	299.33	276.57	335.44	253.96	282.63	319.9	293.93	290.51	312.72	282.28	296.33	236.9	285.47	276.67	341.97	419.13	313.29	332.9	287.52	316.79	280.49	278.08	345.87	345.54	290.04	318.64	0.130914	0.130398	0.74063	0.184776
Stoml2	Stomatin-like protein 2_ mitochondrial OS=Mus musculus OX=10090 GN=Stoml2 PE=1 SV=1	9.28	38499	2181.05	Q99JB2	12	58.64	0	STML2_MOUSE	342.9	402.45	380.59	132.69	388.08	428.97	273.41	374.2	381.23	325.18	376.39	377.26	326.55	467.45	380.52	51.8	389.33	311.19	361.19	292.26	360.4	322.34	354.27	285.66	348.61	325.25	-0.183954	0.015046	0.965948	0.184568
Mtnd2	NADH-ubiquinone oxidoreductase chain 2 OS=Mus musculus OX=10090 GN=Mtnd2 PE=1 SV=2	10.41	38809.7	1089.31	P03893	3	15.07	0.001	NU2M_MOUSE	133.63	148.69	361.38	259.79	187.1	214.35	220.42	243.31	237.65	182.98	396.64	254.87	191.76	202.13	294.07	240.24	165.78	259.33	308.39	322.41	233.1	213.78	397.67	350.58	236.74	264.94	0.183747	0.0163443	0.963065	0.184473
Kcnj10	ATP-sensitive inward rectifier potassium channel 10 OS=Mus musculus OX=10090 GN=Kcnj10 PE=1 SV=1	8.37	42717.2	379.35	Q9JM63	2	8.71	0.0023	KCJ10_MOUSE	52.2	61.08	35.18	46.46	54.51	71.68	46.31	55.55	50.04	55.6	113.74	80.38	77.93	80.87	43.06	62.75	102.41	72.86	43.16	60.72	67.61	94.53	45.7	62.82	60.23	67.87	0.18309	0.0163443	0.963065	0.183818
Cpne5	Copine-5 OS=Mus musculus OX=10090 GN=Cpne5 PE=1 SV=1	5.39	66162.7	732.67	Q8JZW4	17	39.8	0.0018	CPNE5_MOUSE	100.99	202.37	292.49	298.74	321	293.79	271.78	256.64	273.36	216.96	265.72	245.85	90.62	312.29	308.51	153.96	251.98	212.65	239.8	238.54	256.5	219.02	209.95	205.96	253.31	224.98	-0.182083	0.0163443	0.963065	0.182815
Capns1	Calpain small subunit 1 OS=Mus musculus OX=10090 GN=Capns1 PE=1 SV=1	5.29	28577.2	985.77	O88456	7	34.57	0.0018	CPNS1_MOUSE	25.25	41.82	50.54	36.54	48.72	55.76	62.61	27.88	64.2	41.41	47.83	50.63	31.31	21.44	61.63	39.28	22.01	38.33	79.94	26.76	47.36	53.12	48.87	36.37	46.1	42.2	-0.181883	0.0163443	0.963065	0.182616
Eci2	Enoyl-CoA delta isomerase 2_ mitochondrial OS=Mus musculus OX=10090 GN=Eci2 PE=1 SV=2	9.28	43667	324.39	Q9WUR2	3	8.95	0.0023	ECI2_MOUSE	38.26	33.81	39.92	41.13	26.81	25.02	23.7	49.22	26.06	24.78	37.04	36.61	42.98	31.19	34.93	22.95	30.1	NA	47.7	55.57	45.77	31.44	37.16	38.9	33.53	38.06	0.181769	0.016975	0.961668	0.18256
Tuba1c	Tubulin alpha-1C chain OS=Mus musculus OX=10090 GN=Tuba1c PE=1 SV=1	4.79	50593.8	29035.9	P68373	27	88.42	0	TBA1C_MOUSE	4220.02	2298.71	5926.43	4125.16	3701.13	4004.12	4349.77	5464.85	4520.4	3635.02	5157.58	5547.42	4567.06	4386.79	3789.34	4468.23	2925.92	3052.98	4791.71	2438.16	4767.7	3583.27	3164.87	4567.17	4412.55	3875.27	-0.180637	0.0238622	0.946538	0.182206
Tom1	Target of Myb protein 1 OS=Mus musculus OX=10090 GN=Tom1 PE=1 SV=1	4.65	54553.3	801.49	O88746	7	28.66	0.0018	TOM1_MOUSE	55.14	116.95	103.8	54.73	130.88	106.23	164.4	121.61	185.32	165.98	140.19	113.24	66.52	106.43	112.2	168.09	92.15	377.06	156.15	99.5	153.15	87.02	158.47	147.87	121.54	143.72	0.181546	0.015046	0.965948	0.182168
Sacs	Sacsin OS=Mus musculus OX=10090 GN=Sacs PE=1 SV=2	6.71	526274	1516.11	Q9JLC8	30	9.54	0	SACS_MOUSE	5490.98	8245.99	9601.54	3275.42	13119.9	10590.7	6098.39	7139.6	5816.9	7247.94	6151.31	7335.05	4803.69	5174.47	7378.44	9231.24	6077.46	8353.69	4724.74	7362.15	4420.66	6001.15	6047.82	7555.11	7509.47	6427.55	-0.181407	0.0163443	0.963065	0.182142
Lypla2	Acyl-protein thioesterase 2 OS=Mus musculus OX=10090 GN=Lypla2 PE=1 SV=1	6.87	25136.2	1253.85	Q9WTL7	7	48.05	0.001	LYPA2_MOUSE	81.03	75.96	67.54	74.16	67.63	70.91	95.06	65.93	66.55	104.53	98.57	59.2	83.03	74.58	54.32	65.37	44.86	56.09	88.08	92.52	64.23	63.36	89.34	54.29	77.26	69.17	-0.173286	0.0537927	0.883501	0.181444
Nckipsd	NCK-interacting protein with SH3 domain OS=Mus musculus OX=10090 GN=Nckipsd PE=1 SV=2	5.65	79256.9	732.44	Q9ESJ4	9	14.57	0.0018	SPN90_MOUSE	93.78	75.06	75.62	85.52	90.12	76.94	78.89	71.7	97.62	78.63	80.82	69.71	85.97	80.05	66.99	86.71	65.28	91.17	64.03	66.03	61.36	87.91	60.48	70.28	81.2	73.86	-0.14527	0.10829	0.779309	0.181191
Adgrl1	Adhesion G protein-coupled receptor L1 OS=Mus musculus OX=10090 GN=Adgrl1 PE=1 SV=2	6.07	163682	563.06	Q80TR1	21	24.15	0.0018	AGRL1_MOUSE	363.57	335.28	356.4	324.28	329.58	332.09	349.15	265.41	320.6	284.82	367.63	272.52	337.7	420.77	380.46	323.01	521.31	357.68	414.2	300.86	413.21	253.72	274.28	425.22	325.11	368.53	0.160354	0.0815256	0.828847	0.179888
Vps50	Syndetin OS=Mus musculus OX=10090 GN=Vps50 PE=1 SV=2	5.7	112030	460.79	Q8CI71	10	12.86	0.0019	VPS50_MOUSE	101.33	211.53	184.44	64.15	185.69	196.63	177.53	166.72	184.97	320.71	203.08	172.53	182.09	206.01	177.64	243.45	143.03	289.36	157.16	175.3	194.82	163.5	199.84	214.41	180.78	195.55	0.178993	0.0163443	0.963065	0.179738
Sult4a1	Sulfotransferase 4A1 OS=Mus musculus OX=10090 GN=Sult4a1 PE=1 SV=1	5.19	33453.1	607.48	P63046	7	25.35	0.0018	ST4A1_MOUSE	41.29	38.7	37.66	43.31	43.55	39.7	41.07	37.28	59.3	48.35	59.49	48.98	37.69	34.9	35.11	35.91	47.86	42.61	31.28	37.83	41.64	52.22	48.73	36.57	44.89	40.2	-0.157837	0.0849996	0.822243	0.179269
Ldhc	L-lactate dehydrogenase C chain OS=Mus musculus OX=10090 GN=Ldhc PE=1 SV=2	8.27	36254.1	2017.83	P00342	8	31.93	0	LDHC_MOUSE	97.59	104.42	162.42	82.66	159.91	125.81	85.57	91.46	82.91	67.68	81.08	62.73	67.1	123.04	87.29	201.28	79.9	74.02	59.69	85.97	60.3	82.29	65.58	97.47	100.35	90.33	-0.178204	0.0163443	0.963065	0.178952
Clpp	ATP-dependent Clp protease proteolytic subunit_ mitochondrial OS=Mus musculus OX=10090 GN=Clpp PE=1 SV=1	7.26	30085.7	902.01	O88696	3	13.97	0.0018	CLPP_MOUSE	92.07	22.97	31.16	53.83	27.58	23.99	88.88	82.88	25.74	49.53	98.92	NA	32.99	124.96	25.35	83.43	25.48	22.06	106.88	27.87	21.64	28.14	28.58	90.5	54.32	51.49	-0.178303	0.014441	0.967295	0.178887
Ddx25	ATP-dependent RNA helicase DDX25 OS=Mus musculus OX=10090 GN=Ddx25 PE=1 SV=2	5.62	55389.6	1180.28	Q9QY15	2	5.37	0.001	DDX25_MOUSE	72.95	114.13	200.94	117.16	179.59	229.96	49.64	232.93	163.16	200.93	148.44	197.36	117.51	140.55	178.53	129.41	205.77	157.81	178.15	183.67	316.55	123.17	147.27	167.8	158.93	170.52	0.176629	0.015046	0.965948	0.177269
Cuta	Protein CutA OS=Mus musculus OX=10090 GN=Cuta PE=1 SV=3	6.38	18979.1	657.02	Q9CQ89	3	21.47	0.0018	CUTA_MOUSE	17.12	17.21	18.41	16.52	24.54	23.6	28.09	25.2	19.76	23.19	13.45	28.56	19.43	12.22	20.89	12.12	29.5	21.77	20.19	16.37	19.86	14.78	16.33	24.39	21.31	18.99	-0.176326	0.0163443	0.963065	0.177082
Shisa7	Protein shisa-7 OS=Mus musculus OX=10090 GN=Shisa7 PE=1 SV=3	10.14	58904.2	575.79	Q8C3Q5	7	15.77	0.0018	SHSA7_MOUSE	100.75	79.24	69.48	79.18	82.34	77.59	86.67	82.13	86.22	77.1	53.87	69.97	81.14	81.98	64.37	65.05	71.41	67.39	72.38	73.27	51.64	71.45	74.97	74.51	78.71	70.8	-0.14769	0.097105	0.799641	0.176753
Aldh2	Aldehyde dehydrogenase_ mitochondrial OS=Mus musculus OX=10090 GN=Aldh2 PE=1 SV=1	7.5	57050.9	3107.76	P47738	22	54.91	0	ALDH2_MOUSE	568.69	534.78	554.61	643.8	471.32	514.06	502.79	716.52	599.08	673.54	675.56	627.35	712.47	630.22	615.74	619.38	638.23	602.38	626.92	627.11	654.16	654.8	729.78	563.87	590.17	639.59	0.124413	0.124382	0.750962	0.175925
Ak5	Adenylate kinase isoenzyme 5 OS=Mus musculus OX=10090 GN=Ak5 PE=1 SV=2	4.98	63893.2	601.81	Q920P5	7	17.26	0.0018	KAD5_MOUSE	65.86	75.5	83.59	66.8	81.64	73.11	56.59	72.06	83.42	83.42	65.53	71.71	77.13	77.07	73.76	55.82	63.54	43.49	66.19	64.8	62.7	66.45	71.63	73.74	73.27	66.36	-0.14929	0.0920223	0.809054	0.175373
Nck2	Cytoplasmic protein NCK2 OS=Mus musculus OX=10090 GN=Nck2 PE=1 SV=1	6.56	43107.2	313.58	O55033	2	5.79	0.0023	NCK2_MOUSE	1306.35	790.2	913.21	NA	1056.51	1046.71	1058.62	2420.25	1114.2	1797.94	1133.45	1058.04	1028.82	2042.08	1053.09	1909.78	2362.04	2063.03	1072.9	1073.49	1166.1	1056.34	1085.77	1020.28	1245.04	1411.14	0.174209	0.0163443	0.963065	0.174974
Pafah1b1	Platelet-activating factor acetylhydrolase IB subunit alpha OS=Mus musculus OX=10090 GN=Pafah1b1 PE=1 SV=2	7.04	47240.4	3988.12	P63005	25	69.76	0	LIS1_MOUSE	423.54	373.72	429.27	277.3	411.89	547.72	412.24	407.06	311.73	408.98	428.98	419.14	381.75	272.6	347.09	413.5	368.99	283.88	340.8	328.7	421.91	295.04	414.25	480.68	404.3	362.43	-0.159357	0.0705292	0.850101	0.174267
Sccpdh	Saccharopine dehydrogenase-like oxidoreductase OS=Mus musculus OX=10090 GN=Sccpdh PE=1 SV=1	8.7	47699.7	2317.4	Q8R127	13	51.98	0	SCPDL_MOUSE	167.57	144.61	131.39	149.93	141.48	136.87	120.75	126.93	134.33	112.33	129.91	123.68	124.88	135.43	101.93	131.15	126.34	114.07	134.53	128.98	119.8	132.43	122.05	119.98	134.98	124.3	-0.115572	0.130398	0.74063	0.174243
Iqsec1	IQ motif and SEC7 domain-containing protein 1 OS=Mus musculus OX=10090 GN=Iqsec1 PE=1 SV=2	6.75	108871	419.27	Q8R0S2	8	9.89	0.0019	IQEC1_MOUSE	180.96	155.63	131.95	86.03	154.11	183.39	122.02	136.05	162.93	106.67	136.91	118.7	142.6	131.7	122.51	141.07	87.58	115.24	109.29	129.01	116.08	125.85	136.38	118.47	139.61	122.98	-0.163192	0.0604029	0.870156	0.174012
Shmt2	Serine hydroxymethyltransferase_ mitochondrial OS=Mus musculus OX=10090 GN=Shmt2 PE=1 SV=1	8.5	56272.1	459.72	Q9CZN7	5	10.52	0.0019	GLYM_MOUSE	50.92	49.09	46.02	49.28	51.49	32.54	57.84	49.15	54.65	68.33	42.29	36.57	50.19	52.45	53.89	52.63	51.94	57.05	56.99	55.56	38.47	40.72	71.37	78.38	49.01	54.97	0.164745	0.0547869	0.881481	0.173616
Psma8	Proteasome subunit alpha-type 7-like OS=Mus musculus OX=10090 GN=Psma8 PE=1 SV=1	9.06	28037	752.15	Q9CWH6	5	33.2	0.0018	PSMA8_MOUSE	38.83	51.85	54.5	25.7	49.84	69.08	81.46	63.75	77.47	116.35	77.08	75.03	40.64	78.53	80.8	57.34	53.93	85.28	81.15	59.86	97.25	51.53	82.95	80.57	65.08	70.82	0.172802	0.0163443	0.963065	0.173573
Atp6v1f	V-type proton ATPase subunit F OS=Mus musculus OX=10090 GN=Atp6v1f PE=1 SV=2	5.44	13370.3	35538.9	Q9D1K2	8	75.63	0	VATF_MOUSE	153.44	178.48	217.5	188.4	230.96	196.48	175.51	231.36	186.22	220.18	161.59	183.4	138.73	186.51	189.08	159.32	158.74	215.78	197.81	174.94	221.68	134.53	156.73	166.72	193.63	175.05	-0.150268	0.0865084	0.819392	0.17339
Gk	Glycerol kinase OS=Mus musculus OX=10090 GN=Gk PE=1 SV=2	5.53	62083	867.46	Q64516	21	53.49	0.0018	GLPK_MOUSE	155.17	135.71	123.74	105.5	176.51	146.15	161.36	150.56	125.87	105.5	155.44	125.27	128.87	127.32	142.35	183.11	155.03	180.13	160.06	173.53	134.05	142.43	148.61	164.06	138.9	153.3	0.149447	0.0878708	0.816825	0.173366
Git1	ARF GTPase-activating protein GIT1 OS=Mus musculus OX=10090 GN=Git1 PE=1 SV=1	6.51	86098.6	1207.91	Q68FF6	28	55.32	0.001	GIT1_MOUSE	918.26	843.59	603.8	886.86	512.29	805.34	504.04	339.3	875.59	856.57	775.81	405.49	861.56	823.72	715.95	400.18	820.4	570.53	529.63	414.69	633.42	448.04	565.61	490.89	693.91	606.22	-0.172318	0.0163443	0.963065	0.173092
Gfm1	Elongation factor G_ mitochondrial OS=Mus musculus OX=10090 GN=Gfm1 PE=1 SV=1	6.51	84291	361.89	Q8K0D5	5	7.06	0.0023	EFGM_MOUSE	69.44	67.64	70.13	60.93	50.17	51.37	58.25	63.85	58.34	60.43	57.02	54.75	75.52	45.44	54.89	49.4	48.72	46.55	59.47	63.4	53.41	44.33	59.12	57.43	60.19	54.81	-0.143912	0.095761	0.802119	0.17286
Tomm20	Mitochondrial import receptor subunit TOM20 homolog OS=Mus musculus OX=10090 GN=Tomm20 PE=1 SV=1	8.89	16455	4635.4	Q9DCC8	4	35.86	0	TOM20_MOUSE	35.78	21.47	31.66	57.33	28.87	40.88	34.21	34.06	29.31	43.03	38.1	28.81	28.82	29.4	32.61	26.41	32.79	35.23	35.1	39.31	18.71	37.02	22	35.93	35.29	31.11	-0.171622	0.0189155	0.95738	0.172661
Nudt4	Diphosphoinositol polyphosphate phosphohydrolase 2 OS=Mus musculus OX=10090 GN=Nudt4 PE=1 SV=1	5.98	20384	569.38	Q8R2U6	2	9.5	0.0018	NUDT4_MOUSE	45.94	45.18	NA	36.99	41.03	72.77	31.01	76.09	76.21	64.08	44.2	58.23	38.9	36.78	42.51	48	46.86	76.02	74.23	44.25	36.5	45.89	35.01	42.04	53.79	47.25	-0.171374	0.0163443	0.963065	0.172151
Ndufa9	NADH dehydrogenase [ubiquinone] 1 alpha subcomplex subunit 9_ mitochondrial OS=Mus musculus OX=10090 GN=Ndufa9 PE=1 SV=2	10.24	42639.3	16252.5	Q9DC69	23	71.35	0	NDUA9_MOUSE	750.04	827.16	880.37	893.63	758.43	728.13	827.52	702.69	930.45	826.54	1058.63	903.98	929.81	984.35	986.22	920.55	858.59	809.39	971.15	885.48	951.44	844.07	902.11	838.84	840.63	906.84	0.115617	0.127413	0.745739	0.17205
Hadh	Hydroxyacyl-coenzyme A dehydrogenase_ mitochondrial OS=Mus musculus OX=10090 GN=Hadh PE=1 SV=2	9.08	34635	2595.79	Q61425	13	68.15	0	HCDH_MOUSE	126	194.69	211.97	121.09	100.86	119.22	96.19	127.77	96.93	103.64	119.59	94.04	187.52	189.77	190.3	154.21	137.58	90.69	137.95	120.83	108.94	101.69	142.95	126.47	126	140.74	0.170736	0.0163443	0.963065	0.171516
Grb2	Growth factor receptor-bound protein 2 OS=Mus musculus OX=10090 GN=Grb2 PE=1 SV=1	5.89	25352.5	2048.15	Q60631	12	62.67	0	GRB2_MOUSE	52.53	59.88	68.82	67.88	79.56	72.86	68.85	74.66	65.34	77.86	67.6	85.74	52.14	59.86	76.69	41.68	77.37	78.79	60.28	66.13	76.03	59.69	47.99	66.46	70.13	63.59	-0.156617	0.0694881	0.852142	0.17134
Mapre1	Microtubule-associated protein RP/EB family member 1 OS=Mus musculus OX=10090 GN=Mapre1 PE=1 SV=3	4.93	30187.3	2503.99	Q61166	10	46.64	0	MARE1_MOUSE	103.95	121.31	121.54	164.51	104.51	101.4	117.1	77.86	75.68	109.32	87.78	120.22	94.34	115.27	87.58	109.44	74.58	78.46	94.81	117.55	85.76	89.28	130.84	80.87	108.77	96.56	-0.162455	0.0502877	0.890661	0.17006
Homer1	Homer protein homolog 1 OS=Mus musculus OX=10090 GN=Homer1 PE=1 SV=2	5.26	41527.1	2335.21	Q9Z2Y3	19	59.84	0	HOME1_MOUSE	123.37	139.14	149.28	97.41	239.38	182.31	151.71	138.07	173.58	206.2	165.39	169.38	134.01	130.47	147.67	94.63	128.48	163.42	144.91	103.26	165.21	179.7	148.53	167.64	161.27	142.33	-0.167625	0.0283747	0.936753	0.17001
Ttc7b	Tetratricopeptide repeat protein 7B OS=Mus musculus OX=10090 GN=Ttc7b PE=1 SV=1	6.49	95001.7	701.54	E9Q6P5	14	21.83	0.0018	TTC7B_MOUSE	192.09	158.98	167.14	188.8	132.57	142.41	150.22	172.55	169.74	155.19	174.44	177.94	141.91	186.23	117.88	129.45	162.44	155.48	136.88	156	130.15	189.16	153.07	147.98	165.18	150.55	-0.139057	0.0978023	0.798358	0.170006
Palm	Paralemmin-1 OS=Mus musculus OX=10090 GN=Palm PE=1 SV=1	4.59	41785.5	10333.2	Q9Z0P4	17	51.96	0	PALM_MOUSE	597.96	659	765.22	732.64	655.89	609.39	775.22	739.03	532.18	866.51	572.82	583.24	769.37	632.08	639.18	531.64	521.37	599.76	496.49	732.76	641.83	675.22	507.41	554.34	674.09	608.45	-0.147162	0.0849996	0.822243	0.169946
Aldh1a7	Aldehyde dehydrogenase_ cytosolic 1 OS=Mus musculus OX=10090 GN=Aldh1a7 PE=1 SV=1	7.59	55044.1	862.2	O35945	9	23.35	0.0018	AL1A7_MOUSE	97.88	85.61	114.41	89.56	86.99	162.4	110.61	108.1	98.41	116	117.1	73.6	103.77	157.92	137.97	199.19	118.14	133.65	101.72	89.1	66.47	96.4	116.17	121.46	105.06	120.16	0.169152	0.0163443	0.963065	0.16994
Ggt7	Glutathione hydrolase 7 OS=Mus musculus OX=10090 GN=Ggt7 PE=1 SV=2	4.73	70650.8	387	Q99JP7	9	23.41	0.0023	GGT7_MOUSE	712.6	717.49	613.21	520.07	528.74	623.79	517.7	221.11	154.65	602.29	563.61	114.2	606.65	564.21	485.36	595.18	605.28	632.17	220.63	161.1	584.48	573.45	567.95	587.22	490.79	515.31	0.168842	0.0146901	0.966741	0.16948
Purb	Transcriptional activator protein Pur-beta OS=Mus musculus OX=10090 GN=Purb PE=1 SV=3	5.14	34015.5	1905.77	O35295	13	51.54	0	PURB_MOUSE	143.97	123.97	223.85	219.35	147.9	168.02	178.47	181.31	237.49	293.66	174.8	239.83	169.59	172.69	184.15	87.87	127.53	196.92	242.87	195.8	249.99	159.19	180.12	125.02	194.39	174.31	-0.168529	0.0163443	0.963065	0.169319
Syngr1	Synaptogyrin-1 OS=Mus musculus OX=10090 GN=Syngr1 PE=1 SV=2	4.29	25880.9	2380.74	O55100	2	10.26	0	SNG1_MOUSE	695.59	567.16	860.7	704.62	638.31	674.67	896.36	658.14	586.82	586.89	654.05	683.38	567.4	734.42	621.04	639.87	467.92	748.6	578.56	603.09	625.09	718.02	481.75	635.14	683.89	618.41	-0.145931	0.0849996	0.822243	0.168881
Tubb3	Tubulin beta-3 chain OS=Mus musculus OX=10090 GN=Tubb3 PE=1 SV=1	4.63	50875	28627.3	Q9ERD7	24	73.11	0	TBB3_MOUSE	2467.58	2043.38	2107.07	2345.22	2253.73	2085.63	1953.7	2175.42	2393.76	2366.75	2075.74	2215.91	2379.73	2126.03	2236.45	2043.61	1934.05	1809.06	2269.97	2027.44	1956.84	2226.1	1644.91	1935.41	2206.99	2049.13	-0.110737	0.127413	0.745739	0.16881
Fgfr1	Fibroblast growth factor receptor 1 OS=Mus musculus OX=10090 GN=Fgfr1 PE=1 SV=2	5.92	93064.6	431.7	P16092	2	4.14	0.0019	FGFR1_MOUSE	66.78	59.48	111.57	71.56	63.97	88.82	87.55	96.51	39.7	72.46	54.35	41.21	68.11	56.41	57.95	73.58	56.06	103.05	46.43	51.29	69.83	66.45	40.57	57.17	71.16	62.24	-0.167984	0.0163443	0.963065	0.168777
Sept10	Septin-10 OS=Mus musculus OX=10090 GN=Sept10 PE=1 SV=1	6.18	53220.6	1309.46	Q8C650	8	24.78	0.001	SEP10_MOUSE	218.56	231.29	400.95	416.33	373.83	362.3	365.35	474.04	309.84	579.56	404.33	558.28	202.27	283.37	311.42	259.73	498.91	370.48	290.99	412.85	374.77	464.31	280.78	397.14	391.22	345.59	-0.167163	0.0163443	0.963065	0.16796
Lyst	Lysosomal-trafficking regulator OS=Mus musculus OX=10090 GN=Lyst PE=1 SV=1	6.16	430819	1125.49	P97412	7	3.35	0.001	LYST_MOUSE	1408.11	1807.91	2129.84	1698.83	2255.2	2398.47	1382.01	2020.95	1616.77	1713.13	1635.43	1658.54	1462.79	2522.88	2242.96	2945.58	1855.83	2657.86	1400.05	2418.61	1064.43	1974.92	1765.93	2776.88	1810.43	2090.73	0.167136	0.0163443	0.963065	0.167933
Ndufv1	NADH dehydrogenase [ubiquinone] flavoprotein 1_ mitochondrial OS=Mus musculus OX=10090 GN=Ndufv1 PE=1 SV=1	8.16	51518.6	11831.8	Q91YT0	28	77.8	0	NDUV1_MOUSE	1178.56	1039.24	967.07	1268.11	914.27	867.24	1298.81	853.26	1155.72	1003.49	1254.86	1038.33	1422.42	1292.7	967.1	952.42	1216.54	1017.01	1267.37	1282.11	1240.53	1315.48	1319.93	921.96	1069.91	1184.63	0.146785	0.0815256	0.828847	0.167906
Stxbp5	Syntaxin-binding protein 5 OS=Mus musculus OX=10090 GN=Stxbp5 PE=1 SV=3	6.84	129248	895.07	Q8K400	15	19.88	0.0018	STXB5_MOUSE	298.39	371.27	309.17	320.61	366.08	351.45	267.3	327.97	385.27	333.75	331.35	338.76	271.78	394.32	277.51	329.62	295.49	284.61	322.75	280.91	274.21	363.69	313.09	264.02	333.45	306	-0.128055	0.10829	0.779309	0.167705
Wars	Tryptophan--tRNA ligase_ cytoplasmic OS=Mus musculus OX=10090 GN=Wars PE=1 SV=2	6.48	54928.3	1138.63	P32921	17	48.02	0.001	SYWC_MOUSE	225.75	231.88	212.63	231.16	200.71	107.26	211.61	117.38	161.07	139.04	124.62	214.24	229.63	214.62	191.87	259.99	236.77	111.42	190.69	178.79	165.02	214.48	207.44	202.3	181.45	200.25	0.166436	0.0163443	0.963065	0.167237
Akr1b8	Aldose reductase-related protein 2 OS=Mus musculus OX=10090 GN=Akr1b8 PE=1 SV=2	5.96	36462.7	592.74	P45377	3	17.72	0.0018	ALD2_MOUSE	41.22	66.4	38.08	80.04	33.09	36.02	37.82	63.55	26.88	42.06	64.59	55.93	47.98	60.11	26.57	30.09	33.56	42.79	41.47	69.61	49.05	35.06	38.22	38.98	48.81	42.79	-0.166233	0.0163443	0.963065	0.167034
Numbl	Numb-like protein OS=Mus musculus OX=10090 GN=Numbl PE=1 SV=3	8.98	64814.8	709.27	O08919	17	27.48	0.0018	NUMBL_MOUSE	408.31	307.46	195.79	92.56	102.83	186.05	366.46	203.42	352.94	266.82	381.15	319.98	408.83	230.64	268.89	219.16	259.07	170.43	313.54	283.12	394.06	284.52	351.85	173.02	265.31	279.76	0.166337	0.015046	0.965948	0.167016
Mapk1	Mitogen-activated protein kinase 1 OS=Mus musculus OX=10090 GN=Mapk1 PE=1 SV=3	6.57	41674.9	7454.32	P63085	21	71.79	0	MK01_MOUSE	566.05	598.47	540.27	578.28	625.03	547.44	506.72	537.63	570.38	477.05	607.57	558.96	549.89	527.12	428.63	521.69	542.17	537.32	530.95	593.2	480.63	449.05	554.34	529.55	559.49	520.38	-0.106232	0.127413	0.745739	0.16589
Ckm	Creatine kinase M-type OS=Mus musculus OX=10090 GN=Ckm PE=1 SV=1	6.65	43273.2	1161.87	P07310	6	17.85	0.001	KCRM_MOUSE	51.26	71.45	44.23	44.2	47.36	35.77	61.36	50.28	44.7	43.94	52.07	60.05	75.94	75.2	56.84	43.98	55.91	41.64	39.43	44.9	74.63	68.03	44.8	67.45	50.56	57.4	0.164476	0.0212639	0.952217	0.165845
Plxna4	Plexin-A4 OS=Mus musculus OX=10090 GN=Plxna4 PE=1 SV=3	6.42	215925	681.99	Q80UG2	30	23.45	0.0018	PLXA4_MOUSE	466.08	415.99	485.35	496.93	485.08	512.53	531.96	365.8	549.6	416.36	481.29	498.7	349.02	425.99	440.7	634.7	405.59	317.26	385.01	492.99	475.88	412.23	434.7	432.02	475.47	433.84	-0.144284	0.0815256	0.828847	0.165724
Slc3a2	4F2 cell-surface antigen heavy chain OS=Mus musculus OX=10090 GN=Slc3a2 PE=1 SV=1	5.54	58450.7	7208.37	P10852	25	48.67	0	4F2_MOUSE	1258.89	1258.16	1229.02	1125.34	1160.2	989.57	1185.45	1078.42	1039.49	854.36	973.43	1163.13	1175.43	1329.26	1008.05	1439.6	1148.81	1098.41	1175.95	1176.26	1088.94	1214.22	1323.38	1325.14	1109.62	1208.62	0.125423	0.10829	0.779309	0.165704
Dpysl5	Dihydropyrimidinase-related protein 5 OS=Mus musculus OX=10090 GN=Dpysl5 PE=1 SV=1	6.68	62086.8	4374.28	Q9EQF6	32	77.48	0	DPYL5_MOUSE	677.02	599.52	676.52	622.62	555.66	529.04	465.45	585.02	591.4	637.16	589.94	591.94	543.09	510.08	633.58	726.35	474.18	493.58	509.33	464.96	512.62	582.08	613.13	453.56	593.44	543.05	-0.134905	0.0960701	0.801549	0.165617
Ass1	Argininosuccinate synthase OS=Mus musculus OX=10090 GN=Ass1 PE=1 SV=1	8.32	46869.7	1543.33	P16460	9	28.16	0	ASSY_MOUSE	107.66	101.08	89.96	81.62	102.47	110.11	60.31	90.62	79.01	76.4	83.29	77.38	92.13	106.66	93.22	99.71	94.84	126.07	79.25	105.61	74.21	110.84	85.46	103.64	88.33	97.64	0.14971	0.0705292	0.850101	0.165492
Ppfia2	Liprin-alpha-2 OS=Mus musculus OX=10090 GN=Ppfia2 PE=1 SV=2	5.74	143748	396.6	Q8BSS9	11	10.18	0.0023	LIPA2_MOUSE	168.65	175.48	166.14	159.52	196.77	177.74	146.37	161.46	214.14	186.15	205.38	153	160.33	148.48	197.77	195.97	156.97	119.93	151.85	172.17	167.79	169.68	136.89	146.35	175.9	160.35	-0.137379	0.0920223	0.809054	0.165352
Ddah2	N(G)_N(G)-dimethylarginine dimethylaminohydrolase 2 OS=Mus musculus OX=10090 GN=Ddah2 PE=1 SV=1	5.62	29988	1022.08	Q99LD8	8	40	0.0018	DDAH2_MOUSE	29.63	25.29	28.09	44.91	24.55	19.69	27.47	42.08	30.04	28.25	27.51	32.35	54.9	50.92	31.15	19.06	26.74	20.03	59.48	33.83	28.04	31.54	34.4	28.65	29.99	34.9	0.163879	0.0163443	0.963065	0.164692
Pole	DNA polymerase epsilon catalytic subunit A OS=Mus musculus OX=10090 GN=Pole PE=1 SV=3	6.02	264838	738.86	Q9WVF7	2	0.92	0.0018	DPOE1_MOUSE	212.22	189.33	134.06	130.37	242.17	NA	110.18	252.51	116.88	171.86	126.48	121.53	189.78	122.15	126.65	163.22	111.3	NA	162.11	190.85	132.1	NA	90.08	152.08	164.33	144.03	-0.163671	0.0163443	0.963065	0.164485
Ap3m1	AP-3 complex subunit mu-1 OS=Mus musculus OX=10090 GN=Ap3m1 PE=1 SV=1	6.54	47278.4	489.38	Q9JKC8	6	18.18	0.0019	AP3M1_MOUSE	26.76	21.69	25.05	18.92	14.76	23.73	13.83	33.1	17.58	28.8	17.99	11.38	17.59	27.36	17.95	NA	20.62	NA	9.11	23.5	16.25	18.19	17.95	17.88	21.13	18.64	-0.163319	0.0163443	0.963065	0.164135
Micu1	Calcium uptake protein 1_ mitochondrial OS=Mus musculus OX=10090 GN=Micu1 PE=1 SV=1	8.85	54695.4	982.12	Q8VCX5	7	20.75	0.0018	MICU1_MOUSE	69.38	92.72	59.67	48.99	75.57	65.92	64.1	43.82	68.53	48.69	71.33	33.33	59.31	69.15	73.58	76.29	89.38	68.15	55.41	72.27	59.96	65.18	65.83	55.61	61.84	67.51	0.162043	0.0212639	0.952217	0.163432
Serpinb6	Serpin B6 OS=Mus musculus OX=10090 GN=Serpinb6 PE=1 SV=1	5.43	42941.2	495.72	Q60854	6	23.54	0.0019	SPB6_MOUSE	56.56	68.13	104.24	48.06	93.6	52.69	58.15	69.25	53.23	61.77	60.57	66.58	57.31	47.39	52.13	74.21	45.95	93.6	37.53	84.28	41.99	65.22	46.24	72.97	66.07	59.9	-0.162042	0.0163443	0.963065	0.162864
Efr3b	Protein EFR3 homolog B OS=Mus musculus OX=10090 GN=Efr3b PE=1 SV=2	6.11	93433.1	744.25	Q6ZQ18	19	34.27	0.0018	EFR3B_MOUSE	238.77	259.26	221.09	321.53	231.14	198.71	204.71	220.9	227.42	239.46	245.73	220.06	206.46	175.12	183.86	251.13	155.31	273.59	199.79	227.98	218.77	184.52	261.96	237.99	235.73	214.71	-0.143907	0.076141	0.839187	0.162809
Cab39l	Calcium-binding protein 39-like OS=Mus musculus OX=10090 GN=Cab39l PE=1 SV=3	8.52	39333.8	570.33	Q9DB16	4	10.09	0.0018	CB39L_MOUSE	30.83	198.67	155.86	188.08	192.65	282.18	176.81	176.87	205.07	305.1	158.27	199.03	193.92	216.19	191.2	152.28	196.53	625.26	169.08	167.55	164.46	152.82	157.82	136.16	189.12	210.27	0.160966	0.0146901	0.966741	0.161635
Rpl11	60S ribosomal protein L11 OS=Mus musculus OX=10090 GN=Rpl11 PE=1 SV=4	10.13	20480.5	730.62	Q9CXW4	2	12.92	0.0018	RL11_MOUSE	NA	NA	47.25	NA	28.25	33.1	NA	26.23	45.29	49.6	47.84	47.15	NA	39.19	37.36	45.25	45.42	37.79	37.71	33.62	33.96	38	23.55	24.26	40.59	36.01	-0.160236	0.0163443	0.963065	0.161067
Csnk2b	Casein kinase II subunit beta OS=Mus musculus OX=10090 GN=Csnk2b PE=1 SV=1	5.22	25284.7	2314.54	P67871	9	54.42	0	CSK2B_MOUSE	62.47	63.56	85.58	60.12	76.31	74.89	128	100.06	123.58	71.05	67.93	84.17	56.45	85.84	98.88	92.21	90.99	90.84	132.66	115.59	95.45	68.52	82.24	93.9	83.14	91.96	0.159469	0.0163443	0.963065	0.160304
Kif16b	Kinesin-like protein KIF16B OS=Mus musculus OX=10090 GN=Kif16b PE=1 SV=1	6.03	150856	978.21	B1AVY7	3	4.73	0.0018	KI16B_MOUSE	97.29	50.14	84.62	NA	101.4	127.6	120.58	NA	163.47	87.24	NA	68.42	85.11	104.47	140.73	119.44	147.26	NA	65.43	73.12	NA	NA	128.5	125.6	100.09	109.96	0.15948	0.015046	0.965948	0.160188
Rpl15	60S ribosomal protein L15 OS=Mus musculus OX=10090 GN=Rpl15 PE=1 SV=4	12.11	24260.2	855.09	Q9CZM2	3	20.1	0.0018	RL15_MOUSE	23.99	22.76	19.96	21.66	20.85	21.33	25.44	13.48	21.34	16.1	22.14	20.87	23.44	15.62	19.24	36.23	21.49	31.18	26.33	24.79	19.14	19.01	26.5	19.75	20.83	23.56	0.157914	0.0258399	0.942237	0.160014
Scrn3	Secernin-3 OS=Mus musculus OX=10090 GN=Scrn3 PE=1 SV=1	5.34	48060.5	811.7	Q3TMH2	8	22.25	0.0018	SCRN3_MOUSE	51.46	43.45	32.15	42.25	61.27	47.69	36.18	68.3	29.43	45.64	42.26	53.87	46.37	38.22	38.61	48.3	38.06	54.62	38.27	55.33	16.5	42.98	44.84	38.57	46.16	41.72	-0.159166	0.0163443	0.963065	0.160003
Akr1a1	Alcohol dehydrogenase [NADP(+)] OS=Mus musculus OX=10090 GN=Akr1a1 PE=1 SV=3	7.04	36815.1	2391.2	Q9JII6	16	61.85	0	AK1A1_MOUSE	163.63	206.08	96.29	112.17	105.72	100.64	89.34	104.37	120.49	146.09	114.24	117.08	149.94	144.2	135.66	106.09	139.97	151.4	100.84	95.2	136.07	156.32	153.75	153.59	123.01	135.25	0.158516	0.0212639	0.952217	0.159936
Cdc42ep4	Cdc42 effector protein 4 OS=Mus musculus OX=10090 GN=Cdc42ep4 PE=1 SV=1	5.03	37926.2	622.6	Q9JM96	7	36.39	0.0018	BORG4_MOUSE	43.75	66.3	34.3	37.08	19.8	88.32	42.94	36.48	32.63	41.38	26.87	59.16	30.92	36.36	32.7	105.36	38.43	51.06	47.95	32.81	41.36	81.37	52.82	38.32	44.08	49.12	0.159074	0.015046	0.965948	0.159784
Pygb	Glycogen phosphorylase_ brain form OS=Mus musculus OX=10090 GN=Pygb PE=1 SV=3	6.31	97414.4	8206.47	Q8CI94	51	64.18	0	PYGB_MOUSE	1349.43	1446.22	1378.26	1851.77	1127.75	1145.93	1524.88	1267.76	1327.16	1178.67	1447.13	1323.08	1375.43	1474.77	1404.41	1717.86	1421.87	1172.2	1431.41	1509.36	2533.35	1387.08	1536.43	1338.81	1364	1525.25	0.147753	0.0601311	0.870701	0.15952
Lin7c	Protein lin-7 homolog C OS=Mus musculus OX=10090 GN=Lin7c PE=1 SV=2	8.75	21948.1	3559.12	O88952	7	48.22	0	LIN7C_MOUSE	39.42	58.08	52.61	65.97	69.93	60.81	68.22	85.68	57.85	66.94	66.62	62.01	57.61	70.15	79.15	60.91	70.17	101.71	58.89	75.96	74.51	61.38	66.48	57.74	62.85	69.55	0.149092	0.0547869	0.881481	0.158839
Mapk4	Mitogen-activated protein kinase 4 OS=Mus musculus OX=10090 GN=Mapk4 PE=1 SV=1	5.06	66087.8	1069.3	Q6P5G0	6	17.67	0.0018	MK04_MOUSE	265.87	211.43	112.23	32.79	154.31	143.46	73.56	75.51	103.6	43.06	79.58	71.73	149.61	139.24	115.47	321.61	55.11	56.98	128.18	123.29	75.62	64.56	114.16	112.8	113.93	121.39	0.158138	0.0146901	0.966741	0.158819
Mgst3	Microsomal glutathione S-transferase 3 OS=Mus musculus OX=10090 GN=Mgst3 PE=1 SV=1	9.74	17128.9	6185.04	Q9CPU4	3	32.03	0	MGST3_MOUSE	162.96	143.58	110.95	137.47	182.18	140.21	128.67	130.33	133.1	100.21	110.42	128.68	134.27	122.76	135.98	151.67	110.04	115.03	81.02	137.18	107.14	111.63	110.16	134.66	134.06	120.96	-0.147635	0.0578143	0.875358	0.158551
Ap2m1	AP-2 complex subunit mu OS=Mus musculus OX=10090 GN=Ap2m1 PE=1 SV=1	10.07	49996.9	9598.48	P84091	27	65.98	0	AP2M1_MOUSE	1619.14	1392.29	1326.66	1525.4	1455.07	1479.02	1327.92	1247.2	1384.11	1222.25	1174.9	1275.68	1336.63	1356.91	1284.54	1324.42	1043.95	1355.7	1432.56	1281.74	1038.73	1285.06	1204.36	1229.08	1369.14	1264.47	-0.114978	0.10829	0.779309	0.157946
Slc16a1	Monocarboxylate transporter 1 OS=Mus musculus OX=10090 GN=Slc16a1 PE=1 SV=1	7.37	53894.6	499.81	P53986	2	7.3	0.0019	MOT1_MOUSE	123.5	82.98	92.34	69.5	88.41	57.74	97.11	47.62	85.19	101.44	100.15	65.39	100.95	82.13	94.05	129.72	81.5	97.46	83.56	67.88	94.86	107.94	81.69	85.1	84.28	92.23	0.157032	0.0163443	0.963065	0.15788
Actr10	Actin-related protein 10 OS=Mus musculus OX=10090 GN=Actr10 PE=1 SV=2	7.48	46778.3	515.81	Q9QZB7	7	26.62	0.0019	ARP10_MOUSE	48.72	54.26	45.3	52	53.14	45.92	49.89	44.11	65.3	52.08	40.06	65.01	44.47	44.48	57.22	44.52	47.62	46.99	53.72	49.16	46.14	48.01	41.09	35.5	51.32	46.58	-0.135171	0.0815256	0.828847	0.157853
Pdap1	28 kDa heat- and acid-stable phosphoprotein OS=Mus musculus OX=10090 GN=Pdap1 PE=1 SV=1	7.66	20604.9	750.86	Q3UHX2	3	21.55	0.0018	HAP28_MOUSE	241.96	252.12	278.12	242.02	270.5	235.9	250.26	192.08	123.24	232.62	229.03	221.51	228.35	267.28	250.99	267.35	260.6	414.96	219.11	291.4	212.92	196.92	233.33	241.48	230.78	257.06	0.155551	0.0266987	0.940376	0.157826
Aldh4a1	Delta-1-pyrroline-5-carboxylate dehydrogenase_ mitochondrial OS=Mus musculus OX=10090 GN=Aldh4a1 PE=1 SV=3	8.25	62296.9	397.44	Q8CHT0	7	16.9	0.0023	AL4A1_MOUSE	105.47	117.08	124.29	74.28	90.84	76.94	118.46	101.35	96.48	80.24	116.88	108.13	135.84	114.64	119.13	99.88	112.45	79.7	99.92	116.43	112.29	94.27	134.53	115.1	100.87	111.18	0.146538	0.0575817	0.875827	0.157445
Rps13	40S ribosomal protein S13 OS=Mus musculus OX=10090 GN=Rps13 PE=1 SV=2	11.18	17222.3	647.76	P62301	3	21.85	0.0018	RS13_MOUSE	15.6	8.85	9.97	18.62	7.97	20.06	19.01	14.88	28.65	11.59	20.53	10.59	8.72	21.76	11.36	19.6	32.19	9.58	12.29	18.59	16.19	23.99	20.79	12.75	15.53	17.32	0.156064	0.015046	0.965948	0.156788
Gabra1	Gamma-aminobutyric acid receptor subunit alpha-1 OS=Mus musculus OX=10090 GN=Gabra1 PE=1 SV=1	9.71	51981.9	1257.44	P62812	12	27.25	0.001	GBRA1_MOUSE	266.77	294.58	296.01	106.46	226.01	330.66	282.09	373.74	253.24	380.14	305.92	348.52	288.11	323.31	254.43	276.37	386.45	389.44	276.27	372.39	237.61	299.79	331.98	303.18	288.68	311.61	0.155019	0.0163443	0.963065	0.155879
Pfdn1	Prefoldin subunit 1 OS=Mus musculus OX=10090 GN=Pfdn1 PE=1 SV=1	9.13	14254.6	702.5	Q9CWM4	4	31.15	0.0018	PFD1_MOUSE	17.06	15.73	19.16	14.25	20.59	18.89	17.54	18.48	20.27	23.31	18.53	16.49	18.6	20.78	21.55	16.77	22.65	21.83	19.6	21.31	21.65	18.5	19.57	16.76	18.36	19.96	0.125559	0.0919732	0.809146	0.155641
Cul5	Cullin-5 OS=Mus musculus OX=10090 GN=Cul5 PE=1 SV=3	7.76	91544.7	418.45	Q9D5V5	7	12.82	0.0019	CUL5_MOUSE	156.18	188.46	131.03	89.51	158.15	177.68	168.96	147.19	166.98	181.78	134.02	198.37	147.36	185.52	226.51	134.39	188.29	681	160.49	55.09	213.46	158.52	135.65	162.66	158.19	204.08	0.15461	0.015046	0.965948	0.155341
Cbr1	Carbonyl reductase [NADPH] 1 OS=Mus musculus OX=10090 GN=Cbr1 PE=1 SV=3	8.41	30926.4	5964.06	P48758	15	67.87	0	CBR1_MOUSE	158.31	167.37	190.16	213.11	190.32	171.26	196.46	288.72	168.9	177.72	199.03	225.72	256.46	166.85	144.2	146.4	114.75	152.25	318.64	189.12	177.18	134.31	191.27	171.48	195.59	180.24	-0.154213	0.0163443	0.963065	0.155076
Pgk2	Phosphoglycerate kinase 2 OS=Mus musculus OX=10090 GN=Pgk2 PE=1 SV=4	6.4	45252.3	4888.88	P09041	6	18.47	0	PGK2_MOUSE	360.36	738.82	425.12	360.7	413.96	589.1	342.3	330.69	296.7	441.35	302.04	309.59	426.17	420.35	369.49	385.72	221.07	321.3	293.08	495.79	255.46	356.96	373.01	429.79	409.23	362.35	-0.153403	0.0163443	0.963065	0.154272
Blmh	Bleomycin hydrolase OS=Mus musculus OX=10090 GN=Blmh PE=1 SV=1	6.06	53138.5	1034.15	Q8R016	12	33.19	0.0018	BLMH_MOUSE	153.95	188.31	117.86	115.89	139.17	136	150.31	101.97	149.48	122.11	141.67	151.69	132.4	143.15	117.09	172.39	103.87	114	127.49	133.69	111.88	93.31	144.93	116.46	139.04	125.89	-0.143973	0.0547869	0.881481	0.154045
Hpcal4	Hippocalcin-like protein 4 OS=Mus musculus OX=10090 GN=Hpcal4 PE=1 SV=3	4.56	22386.5	20704.6	Q8BGZ1	12	76.96	0	HPCL4_MOUSE	269.48	247.49	291.25	488.91	277.67	263.69	382.06	275.83	194.58	347.18	354.44	348.64	336.13	327.4	295.78	297.55	233.54	237.96	223.61	255.18	316.94	377.28	220.59	211.79	311.77	277.81	-0.152836	0.0163443	0.963065	0.153707
Strn4	Striatin-4 OS=Mus musculus OX=10090 GN=Strn4 PE=1 SV=2	5.04	82329.5	357.77	P58404	2	4.08	0.0023	STRN4_MOUSE	80.04	74.21	76.25	51.58	63.78	40.99	47.61	43.75	64.33	54.92	55.76	46.86	114.45	41.16	41.12	37.79	56.93	60.57	39.93	64.72	31.35	52.9	62.69	48.61	58.34	54.35	-0.152732	0.0163443	0.963065	0.153604
Dbt	Lipoamide acyltransferase component of branched-chain alpha-keto acid dehydrogenase complex_ mitochondrial OS=Mus musculus OX=10090 GN=Dbt PE=1 SV=2	8.84	53588.8	875.38	P53395	10	26.56	0.0018	ODB2_MOUSE	92.47	101.7	75.07	110.39	84.56	85.24	83.05	99.94	80.95	62.95	75.75	93.08	97.8	102.41	78.49	103.47	94.88	73.91	115.25	98.32	75.8	106.74	96.94	103.32	87.1	95.61	0.137057	0.0677793	0.855501	0.1529
Palm2	Paralemmin-2 OS=Mus musculus OX=10090 GN=Palm2 PE=1 SV=1	4.9	42323.4	1040.46	Q8BR92	12	40.16	0.0018	PALM2_MOUSE	90.98	88.53	111.8	84.99	101.81	102.7	94.91	114.99	89.42	120.02	92.72	99.74	91.94	97.39	102.93	80.89	106.16	121.42	108.8	108.05	309.64	89.35	83.18	117.98	99.38	118.14	0.151931	0.0163443	0.963065	0.152808
Cabp1	Calcium-binding protein 1 OS=Mus musculus OX=10090 GN=Cabp1 PE=1 SV=3	4.63	26228.7	582.98	Q9JLK7	2	14.98	0.0018	CABP1_MOUSE	292.29	453.63	358.25	400.82	413.4	439.54	278.24	374.2	244.42	367.58	287.32	382.64	356.49	505.55	361.9	562.51	327.21	538.72	311.42	375.55	269.94	391.65	333.96	469.12	357.69	400.34	0.151339	0.0163443	0.963065	0.152219
Npepps	Puromycin-sensitive aminopeptidase OS=Mus musculus OX=10090 GN=Npepps PE=1 SV=2	5.53	104010	3683.31	Q11011	40	55.54	0	PSA_MOUSE	739.05	874.99	849.98	733.24	867.09	765.93	1038.44	814.46	945.83	972.2	1020.04	978.33	736.39	785.91	720.92	769.23	804.88	891.39	971.95	825.61	718.38	763.34	790.22	947.09	883.3	810.44	-0.121155	0.0919732	0.809146	0.15211
Nlgn2	Neuroligin-2 OS=Mus musculus OX=10090 GN=Nlgn2 PE=1 SV=2	5.76	91559.4	681.12	Q69ZK9	14	23.56	0.0018	NLGN2_MOUSE	134.3	136.22	103.03	150.14	119.9	108.86	138.81	123.42	144.34	132.96	132.82	98.41	152.98	141.2	151.52	124.62	116.41	143.8	147.86	131.78	128.2	147.53	146.44	120.69	126.93	137.75	0.123851	0.0878708	0.816825	0.151856
Ndufa7	NADH dehydrogenase [ubiquinone] 1 alpha subcomplex subunit 7 OS=Mus musculus OX=10090 GN=Ndufa7 PE=1 SV=3	10.79	12632.6	9317.42	Q9Z1P6	10	70.8	0	NDUA7_MOUSE	115.47	128.69	106.1	134.52	87.06	107.3	117.52	119.44	129.8	134.96	135.82	137.55	131.02	130.02	113.59	121.54	131.85	129.99	144.32	141.17	135.17	135.35	139.98	117.6	121.18	130.97	0.120192	0.0920223	0.809054	0.151375
Timm10b	Mitochondrial import inner membrane translocase subunit Tim10 B OS=Mus musculus OX=10090 GN=Timm10b PE=1 SV=1	6.71	11542	2236.19	Q9WV96	4	58	0	T10B_MOUSE	13.02	10.29	20.24	8.62	10.82	10.23	9.26	12.56	8.3	10.1	10.62	13.58	9.81	11.18	12.8	19.1	12.64	15.41	10.33	9.74	12	16.11	12.33	10.15	11.47	12.63	0.150427	0.0163443	0.963065	0.151313
Nt5c	5'(3')-deoxyribonucleotidase_ cytosolic type OS=Mus musculus OX=10090 GN=Nt5c PE=1 SV=1	5.17	23304.6	2346.85	Q9JM14	7	54.5	0	NT5C_MOUSE	43.65	37.82	44.71	50.93	48.01	71.43	49.53	52.2	44.8	53.72	38.36	56.92	55.48	46.74	46.3	62.47	32.47	30.73	60.07	49.71	30.74	40.77	48.71	36.74	49.34	45.08	-0.150419	0.0163443	0.963065	0.151304
Cfap36	Cilia- and flagella-associated protein 36 OS=Mus musculus OX=10090 GN=Cfap36 PE=1 SV=1	4.71	39771.1	355.25	Q8C6E0	2	12.83	0.0023	CFA36_MOUSE	219.83	103.26	393.4	328.72	380.64	256.15	176.86	187.36	371.74	330.29	291.85	233.1	221.13	322.93	255.47	237.13	184.79	145.4	375.78	316.98	283.37	126.77	171.51	265.54	272.77	242.23	-0.150525	0.015046	0.965948	0.151275
Gcdh	Glutaryl-CoA dehydrogenase_ mitochondrial OS=Mus musculus OX=10090 GN=Gcdh PE=1 SV=2	8.83	49119.2	409.58	Q60759	5	16.67	0.0019	GCDH_MOUSE	42.97	42.13	41.29	43.92	34.28	30.57	41.41	36.17	25.56	29.46	28.6	37.52	49.42	40.24	29.65	28.69	25.73	28.2	33.26	41.52	28.06	25.81	27.01	36.16	36.16	32.81	-0.14967	0.0212639	0.952217	0.151173
Arl6ip5	PRA1 family protein 3 OS=Mus musculus OX=10090 GN=Arl6ip5 PE=1 SV=2	10.11	21557.8	1509.33	Q8R5J9	6	31.91	0	PRAF3_MOUSE	58.85	53.51	47.6	73.81	37.95	29.78	48.42	38.38	43.05	37.73	47.35	43.13	54.83	35.57	35.51	26.42	48.13	26.29	38.15	41.65	59.3	41.32	47.93	51.12	46.63	42.18	-0.150266	0.0163443	0.963065	0.151152
Crat	Carnitine O-acetyltransferase OS=Mus musculus OX=10090 GN=Crat PE=1 SV=3	8.55	71296.1	348.95	P47934	6	10.7	0.0023	CACP_MOUSE	72.23	70.02	43.34	66.68	61.93	46.73	71.19	81.22	60.66	56.61	54.17	55.56	67.36	68.87	51.39	82.95	50.27	96.82	68.47	46.84	83.34	67.51	67.69	74.59	61.7	68.84	0.149549	0.0212639	0.952217	0.151053
Mcee	Methylmalonyl-CoA epimerase_ mitochondrial OS=Mus musculus OX=10090 GN=Mcee PE=1 SV=1	9.71	19131.1	1657.26	Q9D1I5	3	39.33	0	MCEE_MOUSE	28.68	48.33	33.56	52.56	42.27	37.67	53.89	43.01	32.95	43.09	35.76	38.53	31.63	26.69	43.74	27.03	32.59	42.39	39.66	43.81	41.29	35.64	39.32	37.47	40.86	36.77	-0.147073	0.0321008	0.928751	0.150536
Rpl22	60S ribosomal protein L22 OS=Mus musculus OX=10090 GN=Rpl22 PE=1 SV=2	9.76	14816	882.04	P67984	3	39.06	0.0018	RL22_MOUSE	20.47	22.25	29.05	30.25	23.16	19.93	28.7	16.12	25.42	27.06	19.83	34.81	23.22	27.78	23.49	29.76	9.63	28.11	20.78	22.22	13.01	29.71	27.77	19.36	24.75	22.9	-0.149402	0.0163443	0.963065	0.150293
Acsbg1	Long-chain-fatty-acid--CoA ligase ACSBG1 OS=Mus musculus OX=10090 GN=Acsbg1 PE=1 SV=1	5.58	81281.3	1611.11	Q99PU5	26	47.02	0	ACBG1_MOUSE	624.59	698.4	672.76	605.98	604.71	791.47	483.74	781.08	567.53	590.21	517.33	618.39	553.56	809.28	722.44	960.39	676.56	714.06	461.66	859.83	449.16	778.71	656.16	867.75	629.68	709.13	0.148694	0.0212639	0.952217	0.150207
Tubb4b	Tubulin beta-4B chain OS=Mus musculus OX=10090 GN=Tubb4b PE=1 SV=1	4.6	50287.3	34964.1	P68372	24	75.73	0	TBB4B_MOUSE	2772.76	2565.68	2314.01	2895.7	2188.9	2134.03	2494.83	2248.49	2865.68	2437.77	2717.61	2307.78	2812.9	1975.26	2339.18	2094.89	2637.44	2094.47	2689.19	2216.1	1918.94	2266.04	2289.6	2227.84	2495.27	2296.82	-0.121735	0.0878708	0.816825	0.150136
Rab8a	Ras-related protein Rab-8A OS=Mus musculus OX=10090 GN=Rab8a PE=1 SV=2	9.55	23839.3	8071.97	P55258	8	46.38	0	RAB8A_MOUSE	15.45	17.64	15.61	17.67	16.66	9.18	18.24	10.72	16.18	14.32	15.48	7.79	18.26	13.24	15.08	20.77	14.99	15.03	16.91	6.96	15	12.26	5.33	9.27	14.58	13.59	-0.14863	0.015046	0.965948	0.14939
Hnrnpk	Heterogeneous nuclear ribonucleoprotein K OS=Mus musculus OX=10090 GN=Hnrnpk PE=1 SV=1	5.22	51261.5	664.41	P61979	7	22.46	0.0018	HNRPK_MOUSE	68.83	47.65	55.76	41.9	41.03	49.56	33.24	40.53	42.74	41.17	40.98	40.07	56.51	37.37	54.79	77.92	50.42	36.92	61.83	44.39	46.06	36.75	61.46	43.42	45.29	50.65	0.148201	0.0163443	0.963065	0.1491
Gpx1	Glutathione peroxidase 1 OS=Mus musculus OX=10090 GN=Gpx1 PE=1 SV=2	7.05	22407.4	833.2	P11352	5	36.32	0.0018	GPX1_MOUSE	31.14	30.72	26.03	25.81	31.05	16.95	18.07	26.88	27.21	26.98	29.89	20.48	32.26	24.74	21.99	24.87	16.49	26.42	22.13	28.23	16.68	21.54	20.9	24.15	25.94	23.37	-0.148084	0.0171624	0.961253	0.149075
Erlin2	Erlin-2 OS=Mus musculus OX=10090 GN=Erlin2 PE=1 SV=1	5.22	38100.7	527.74	Q8BFZ9	11	45.59	0.0018	ERLN2_MOUSE	111.84	98.22	133.91	154.15	138.75	144.87	131.53	158.04	140.87	196.17	140.63	161.18	137.33	127.73	133.19	94.15	145.62	143.78	146.67	132.27	136.75	130.39	113.09	104.53	142.51	128.79	-0.137995	0.0547869	0.881481	0.148473
Prune1	Exopolyphosphatase PRUNE1 OS=Mus musculus OX=10090 GN=Prune1 PE=1 SV=1	4.78	50923.9	604.76	Q8BIW1	4	10.79	0.0018	PRUN1_MOUSE	30.26	32.64	31.19	30.92	32.88	28.73	26.61	28.29	27.34	26.01	33.42	34.04	29.32	27.92	28.02	28.25	30.73	39.14	27.54	24.6	26.38	19.39	25.57	27.58	30.19	27.87	-0.127044	0.076141	0.839187	0.148113
Dpysl4	Dihydropyrimidinase-related protein 4 OS=Mus musculus OX=10090 GN=Dpysl4 PE=1 SV=1	6.56	62531.9	5352.62	O35098	27	76.75	0	DPYL4_MOUSE	524.53	700.87	659.32	590.06	725.6	772.64	498.77	587.75	616.24	704.32	589.96	610.56	608.01	560.63	656.42	755.46	518.41	558.91	546.05	559.35	481.53	537.44	577.79	587.39	631.72	578.95	-0.123652	0.0815256	0.828847	0.148109
Zfp292	Zinc finger protein 292 OS=Mus musculus OX=10090 GN=Zfp292 PE=1 SV=2	7.29	305725	920.45	Q9Z2U2	3	1.48	0.0018	ZN292_MOUSE	241.68	554.88	375.24	730.11	443.14	461.37	565.54	628.78	676.87	467.21	571.69	NA	448.22	807.04	496.72	609.79	439.1	532.37	540.75	650.62	472.88	590.83	549	591.53	519.68	560.74	0.146757	0.0163443	0.963065	0.147665
Slc6a11	Sodium- and chloride-dependent GABA transporter 3 OS=Mus musculus OX=10090 GN=Slc6a11 PE=1 SV=2	6.65	71386.8	2741.45	P31650	11	19.78	0	S6A11_MOUSE	1184.78	1488.38	1173.76	1098.83	735.41	1113.06	1011.25	1236.5	1013.13	1413.73	1198.65	1305.27	1356.74	1554.5	1075.12	1513.89	1282.02	1363.76	1256.85	1177.92	1279.14	1306.14	1031.13	1065.82	1164.4	1271.92	0.137082	0.0547869	0.881481	0.147625
Ppp2r2a	Serine/threonine-protein phosphatase 2A 55 kDa regulatory subunit B alpha isoform OS=Mus musculus OX=10090 GN=Ppp2r2a PE=1 SV=1	5.79	52205.4	2256.46	Q6P1F6	19	57.94	0	2ABA_MOUSE	328.85	324.67	323.54	531.7	287.4	409.57	653.01	494.42	565.23	605.48	597.24	591.87	427.65	355.11	402.83	307.69	482.21	496.46	325.12	374.59	657.82	595.49	352.34	331.22	476.08	425.71	-0.145915	0.0163443	0.963065	0.146828
Fsd1	Fibronectin type III and SPRY domain-containing protein 1 OS=Mus musculus OX=10090 GN=Fsd1 PE=1 SV=1	6.25	55981.4	488.59	Q7TPM6	8	21.98	0.0019	FSD1_MOUSE	221.49	352.67	551.27	348.68	662.68	440.87	234.42	430.72	111.06	338.35	214.65	314.68	184.65	329.42	195.81	408.95	311.12	517.43	173.58	496.38	135.27	401.33	162.29	561.74	351.8	323.16	-0.145781	0.0146901	0.966741	0.146519
Atp6v1b2	V-type proton ATPase subunit B_ brain isoform OS=Mus musculus OX=10090 GN=Atp6v1b2 PE=1 SV=1	5.46	56893.1	24067.1	P62814	32	84.93	0	VATB2_MOUSE	2394.49	2530.04	2224.91	2475.53	2651.42	2626.83	2209.08	2366.8	2674.08	2620.89	2792.07	2201.4	2402.65	2369.06	2288.21	2027.68	2359.3	2120.5	2470.1	2285.61	2666.1	2298.65	2427.72	2076.89	2480.63	2316.04	-0.0986036	0.10829	0.779309	0.146456
Map4	Microtubule-associated protein 4 OS=Mus musculus OX=10090 GN=Map4 PE=1 SV=3	4.71	118000	762.68	P27546	26	35.64	0.0018	MAP4_MOUSE	1053.47	1945.62	1834.47	1135.55	1110.14	2166.01	1222.05	2279.86	1050.79	1851.12	2012.52	1925.27	1090.25	1309.34	1138.89	2214.78	2080.06	2176.07	1184.18	1197.68	1057.18	1892.69	1196.34	1162.04	1632.24	1474.96	-0.145449	0.0163443	0.963065	0.146364
Cox6a1	Cytochrome c oxidase subunit 6A1_ mitochondrial OS=Mus musculus OX=10090 GN=Cox6a1 PE=1 SV=2	10.42	12352.2	6438.94	P43024	3	59.46	0	CX6A1_MOUSE	623.73	326.08	364.5	583.74	375.12	461.83	439.56	308	529.43	345.9	506.9	462.39	457.62	219.58	519.64	300.97	404.65	396.21	453.08	556.1	503.3	384.39	306.15	345.94	443.93	403.97	-0.145323	0.0163443	0.963065	0.146239
Cd9	CD9 antigen OS=Mus musculus OX=10090 GN=Cd9 PE=1 SV=2	6.98	25828.3	675.09	P40240	3	16.37	0.0018	CD9_MOUSE	32.49	30.04	51.06	46.1	29.61	30.56	28.07	27.09	24.92	31.53	33.03	40.35	35.7	29.45	35.7	34.25	51.28	34.66	30.86	30.36	44.35	39.91	29.67	49.31	33.74	37.12	0.145303	0.0163443	0.963065	0.146219
Ahcyl2	Putative adenosylhomocysteinase 3 OS=Mus musculus OX=10090 GN=Ahcyl2 PE=1 SV=1	7.1	67926	3794.93	Q68FL4	23	37.36	0	SAHH3_MOUSE	363.74	356.03	298.97	377.53	371.13	313.58	284.95	279.33	351.88	367.32	338.73	348.03	336.83	282.4	272.46	400.84	279.81	307.73	290.54	337.32	294.17	324.79	324.74	288.34	337.6	311.67	-0.116283	0.0878708	0.816825	0.14575
Kcnip4	Kv channel-interacting protein 4 OS=Mus musculus OX=10090 GN=Kcnip4 PE=1 SV=1	4.94	28983.9	665.99	Q6PHZ8	7	39.6	0.0018	KCIP4_MOUSE	17	22.6	19.36	19.96	25.08	21.78	16.96	25.58	22.75	23.76	16.08	21.35	18.93	23.87	25.73	10.96	30.22	25.33	15.35	20.39	15.05	28.2	13.55	11.15	21.02	19.89	-0.144819	0.0163443	0.963065	0.145738
Slc25a31	ADP/ATP translocase 4 OS=Mus musculus OX=10090 GN=Slc25a31 PE=1 SV=1	10.06	35543.1	2472.87	Q3V132	7	16.56	0	ADT4_MOUSE	166.04	186.37	82.36	131.98	90.56	124.84	96.7	106.92	120.68	92.03	99.43	100.96	199.22	135.3	164.26	95.21	223.26	118.68	99.29	121.46	115.92	85.25	98.62	111.16	116.57	130.64	0.144592	0.0163443	0.963065	0.145513
Pank4	Pantothenate kinase 4 OS=Mus musculus OX=10090 GN=Pank4 PE=1 SV=2	6.29	92491.7	820.35	Q80YV4	2	3.78	0.0018	PANK4_MOUSE	267.69	301.52	305.48	429.54	201.9	287.53	422.57	308.89	284.28	273.69	243.01	271.52	267.75	265.14	314.11	232.63	190.73	236.09	193.28	276.53	376.23	292.42	339.7	266	299.8	270.88	-0.144247	0.0163443	0.963065	0.14517
Tcp1	T-complex protein 1 subunit alpha OS=Mus musculus OX=10090 GN=Tcp1 PE=1 SV=3	5.77	60905	3808.09	P11983	28	65.11	0	TCPA_MOUSE	319.62	327.53	337.62	249.77	306.92	327.43	335.72	356.67	343.6	425.12	375.83	345.85	446.75	370.39	310.45	487.09	375.45	413.3	357.6	324.51	377.32	359.52	319.35	299.06	337.64	370.07	0.127767	0.0677793	0.855501	0.144632
Sdr39u1	Epimerase family protein SDR39U1 OS=Mus musculus OX=10090 GN=Sdr39u1 PE=1 SV=1	9.19	33165.9	809.03	Q5M8N4	4	19.16	0.0018	D39U1_MOUSE	22.71	37.68	41.38	33.66	34.93	35.36	29.57	29.53	26.26	28.54	30.3	33.06	45.46	38.28	31.03	27.21	24.58	36.32	35.52	47.81	36.58	38.44	34.55	29.02	31.92	35.4	0.141861	0.0276251	0.938372	0.144525
Pde4dip	Myomegalin OS=Mus musculus OX=10090 GN=Pde4dip PE=1 SV=2	5.26	252057	638.87	Q80YT7	14	9.4	0.0018	MYOME_MOUSE	2450.81	4388.19	2495.93	2200.92	3012.67	3528.11	2213.48	2892.86	3065.78	3636.21	3451.43	2798.12	2523.67	2896.77	3255.83	3211.24	3291.74	3582.33	3629.5	3976.51	2419.58	2799.15	4348.09	3720.97	3011.21	3304.62	0.143274	0.016975	0.961668	0.144276
Rnh1	Ribonuclease inhibitor OS=Mus musculus OX=10090 GN=Rnh1 PE=1 SV=1	4.49	51527.3	805.42	Q91VI7	19	60.53	0.0018	RINI_MOUSE	256.71	209.11	202.07	175.53	222.48	204.29	160.78	203.71	170.08	142.13	148.84	154.88	226.9	221.44	210.57	170.01	255.41	197.88	190.81	210.02	192.38	208.11	184.65	177.79	187.55	203.83	0.133338	0.0547869	0.881481	0.144155
Ppib	Peptidyl-prolyl cis-trans isomerase B OS=Mus musculus OX=10090 GN=Ppib PE=1 SV=2	10.24	23713.5	2512.55	P24369	10	49.07	0	PPIB_MOUSE	54.73	57.12	72.63	160.65	50.85	71.82	69.59	157.83	70.37	141.49	73.06	73.99	72.4	162.01	64.78	67.74	98.73	63.42	125.43	67.23	80.29	131.21	112.86	80.16	87.84	93.85	0.143143	0.015046	0.965948	0.143931
Mtpn	Myotrophin OS=Mus musculus OX=10090 GN=Mtpn PE=1 SV=2	5.14	13031.9	1145.7	P62774	3	39.83	0.001	MTPN_MOUSE	26.19	21.43	28.1	124.28	31.82	25.96	34.51	34.51	37.33	39.45	28.9	40.48	40.98	38.05	27.55	30.03	28.72	47.56	50.32	34.21	42.44	60.28	35.04	40.13	39.41	39.61	0.142982	0.015046	0.965948	0.143771
Mic13	MICOS complex subunit MIC13 OS=Mus musculus OX=10090 GN=Mic13 PE=1 SV=1	9.08	13430.5	5369.96	Q8R404	6	54.62	0	MIC13_MOUSE	44.68	308.73	257.07	270.89	227	260.53	241.11	241.53	238.64	257.98	270.39	263.97	280.3	246.38	228.93	244.47	285.19	252.56	236.91	254.21	232.15	223	246.3	223.15	240.21	246.13	0.142867	0.015046	0.965948	0.143657
Flt1	Vascular endothelial growth factor receptor 1 OS=Mus musculus OX=10090 GN=Flt1 PE=1 SV=1	8.26	151758	394.26	P35969	3	1.28	0.0023	VGFR1_MOUSE	1281.21	1392.1	1231.13	691.28	2259.26	1491.74	1223.37	1235.72	896.03	1380.14	1300.58	2209.72	849.7	934.4	1432.94	731.81	1442.75	2554.25	1296.45	1155.79	1170.99	784.02	1056.3	1879.37	1382.69	1274.06	-0.142819	0.015046	0.965948	0.143609
Rab3b	Ras-related protein Rab-3B OS=Mus musculus OX=10090 GN=Rab3b PE=1 SV=1	4.75	24985.1	18657.6	Q9CZT8	9	43.84	0	RAB3B_MOUSE	259.14	233.13	294.24	219.27	271.92	240.47	279.27	266.18	282.91	228.75	197.39	186.25	258.7	262.25	185.52	229.87	194.15	204.2	174.26	277.09	173.57	256.32	210.83	281.31	246.58	225.67	-0.135417	0.0476936	0.895997	0.14357
Trim2	Tripartite motif-containing protein 2 OS=Mus musculus OX=10090 GN=Trim2 PE=1 SV=1	6.54	82471.7	555.88	Q9ESN6	8	19.35	0.0018	TRIM2_MOUSE	137.81	123.91	114.03	125.88	141.76	127.38	91.51	113.59	116.65	120.14	113	119.43	123.58	92.44	133.94	105.8	113.9	109.63	106.15	107.11	126.67	91.03	122.77	100.18	120.42	111.1	-0.118054	0.0815256	0.828847	0.143468
Sept4	Septin-4 OS=Mus musculus OX=10090 GN=Sept4 PE=1 SV=1	5.5	55392.2	3461.99	P28661	11	30.75	0	SEPT4_MOUSE	136.9	182.32	184.21	299.85	142.33	152.69	108.61	160.65	215.35	203.32	245.84	146.35	190.69	142.33	187.63	120.87	142.65	160.59	214.76	201.75	122.51	128.18	184.3	142.67	181.54	161.58	-0.142242	0.0163443	0.963065	0.143178
Srm	Spermidine synthase OS=Mus musculus OX=10090 GN=Srm PE=1 SV=1	5.18	34565.3	751.66	Q64674	5	19.54	0.0018	SPEE_MOUSE	67.29	101.55	60.19	169.12	70.4	90.8	97.65	284.43	132.64	203.4	158.45	195.08	108.35	123.29	115.17	65.44	145.22	215.18	151.68	180.25	208.42	126.78	82.15	180.04	135.92	141.83	0.142221	0.0146901	0.966741	0.142977
Aldoc	Fructose-bisphosphate aldolase C OS=Mus musculus OX=10090 GN=Aldoc PE=1 SV=4	6.77	39794.1	38304.5	P05063	27	88.98	0	ALDOC_MOUSE	2128.53	2182.04	1544.9	1959.95	1487.31	1669.38	1570.38	1779.18	1492.7	1736.68	1582.57	1736.82	2139.34	1772.59	1487.97	1467.65	1309.28	1304.26	1629.64	1787.59	1231.02	1883.73	1539.28	1579.09	1739.21	1594.29	-0.131828	0.0547869	0.881481	0.142759
Gng10	Guanine nucleotide-binding protein G(I)/G(S)/G(O) subunit gamma-10 OS=Mus musculus OX=10090 GN=Gng10 PE=3 SV=1	7.98	7400.47	5017.41	Q9CXP8	4	67.65	0	GBG10_MOUSE	9.01	7.7	6.81	5.86	4.2	4.59	7.39	4.96	6.45	4.63	6.95	4.46	12.23	6.51	6.49	4.9	5.97	4.41	7.51	5.94	7.17	7.07	5.5	7.09	6.08	6.73	0.141549	0.0163443	0.963065	0.14249
Hspd1	60 kDa heat shock protein_ mitochondrial OS=Mus musculus OX=10090 GN=Hspd1 PE=1 SV=1	5.82	61126.7	31746.5	P63038	45	81.68	0	CH60_MOUSE	3586.19	3514.86	3524.94	3675.19	3524	3100.55	4432.16	4777.26	3523.26	3569.67	4195.97	3986.65	4094.03	3591.09	2973.64	2965.29	3000.77	3506.06	3997	4162.03	3215.79	3359.74	3750.14	3178.13	3784.23	3482.81	-0.120314	0.076141	0.839187	0.142383
Ctnnd1	Catenin delta-1 OS=Mus musculus OX=10090 GN=Ctnnd1 PE=1 SV=2	6.45	105495	360.14	P30999	5	6.93	0.0023	CTND1_MOUSE	105.58	103.64	78.78	99.38	87.38	117.5	94.97	119.62	79.54	109.7	86.65	106.58	99.55	87.91	81.92	83.7	133.86	65.66	72.87	73.28	110.51	104.95	98.64	78.94	99.11	90.98	-0.138548	0.0283747	0.936753	0.141424
Twf1	Twinfilin-1 OS=Mus musculus OX=10090 GN=Twf1 PE=1 SV=2	6.24	40307.6	680.65	Q91YR1	7	22.29	0.0018	TWF1_MOUSE	74.16	45	58.51	55.99	46.81	49.49	48.35	44.36	32.6	47.28	55.51	38.68	54.91	44.44	53.74	56.53	45.07	41.65	25.19	41.17	54.22	54.46	36.1	36.33	49.73	45.32	-0.140461	0.0163443	0.963065	0.141409
Rlbp1	Retinaldehyde-binding protein 1 OS=Mus musculus OX=10090 GN=Rlbp1 PE=1 SV=3	4.8	36693.7	509.81	Q9Z275	2	13.88	0.0019	RLBP1_MOUSE	21.29	23.45	23.06	NA	NA	27.57	15.42	NA	17.28	16.16	19.76	NA	24.98	NA	30.07	19.51	NA	NA	16.97	25.84	25.5	NA	15.95	22.45	20.5	22.66	0.139938	0.0163443	0.963065	0.140889
Actn4	Alpha-actinin-4 OS=Mus musculus OX=10090 GN=Actn4 PE=1 SV=1	5.1	105434	2144.84	P57780	40	52.63	0	ACTN4_MOUSE	390.6	365.77	285.02	414.04	332.15	331.96	479.51	302.65	344.85	267.6	365.65	388.89	345.62	409.82	270.68	313.39	316.32	282.54	324.13	286.02	371.21	348.69	310.78	301.18	355.72	323.36	-0.129453	0.0547869	0.881481	0.140569
Ubqln4	Ubiquilin-4 OS=Mus musculus OX=10090 GN=Ubqln4 PE=1 SV=1	4.77	63620.1	954.97	Q99NB8	4	10.57	0.0018	UBQL4_MOUSE	115.59	76.09	105.07	83.42	136.56	96.93	86.87	64.94	96.64	105.25	108.67	64.2	85.11	70.27	101.16	155.36	78.18	95.15	82.22	95.53	96.21	60.68	79.04	50.48	95.02	87.45	-0.139585	0.0163443	0.963065	0.140539
Slc25a12	Calcium-binding mitochondrial carrier protein Aralar1 OS=Mus musculus OX=10090 GN=Slc25a12 PE=1 SV=1	8.31	74968.9	23214.9	Q8BH59	40	73.56	0	CMC1_MOUSE	3224.44	3070.67	2887.07	2605.74	2993.17	2916.69	3232.13	3000.83	2520.16	1992.1	3568.23	3056.2	3253.29	3282.06	3166.59	2964.74	3038.01	3041.28	3431.27	2676.16	2853.53	3063.6	3387.2	3707.07	2922.29	3155.4	0.119574	0.0738425	0.843641	0.140537
Pafah1b2	Platelet-activating factor acetylhydrolase IB subunit beta OS=Mus musculus OX=10090 GN=Pafah1b2 PE=1 SV=2	5.52	25752.5	10404.7	Q61206	10	71.62	0	PA1B2_MOUSE	211.34	199.98	238.58	276.05	215.01	248.45	216.29	221.59	308.95	318.72	271.17	193.86	184.14	222.49	239.99	182.25	286	262.79	219.35	214.47	168.44	288.58	185.65	207.54	243.33	221.81	-0.136364	0.0283747	0.936753	0.139285
Pdk3	[Pyruvate dehydrogenase (acetyl-transferring)] kinase isozyme 3_ mitochondrial OS=Mus musculus OX=10090 GN=Pdk3 PE=1 SV=1	9.14	48094.2	1381.46	Q922H2	18	47.95	0.001	PDK3_MOUSE	113.3	126.26	101.87	88.67	106.87	78.72	106.33	88.5	85.55	65.34	87.58	99.35	106.34	116.52	103.29	106.54	105.72	103.81	86.68	116.24	89.47	93.91	95.78	118.66	95.69	103.58	0.127749	0.0547869	0.881481	0.139002
Slc4a10	Sodium-driven chloride bicarbonate exchanger OS=Mus musculus OX=10090 GN=Slc4a10 PE=1 SV=2	6.08	127015	1479.08	Q5DTL9	34	34.97	0	S4A10_MOUSE	876.37	795.76	937.32	728.45	850.93	782.5	1017.2	875.38	1100.73	656.33	995.36	786.69	833.39	719.2	930.29	863.01	949.9	1081.41	973.31	1064.7	948.42	842.59	1067.37	1035.15	866.92	942.39	0.125151	0.0601311	0.870701	0.138847
Camkv	CaM kinase-like vesicle-associated protein OS=Mus musculus OX=10090 GN=Camkv PE=1 SV=2	5.22	55275.6	7056.9	Q3UHL1	21	57.62	0	CAMKV_MOUSE	618.51	549.86	376.78	657.46	475.98	396.54	578.73	512.44	588.71	429.76	576.61	484.06	582.71	623.35	525.35	608.97	521.08	512.95	537.1	448.01	646.13	649.85	558.21	548.73	520.45	563.54	0.127446	0.0547869	0.881481	0.138723
Arhgdib	Rho GDP-dissociation inhibitor 2 OS=Mus musculus OX=10090 GN=Arhgdib PE=1 SV=3	4.76	22908	531.13	Q61599	2	18.5	0.0018	GDIR2_MOUSE	8.64	15.47	19.26	13.1	18.33	38.58	24.03	24.56	14.5	32.22	15.12	23.55	11.93	15.89	18.05	13.99	20.52	28.05	21.76	17.47	13.39	12.82	16.84	24.59	20.61	17.94	-0.137745	0.015046	0.965948	0.138564
Snap47	Synaptosomal-associated protein 47 OS=Mus musculus OX=10090 GN=Snap47 PE=1 SV=1	5.44	46752.5	1981.67	Q8R570	17	54.48	0	SNP47_MOUSE	107.12	105.22	100.52	87.79	97.78	95.69	89.79	77.78	104.39	66.43	96.8	90.02	109.89	78.29	82.42	86.11	78.83	79.25	84.16	92.61	73.7	87	93.87	81.58	93.28	85.64	-0.118984	0.0705292	0.850101	0.138317
Ppm1h	Protein phosphatase 1H OS=Mus musculus OX=10090 GN=Ppm1h PE=1 SV=1	6.3	56893.4	1028.72	Q3UYC0	15	43.66	0.0018	PPM1H_MOUSE	213.56	221.84	110.33	153.69	200.51	246.89	165.95	225.97	226.03	178.92	209.34	175.61	227.69	253.16	255.02	224.38	183.77	177.45	193.74	259.71	150.16	206.24	207.02	199.81	194.05	211.51	0.137063	0.0163443	0.963065	0.138034
Cgnl1	Cingulin-like protein 1 OS=Mus musculus OX=10090 GN=Cgnl1 PE=1 SV=2	5.47	148972	1146.99	Q6AW69	2	1.39	0.001	CGNL1_MOUSE	615.97	382.54	192	172.01	242.47	309.16	223.91	195.51	NA	154.85	214.39	165.99	524.88	312.69	256.22	388.83	236.44	252.09	275.36	239.45	124.42	240.67	219.95	247.71	260.8	276.56	0.137035	0.015046	0.965948	0.137859
Klc2	Kinesin light chain 2 OS=Mus musculus OX=10090 GN=Klc2 PE=1 SV=1	6.84	67061.6	1047.82	O88448	17	36.73	0.0018	KLC2_MOUSE	140.11	139.06	191.39	115.58	166.26	165.05	134.16	147.15	153.81	177.21	144.53	160.44	131.74	218.25	125.34	125.5	144.19	185.3	113.5	151.17	93.77	124.22	122.27	160.83	152.9	141.34	-0.136305	0.0163443	0.963065	0.137282
Hepacam	Hepatocyte cell adhesion molecule OS=Mus musculus OX=10090 GN=Hepacam PE=1 SV=2	9.88	46595	2384.69	Q640R3	11	35.89	0	HECAM_MOUSE	305.99	299.08	220.56	335.92	289.31	273.43	251.06	295.31	281.65	215.59	220	309.3	288.73	313.6	286.93	373.2	353.05	315.22	263.45	297.13	257.25	299.93	262.47	268.02	274.77	298.25	0.123365	0.0601311	0.870701	0.13724
Skp1	S-phase kinase-associated protein 1 OS=Mus musculus OX=10090 GN=Skp1 PE=1 SV=3	4.2	18843.2	5576.7	Q9WTX5	10	66.26	0	SKP1_MOUSE	96.2	78.86	44.68	65.27	86.25	64.18	84.11	55.51	73.88	46.95	49.34	76.43	69.71	69.79	111.08	71.84	77.7	155.63	52.96	61.3	91.36	36.91	61.87	73.09	68.47	77.77	0.136307	0.015046	0.965948	0.137135
Tiam2	T-lymphoma invasion and metastasis-inducing protein 2 OS=Mus musculus OX=10090 GN=Tiam2 PE=1 SV=2	7.11	194278	744.49	Q6ZPF3	6	6.12	0.0018	TIAM2_MOUSE	93.6	103.3	171.76	101.08	201.93	NA	83.69	167.8	75.73	457	110.01	82.11	94.02	NA	123.53	141.64	220.24	253.69	83.67	NA	150.22	204.04	108.72	116.83	149.82	149.66	0.136271	0.014441	0.967295	0.137034
Mrrf	Ribosome-recycling factor_ mitochondrial OS=Mus musculus OX=10090 GN=Mrrf PE=1 SV=1	10.56	29164.8	1066.55	Q9D6S7	6	33.97	0.0018	RRFM_MOUSE	38.76	46.9	38.54	61.74	52.9	60.26	60.42	54.26	35.14	66.94	47.85	61.07	36.72	53.24	38.21	36.71	67.25	56.4	27.81	69.85	48.02	50.99	44.73	45.45	52.06	47.95	-0.135617	0.0163443	0.963065	0.136598
Bckdha	2-oxoisovalerate dehydrogenase subunit alpha_ mitochondrial OS=Mus musculus OX=10090 GN=Bckdha PE=1 SV=1	8.07	50655.9	404.61	P50136	4	13.35	0.0019	ODBA_MOUSE	35.9	14.19	28.25	24.29	23.83	28.26	29.21	35.36	30	45.72	33.91	35.69	38.16	27.49	26.97	28.64	36.56	37.12	42.27	40.81	25.15	29.17	23.97	37.38	30.38	32.81	0.135609	0.0163443	0.963065	0.13659
Ube2v2	Ubiquitin-conjugating enzyme E2 variant 2 OS=Mus musculus OX=10090 GN=Ube2v2 PE=1 SV=4	8.55	16423.8	5462.18	Q9D2M8	6	50.34	0	UB2V2_MOUSE	67.08	73.52	66.62	67.77	68.39	67.2	62.34	58.91	63.61	63.56	61.35	70.68	67.53	52.07	69.42	68.81	55.87	60.53	56.93	62.45	51.62	68.75	63.35	62.79	65.92	61.68	-0.100712	0.0920223	0.809054	0.136422
Syngap1	Ras/Rap GTPase-activating protein SynGAP OS=Mus musculus OX=10090 GN=Syngap1 PE=1 SV=2	9.26	149208	1398.65	F6SEU4	46	45.3	0.001	SYGP1_MOUSE	1247.36	1636.64	1085.1	1088.96	1777.06	1834.62	1323.16	1428.1	1468.73	1228.86	1038.68	1409.01	1096.03	1312.36	1201.3	1708.49	891.7	900.44	1303.63	1365.03	1225.42	1090.79	1421.16	1591.44	1380.52	1258.98	-0.13518	0.0163443	0.963065	0.136164
Rpl18	60S ribosomal protein L18 OS=Mus musculus OX=10090 GN=Rpl18 PE=1 SV=3	12.28	21701.6	907.19	P35980	3	16.49	0.0018	RL18_MOUSE	29.87	29.98	30.49	39.35	22.15	21.13	46.99	29.9	33.17	38.27	31.72	45.65	37.46	36.83	26.24	30.41	30.55	45.88	40.23	38.61	27.99	34.92	40	42.56	33.22	35.97	0.134891	0.0163443	0.963065	0.135878
Ndufb5	NADH dehydrogenase [ubiquinone] 1 beta subcomplex subunit 5_ mitochondrial OS=Mus musculus OX=10090 GN=Ndufb5 PE=1 SV=1	9.81	21767.2	3804.3	Q9CQH3	7	32.8	0	NDUB5_MOUSE	1072.72	1026.14	1133.11	474.14	995.73	922.9	1158.51	929.31	1044.21	744.2	1000.17	749.26	1024.54	907.76	1237.17	807.18	981.93	957.34	1130.87	945.22	1005.46	853.41	1089.28	1199.54	937.53	1011.64	0.134886	0.0163443	0.963065	0.135873
Nudt3	Diphosphoinositol polyphosphate phosphohydrolase 1 OS=Mus musculus OX=10090 GN=Nudt3 PE=1 SV=1	5.97	19257.7	3055.05	Q9JI46	7	50.6	0	NUDT3_MOUSE	81.27	71.72	56.69	53.02	60.3	70.14	36.72	79.79	59.67	86.75	55.81	46.92	49.93	34.43	83.09	93.66	88.85	78.47	36.08	57.05	76.05	89.5	84.49	81.94	63.23	71.13	0.135026	0.015046	0.965948	0.135862
Syn2	Synapsin-2 OS=Mus musculus OX=10090 GN=Syn2 PE=1 SV=2	8.58	63657.8	19190.5	Q64332	25	70.82	0	SYN2_MOUSE	4385.28	3830.43	3529.03	3267.06	3754.27	3567.19	2798.38	3420.77	3849.32	3293.28	3075.18	3624.89	3679.78	3279.79	3369.07	3098.11	2884.86	2660.46	3740.45	3298.38	3572.14	3464.39	2960.26	3185.35	3532.92	3266.09	-0.111145	0.0781344	0.835344	0.135861
Acot9	Acyl-coenzyme A thioesterase 9_ mitochondrial OS=Mus musculus OX=10090 GN=Acot9 PE=1 SV=1	8.82	50845.7	1699.52	Q9R0X4	19	47.61	0	ACOT9_MOUSE	166.1	156.14	148.42	157.39	178.2	126.25	137.27	134.87	179.42	153.18	183.26	166.11	157.35	150.65	175.35	157.88	179.69	176.28	170.21	165.32	172.23	153.86	185.12	176.37	157.22	168.36	0.105111	0.0849996	0.822243	0.135179
Ryr2	Ryanodine receptor 2 OS=Mus musculus OX=10090 GN=Ryr2 PE=1 SV=1	5.69	570010	1127.38	E9Q401	4	1.09	0.001	RYR2_MOUSE	314.28	654.61	830.42	757.25	648.67	951.2	715.14	720.46	721.24	902.34	909.39	799.77	303.61	699.16	927.68	784.12	973.87	977.04	982.2	760.04	865.57	898.69	990.51	703.36	743.73	822.15	0.134199	0.015046	0.965948	0.135039
Pclo	Protein piccolo OS=Mus musculus OX=10090 GN=Pclo PE=1 SV=4	6.09	552717	841.22	Q9QYX7	96	29.06	0.0018	PCLO_MOUSE	1858.98	3835.69	3934.41	2236.22	4350.49	4148.96	3631.92	3811.74	3864.77	3431.85	3623.25	3537.25	2987.7	3761.67	3830.63	3784.49	3828.52	3973.03	4053.09	4310.19	3334.64	3497.33	4114.71	3910.32	3522.13	3782.19	0.134013	0.0163443	0.963065	0.135006
Ap3d1	AP-3 complex subunit delta-1 OS=Mus musculus OX=10090 GN=Ap3d1 PE=1 SV=1	7.04	136279	814.38	O54774	31	38.28	0.0018	AP3D1_MOUSE	638.36	489.48	400.16	454.8	553.94	461.34	478.84	436.1	439.79	397.8	434.1	348.13	423.4	510.46	345.98	497.49	409.2	413.12	339.36	438.4	342.02	502.54	422.22	413.55	461.07	421.48	-0.126227	0.0476936	0.895997	0.134937
Card11	Caspase recruitment domain-containing protein 11 OS=Mus musculus OX=10090 GN=Card11 PE=1 SV=2	5.97	135409	436.48	Q8CIS0	4	3.8	0.0019	CAR11_MOUSE	812.9	1683.15	1302.99	822.11	1737.18	1453.15	1704.97	1554.14	1801.3	1662.58	1426.93	2055.54	775.62	1725.81	1464.61	1441.05	1510.91	2235.53	1769.21	1680.35	1430.91	1792.05	1840.29	1948.57	1501.41	1634.58	0.133241	0.0163443	0.963065	0.13424
Tmem35a	Transmembrane protein 35A OS=Mus musculus OX=10090 GN=Tmem35a PE=1 SV=1	10.62	18619.4	669.19	Q9D328	2	14.37	0.0018	TM35A_MOUSE	22.6	18.28	18.94	NA	18.39	17.82	14.53	9.76	15.44	20.36	14.8	15.11	19.17	15.81	16.57	24.26	13.05	20.77	22.24	17.19	15.59	20.03	14.57	22.29	16.91	18.46	0.133106	0.0163443	0.963065	0.134106
Ppm1e	Protein phosphatase 1E OS=Mus musculus OX=10090 GN=Ppm1e PE=1 SV=2	4.81	84388.6	926.29	Q80TL0	14	26.97	0.0018	PPM1E_MOUSE	186	192.49	187.6	159.08	225.76	347.41	193.75	261.86	216.37	266.93	276.68	311.34	168.96	192.93	217.5	276.9	158.7	205.08	149.57	196.86	227.99	123.63	441.17	299.21	235.44	221.54	-0.132957	0.015046	0.965948	0.133805
Lancl1	LanC-like protein 1 OS=Mus musculus OX=10090 GN=Lancl1 PE=1 SV=1	7.64	46082.6	1915.41	O89112	12	43.36	0	LANC1_MOUSE	212.48	187.11	184.69	199.67	173.07	177.47	201.83	195.12	188.13	123.75	167.88	106.6	211.38	157.24	176.41	216.38	141.98	94.99	168.12	196.03	104.57	172.34	148.88	161.98	176.48	162.52	-0.132672	0.0163443	0.963065	0.133675
Tbc1d24	TBC1 domain family member 24 OS=Mus musculus OX=10090 GN=Tbc1d24 PE=1 SV=2	6.92	64319.3	523.38	Q3UUG6	12	28.52	0.0019	TBC24_MOUSE	150.1	138.92	145.38	160.65	106.43	169.59	106.56	106.76	109.25	141.59	103	102.22	105.11	107.73	142.1	253.77	119.4	152.72	100.88	206.23	132.22	109.44	160.66	136.29	128.37	143.88	0.132626	0.0163443	0.963065	0.133629
Ociad2	OCIA domain-containing protein 2 OS=Mus musculus OX=10090 GN=Ociad2 PE=1 SV=1	9.95	17267.7	4262.89	Q9D8W7	9	46.75	0	OCAD2_MOUSE	91.77	95.47	101.49	44.76	95.72	99.13	116.18	111.94	101.52	97.46	89.43	108.06	108.6	112.69	97.01	101.29	99.97	83.91	106.38	122	94.46	108.57	102.12	103.2	96.08	103.35	0.132605	0.0163443	0.963065	0.133609
Ppp2r5c	Serine/threonine-protein phosphatase 2A 56 kDa regulatory subunit gamma isoform OS=Mus musculus OX=10090 GN=Ppp2r5c PE=1 SV=2	6.21	61223.7	992.19	Q60996	14	32.44	0.0018	2A5G_MOUSE	146.57	133.7	99.42	107.84	107.24	104.57	131.82	111.75	116.79	96.47	117.05	115.8	124.59	108.94	91.29	137.77	97.5	112.12	115.94	101.18	80.85	101.76	113.98	94.1	115.75	106.67	-0.12135	0.0547869	0.881481	0.133145
Arhgap29	Rho GTPase-activating protein 29 OS=Mus musculus OX=10090 GN=Arhgap29 PE=1 SV=1	6.77	143767	762.24	Q8CGF1	2	1.5	0.0018	RHG29_MOUSE	94.69	106.54	96.78	NA	57.14	NA	NA	76.5	44.47	NA	68.66	NA	70.91	44.67	102.82	96.76	NA	NA	57.48	62.32	NA	NA	NA	60.84	77.82	70.83	-0.131997	0.0146901	0.966741	0.132812
Camk2a	Calcium/calmodulin-dependent protein kinase type II subunit alpha OS=Mus musculus OX=10090 GN=Camk2a PE=1 SV=2	6.66	54685.1	22080.6	P11798	26	66.95	0	KCC2A_MOUSE	3705.52	3130.96	2945.06	3437.47	3915.78	3700.1	3435.35	3477.16	3073.67	3543.35	3269.73	3571.88	3348.42	3063.91	2888.55	3391.97	2861.83	2855.26	3563.64	3308.52	3259.79	3317.12	3243.09	3442.29	3433.84	3212.03	-0.0954349	0.0920223	0.809054	0.132574
Ndrg1	Protein NDRG1 OS=Mus musculus OX=10090 GN=Ndrg1 PE=1 SV=1	5.68	43465	904.78	Q62433	7	31.98	0.0018	NDRG1_MOUSE	93.08	94.47	118.83	82.01	132.54	126.79	106.27	108.69	99.94	117.12	108.3	113.27	120.53	108.82	120.55	84.23	118.32	104.76	121.97	116.33	140.99	140.92	121.35	114.92	108.44	117.81	0.120183	0.0547869	0.881481	0.132081
Pip4k2a	Phosphatidylinositol 5-phosphate 4-kinase type-2 alpha OS=Mus musculus OX=10090 GN=Pip4k2a PE=1 SV=1	6.57	46379.7	1641.17	O70172	14	33.83	0	PI42A_MOUSE	147.64	175.51	137.74	164.91	126.28	184.09	88.25	120.34	103.53	153.69	127.73	92.03	169.48	99.11	139.46	164.24	149.52	162.8	168.09	160.45	116.03	113.06	173.8	140.25	135.15	146.36	0.130938	0.0163443	0.963065	0.131954
Oxct1	Succinyl-CoA:3-ketoacid coenzyme A transferase 1_ mitochondrial OS=Mus musculus OX=10090 GN=Oxct1 PE=1 SV=1	8.72	56387.9	20062.5	Q9D0K2	22	64.04	0	SCOT1_MOUSE	1668.08	1768.65	1444.28	1932.52	1349.64	1579.64	1601.65	1464.31	1711.61	1342.64	1694.06	1377.16	1822.79	1549.44	1739.93	1730.88	1592.19	1482.51	1853.79	1654.09	1656.88	1730.79	1960.22	1533.18	1577.85	1692.22	0.105434	0.0789536	0.83377	0.13172
Slc9a3r1	Na(+)/H(+) exchange regulatory cofactor NHE-RF1 OS=Mus musculus OX=10090 GN=Slc9a3r1 PE=1 SV=3	5.55	38885.3	4042.31	P70441	22	71.27	0	NHRF1_MOUSE	213.29	262.37	332.06	461.72	272.39	247.39	404.78	460.97	365.2	449.9	387.49	395.39	274.97	352.38	417.77	294.2	448.29	518.01	348.63	411.99	425.91	398.56	335.84	355.36	354.41	381.83	0.130596	0.0163443	0.963065	0.131615
Abhd12	Monoacylglycerol lipase ABHD12 OS=Mus musculus OX=10090 GN=Abhd12 PE=1 SV=2	8.87	45669	389.96	Q99LR1	11	37.94	0.0023	ABD12_MOUSE	174.03	192.53	212.8	92.44	46.34	93.79	120.49	41.63	212.24	73.84	201.94	106.65	217	89.63	211.28	64.45	94.51	55.99	219.18	104.55	61.98	100.13	90.93	90.31	130.73	116.66	-0.130596	0.0135121	0.969366	0.131293
Vps26a	Vacuolar protein sorting-associated protein 26A OS=Mus musculus OX=10090 GN=Vps26a PE=1 SV=1	6.15	38227.9	751.18	P40336	7	28.44	0.0018	VP26A_MOUSE	71.86	66.23	46.52	45.77	74.1	67.42	67.7	58.73	76.06	50.47	45.23	51.24	69.98	64.7	70.14	73.3	53.28	62.15	65.23	77.08	51.68	59.34	70	62.71	60.11	64.97	0.12856	0.0262804	0.941282	0.131218
Impa1	Inositol monophosphatase 1 OS=Mus musculus OX=10090 GN=Impa1 PE=1 SV=1	4.9	30835.5	2893.62	O55023	13	42.96	0	IMPA1_MOUSE	266.22	376.56	264.96	430	377.29	367.2	281.68	323.54	359.64	372.28	337.78	261.07	322.03	381.15	427.93	377.95	325.09	343.4	359.55	342.05	324.72	339.96	392.5	387.2	334.85	360.29	0.118773	0.0547869	0.881481	0.1308
Hint2	Histidine triad nucleotide-binding protein 2_ mitochondrial OS=Mus musculus OX=10090 GN=Hint2 PE=1 SV=1	10.38	17377.1	2030.79	Q9D0S9	4	34.36	0	HINT2_MOUSE	73.28	74.21	54.31	68.95	76.44	63.13	60.5	79.64	39.38	77.71	61.26	91.53	76.16	63.46	82.55	72.46	51.42	75.78	69.75	85.06	67.42	75.37	74.92	93.96	68.36	74.03	0.129757	0.0163443	0.963065	0.130782
Sgtb	Small glutamine-rich tetratricopeptide repeat-containing protein beta OS=Mus musculus OX=10090 GN=Sgtb PE=1 SV=1	4.61	33714.7	777.93	Q8VD33	8	40.46	0.0018	SGTB_MOUSE	41.99	28.89	46.53	54.48	46.7	41.19	60.79	48.33	43.93	55.8	45.45	68.5	46.23	33.23	63.32	45.88	43.51	45.95	46.19	42.56	43.28	35.98	32.62	50.66	48.55	44.12	-0.129583	0.0163443	0.963065	0.13061
Dlg5	Disks large homolog 5 OS=Mus musculus OX=10090 GN=Dlg5 PE=1 SV=1	7.07	216211	458.89	E9Q9R9	7	5.1	0.0019	DLG5_MOUSE	3627.14	3480.01	3247.78	1468.93	3555.87	4388.97	3390.93	4253.84	3275.81	4204.89	4171.71	3780.62	3291.16	4313.87	3811.51	4082.9	4769.48	4356.66	3250.19	3785.39	3329.36	3622.38	3880.96	3271.28	3570.54	3813.76	0.129513	0.0163443	0.963065	0.13054
Crmp1	Dihydropyrimidinase-related protein 1 OS=Mus musculus OX=10090 GN=Crmp1 PE=1 SV=1	6.71	62510	15932.7	P97427	30	73.95	0	DPYL1_MOUSE	1896.25	1765.8	1560.27	1711.15	1604.3	1567.99	1693.22	1574.98	1527.22	1586.16	1429.63	1611.01	1524.81	1263.43	1725.52	1809.24	1445.64	1244.37	1567.8	1591.36	1319.85	1426.33	1681.01	1642.75	1627.33	1520.18	-0.104468	0.0781344	0.835344	0.130455
Prkca	Protein kinase C alpha type OS=Mus musculus OX=10090 GN=Prkca PE=1 SV=3	6.76	77992.6	2814.91	P20444	25	46.73	0	KPCA_MOUSE	283.57	507.24	597.16	325.32	489.61	457.99	471.48	429.14	603.44	766.72	630.17	647.01	333.5	662.64	556.71	376.51	451.99	608.43	845.53	389.45	601.87	778.55	646.77	552.25	517.4	567.02	0.12947	0.015046	0.965948	0.130341
Mtatp8	ATP synthase protein 8 OS=Mus musculus OX=10090 GN=Mtatp8 PE=1 SV=1	10.58	7766.3	9931.59	P03930	4	52.24	0	ATP8_MOUSE	193.48	171.97	182.95	160.46	137.69	152.88	130.86	165.44	146.38	142.93	166.03	164.66	172.73	190.28	159.34	177.51	156.94	163.81	203.43	172.01	161.45	153.26	171.51	170.16	159.64	171.04	0.103837	0.0781344	0.835344	0.12995
Rpl30	60S ribosomal protein L30 OS=Mus musculus OX=10090 GN=Rpl30 PE=1 SV=2	10.12	12955.2	2537.23	P62889	6	56.52	0	RL30_MOUSE	52.58	40.68	20.52	66.91	14.91	41.01	43.13	37.28	21.79	53.49	50.93	49.13	20.71	49.67	45.19	54.06	48.47	48.24	20.83	52.4	44.28	42.03	51.1	40.32	41.03	43.11	0.128852	0.0146901	0.966741	0.129686
Dynlt3	Dynein light chain Tctex-type 3 OS=Mus musculus OX=10090 GN=Dynlt3 PE=1 SV=1	4.8	13299.7	1192.19	P56387	2	29.31	0.001	DYLT3_MOUSE	29.59	23.79	17.16	21.1	21.93	17.24	23.16	14.35	22.01	9.09	21.59	14.03	21.15	20.08	23.79	27.94	18.68	22	18.91	20.57	18.35	22.46	22.35	13.53	19.59	20.82	0.127906	0.0163443	0.963065	0.128946
Gnat3	Guanine nucleotide-binding protein G(t) subunit alpha-3 OS=Mus musculus OX=10090 GN=Gnat3 PE=1 SV=2	5.5	40829.3	2125.35	Q3V3I2	3	10.17	0	GNAT3_MOUSE	39.87	58.6	34.84	110.61	42.44	40.44	64.22	73.36	50.09	84.42	77.34	63.98	55.54	41.46	43.49	48.06	71.5	62.8	56.36	64.54	62.49	60.01	43.96	40.63	61.69	54.24	-0.127718	0.015046	0.965948	0.128602
Camk2d	Calcium/calmodulin-dependent protein kinase type II subunit delta OS=Mus musculus OX=10090 GN=Camk2d PE=1 SV=1	6.88	56996.8	7874.76	Q6PHZ2	21	40.68	0	KCC2D_MOUSE	450.77	354.67	378.1	368.61	447.52	403.51	443.2	436.39	423.05	424.64	438.44	467.64	398.89	352.56	377.92	372.96	399.41	381.08	440.13	369.92	473.47	400.74	371.24	372.3	419.71	392.55	-0.096157	0.0849996	0.822243	0.12834
Pmpcb	Mitochondrial-processing peptidase subunit beta OS=Mus musculus OX=10090 GN=Pmpcb PE=1 SV=1	6.59	55413	649.98	Q9CXT8	9	25.36	0.0018	MPPB_MOUSE	57.54	62.57	58.07	51.75	73.83	84.66	37.74	73.37	66.65	79.41	72.61	68.99	60.1	69.83	60.36	50.39	55.05	58.1	61.44	69.49	55.85	60.05	51.9	56.92	65.6	59.12	-0.126954	0.0171624	0.961253	0.128108
Vta1	Vacuolar protein sorting-associated protein VTA1 homolog OS=Mus musculus OX=10090 GN=Vta1 PE=1 SV=1	5.71	34198.4	827.09	Q9CR26	3	17.48	0.0018	VTA1_MOUSE	38.82	32.65	55.81	30.44	33.41	50.14	26.9	29.99	45.6	38.11	41.46	48.54	47.41	52.17	32.02	52.6	38.83	33.93	53.17	48.07	37.07	44.18	41.52	30.66	39.32	42.64	0.126911	0.0163443	0.963065	0.12796
Mpp3	MAGUK p55 subfamily member 3 OS=Mus musculus OX=10090 GN=Mpp3 PE=1 SV=2	5.92	64743.1	494.28	O88910	14	32.57	0.0019	MPP3_MOUSE	77.88	71.68	74.84	87.65	101.47	71.68	76.1	79.6	83.81	72.78	120.6	52.63	88.1	62.56	81.52	75.03	87.4	129.44	105.77	68.86	118.58	86.43	81.3	76.72	80.89	88.48	0.125603	0.0163443	0.963065	0.126662
Appl1	DCC-interacting protein 13-alpha OS=Mus musculus OX=10090 GN=Appl1 PE=1 SV=1	5.12	80012.6	418.42	Q8K3H0	6	12.73	0.0019	DP13A_MOUSE	101.35	80.84	74.59	83.64	68.6	69.11	114.55	82.87	84.31	73.66	42.93	55.16	99.08	91.57	47.62	101.41	84.55	104.34	39.2	93.94	70.29	169.88	80.07	70.68	77.63	87.72	0.125628	0.015046	0.965948	0.126526
Fam49b	Protein FAM49B OS=Mus musculus OX=10090 GN=Fam49b PE=1 SV=1	5.7	37061.2	3071.65	Q921M7	15	59.57	0	FA49B_MOUSE	219.79	235.05	234.51	232.05	260.46	257.24	226.59	200.79	235.9	178.56	248.56	187.82	187.63	215.99	185.81	259.56	203.92	241.15	210.08	237.35	162.93	207.52	188.05	215.58	226.44	209.63	-0.113264	0.0547869	0.881481	0.125819
Eif4e	Eukaryotic translation initiation factor 4E OS=Mus musculus OX=10090 GN=Eif4e PE=1 SV=1	5.75	25281.3	454.06	P63073	3	13.36	0.0019	IF4E_MOUSE	18.99	19.61	11.32	16.5	NA	14.31	13.8	10.97	12.1	15.75	17.77	14.85	18.1	10.63	12.15	NA	11.25	14.77	16.47	17.04	11.15	13.76	12.18	14.38	15.09	13.81	-0.124649	0.0163443	0.963065	0.125716
Pfn2	Profilin-2 OS=Mus musculus OX=10090 GN=Pfn2 PE=1 SV=3	6.79	15374.4	9109.15	Q9JJV2	7	57.86	0	PROF2_MOUSE	258.08	217.5	277.7	306.87	223.35	264.71	264.24	260.37	267.59	251.1	238.32	248.41	181.96	255.51	242.1	259.45	229.99	237.88	256.97	250.72	244.35	239.13	242.06	235.17	256.52	239.61	-0.0980561	0.0781344	0.835344	0.125379
Mdp1	Magnesium-dependent phosphatase 1 OS=Mus musculus OX=10090 GN=Mdp1 PE=1 SV=1	6.37	18639.3	439.53	Q9D967	3	23.17	0.0019	MGDP1_MOUSE	35.47	31.48	48.73	33.56	34.03	30.83	23.79	41.2	24.94	64.22	59.49	33.17	26.71	30.18	24.67	38.81	43.96	42.5	29.52	30.59	30.86	44.75	40.23	29.3	38.41	34.34	-0.123781	0.0163443	0.963065	0.124856
Gnl1	Guanine nucleotide-binding protein-like 1 OS=Mus musculus OX=10090 GN=Gnl1 PE=1 SV=4	5.37	69398.5	579.63	P36916	2	5.27	0.0018	GNL1_MOUSE	51.92	34.5	38.75	NA	48.45	58.83	27.15	83.49	41.31	53.5	NA	NA	NA	26.4	25.35	69.63	NA	NA	38.53	43.68	NA	41.97	67.67	48.3	48.66	45.19	-0.123805	0.0146901	0.966741	0.124674
Nfu1	NFU1 iron-sulfur cluster scaffold homolog_ mitochondrial OS=Mus musculus OX=10090 GN=Nfu1 PE=1 SV=2	4.73	28852.8	668.49	Q9QZ23	3	14.12	0.0018	NFU1_MOUSE	26.94	21.99	9.95	11.75	24.99	18.68	10.25	NA	NA	13.13	16.07	22.56	8.76	16.73	33.69	17.51	11.04	37.7	11.14	16.98	26.16	15.23	24.79	NA	17.63	19.98	0.123747	0.0135121	0.969366	0.124483
Cpne4	Copine-4 OS=Mus musculus OX=10090 GN=Cpne4 PE=1 SV=1	5.91	63263.7	1020.78	Q8BLR2	16	40.04	0.0018	CPNE4_MOUSE	100.72	142.69	126.09	201.16	123.75	163.22	168.6	186.58	151.54	167.18	175.12	172.78	113.14	178.31	134.95	181.32	134.55	230.09	158.05	174.82	169.69	205.86	166.73	201.24	156.62	170.73	0.123249	0.0163443	0.963065	0.124328
Ndufs2	NADH dehydrogenase [ubiquinone] iron-sulfur protein 2_ mitochondrial OS=Mus musculus OX=10090 GN=Ndufs2 PE=1 SV=1	6.58	53025	15017.3	Q91WD5	21	66.52	0	NDUS2_MOUSE	1270.35	1290.25	1314.53	1020.32	1043.57	1061.41	1108.92	1229.22	1199.31	993.77	1113.03	1271.02	1381.7	1185.14	1249.66	1275.15	1279.69	1244.87	1181.6	1336.9	1169.53	1162.72	1244.59	1098.22	1159.64	1234.15	0.0937397	0.0815256	0.828847	0.124232
Add3	Gamma-adducin OS=Mus musculus OX=10090 GN=Add3 PE=1 SV=2	5.58	79119.4	1187.28	Q9QYB5	22	37.39	0.001	ADDG_MOUSE	251.73	277.51	270.29	229.67	249.7	311.81	342.12	400.22	309.87	339.15	330.17	344.6	207.19	186.23	241.36	216.8	283.26	411.05	304.22	344.69	287.14	354.06	259.62	305.21	304.74	283.4	-0.123081	0.0163443	0.963065	0.124161
Micu3	Calcium uptake protein 3_ mitochondrial OS=Mus musculus OX=10090 GN=Micu3 PE=2 SV=2	6.81	60095.4	1033.27	Q9CTY5	14	31.93	0.0018	MICU3_MOUSE	166.87	192.24	204.54	117.01	159.42	166.99	211.21	187.91	175.33	180.08	179.83	178.02	165.37	189.38	166.33	181.72	207.79	180.07	218.05	196.7	170.62	189.32	202.68	208.2	176.62	189.69	0.111377	0.0547869	0.881481	0.124123
Smpd3	Sphingomyelin phosphodiesterase 3 OS=Mus musculus OX=10090 GN=Smpd3 PE=1 SV=1	5.5	72451.6	452.38	Q9JJY3	6	17.1	0.0019	NSMA2_MOUSE	91.3	70.78	69.87	89.99	56.02	48.98	68.87	51.83	71.09	45.8	67.84	58.2	80.64	81.18	56.86	69.94	61.93	68.24	73.9	67.31	62.46	80.81	75.5	68.22	65.88	70.58	0.122967	0.0163443	0.963065	0.124048
Pdhx	Pyruvate dehydrogenase protein X component_ mitochondrial OS=Mus musculus OX=10090 GN=Pdhx PE=1 SV=1	7.75	54284.2	2591.81	Q8BKZ9	16	42.91	0	ODPX_MOUSE	620.14	472.33	588.25	586.47	445.49	481.15	443.4	582.96	523.44	452.92	533.98	480.12	654.26	526	626.32	447.49	510.94	550.26	595.73	554.24	539.14	515.68	547.93	612.31	517.55	556.69	0.107941	0.0604029	0.870156	0.123692
Gabrg2	Gamma-aminobutyric acid receptor subunit gamma-2 OS=Mus musculus OX=10090 GN=Gabrg2 PE=1 SV=3	8.76	55668.9	412.75	P22723	9	20.25	0.0019	GBRG2_MOUSE	96.01	89.41	124.22	70.78	102.55	84.64	125.22	103.93	157.72	103	94.39	106.2	99.74	156.46	90.39	70.66	109.92	125.47	87.79	109.5	86.5	51.91	128.33	65.69	104.84	98.53	-0.122736	0.015046	0.965948	0.123655
Atp6v0d1	V-type proton ATPase subunit d 1 OS=Mus musculus OX=10090 GN=Atp6v0d1 PE=1 SV=2	4.71	40757.4	11332.8	P51863	17	53.85	0	VA0D1_MOUSE	1064.94	1092.2	1024.54	1285.47	1088.68	1057.91	1117.86	1095.6	1397.31	1269.79	1183.43	1315.99	1045.28	1164.87	837.3	992.82	988.71	1076.98	1094.25	1088.09	1177.84	1269.91	1099.41	1198.38	1166.14	1086.15	-0.103282	0.0677793	0.855501	0.123537
Stip1	Stress-induced-phosphoprotein 1 OS=Mus musculus OX=10090 GN=Stip1 PE=1 SV=1	6.42	63209.5	4673.94	Q60864	42	63.72	0	STIP1_MOUSE	585.53	619.26	668.35	688.37	494.52	524.07	673.64	757.48	655.71	861.95	685.85	752.51	655.21	778.96	766.51	604.88	762.01	768.18	655.57	737.01	728.38	745.04	658.31	675.54	663.94	711.3	0.110637	0.0547869	0.881481	0.12346
Mcts1	Malignant T-cell-amplified sequence 1 OS=Mus musculus OX=10090 GN=Mcts1 PE=1 SV=1	9.18	20783.4	1677.07	Q9DB27	5	43.09	0	MCTS1_MOUSE	36.85	35.35	19.96	32.16	25.37	27.2	24.41	23.28	31.91	19.74	30.84	23.79	29.51	27.66	26.43	18.65	27.89	21.6	30.65	25.96	18.23	24.29	26.47	24.25	27.57	25.13	-0.12225	0.0163443	0.963065	0.123338
Mp68	6.8 kDa mitochondrial proteolipid OS=Mus musculus OX=10090 GN=Mp68 PE=1 SV=1	10.52	6698	5166.69	P56379	2	13.79	0	68MP_MOUSE	162.74	99.82	77.01	92.25	63	73.68	126.53	110.81	156.54	79.07	88.97	77.54	149.83	106.88	71.2	73.36	157.32	143.22	203.48	109.41	72.29	92.93	92.19	68.28	100.66	111.7	0.122335	0.015046	0.965948	0.123257
Pcnx3	Pecanex-like protein 3 OS=Mus musculus OX=10090 GN=Pcnx3 PE=1 SV=2	6.19	224026	671.14	Q8VI59	4	3.8	0.0018	PCX3_MOUSE	1918.98	1980.22	1165.42	1980.43	950.65	975.03	1188.25	984.66	810.28	1012.73	1110.3	1042.52	1288.64	1359.45	1265.83	1225.66	1051.33	1076.54	1149.29	1189.17	895.41	1279.03	1005.6	676.26	1259.96	1121.85	-0.122022	0.0161261	0.963549	0.123083
Slc38a3	Sodium-coupled neutral amino acid transporter 3 OS=Mus musculus OX=10090 GN=Slc38a3 PE=1 SV=1	6.71	56104.9	561.25	Q9DCP2	3	8.12	0.0018	S38A3_MOUSE	88.17	62.75	58.18	69.16	38.11	55.95	60.89	73.05	50.29	53.5	75.67	40.65	56.82	48.08	46.67	52.73	64.11	73.82	47.3	55.4	50.81	65.6	56.53	40.38	60.53	54.85	-0.12182	0.0163443	0.963065	0.122912
ATP5IF1	ATPase inhibitor_ mitochondrial OS=Mus musculus OX=10090 GN=ATP5IF1 PE=1 SV=2	10.37	12158.7	2972.83	O35143	4	26.42	0	ATIF1_MOUSE	65.39	30.69	100.88	91.08	107.58	124.72	107.84	188.57	96.96	203.07	112.29	140.25	47.6	237.13	125.08	108.03	140.22	178.15	95.12	123.89	114.04	82.35	97.37	104.68	114.11	121.14	0.121832	0.0135121	0.969366	0.122579
Psmb5	Proteasome subunit beta type-5 OS=Mus musculus OX=10090 GN=Psmb5 PE=1 SV=3	6.64	28703.6	2207.84	O55234	12	50.38	0	PSB5_MOUSE	88.06	65.73	106.33	62.08	71.44	97.39	86.85	99.04	94.2	77.62	68.2	65.03	104.94	79.53	76.21	109.46	100.45	72.29	81.21	111.99	70.76	86.15	74.73	97.11	81.83	88.74	0.121319	0.0163443	0.963065	0.122415
Vamp1	Vesicle-associated membrane protein 1 OS=Mus musculus OX=10090 GN=Vamp1 PE=1 SV=1	6.62	13004	6159.14	Q62442	4	61.02	0	VAMP1_MOUSE	44.85	37.15	55.97	50.24	46.27	39.15	48.17	50	40.28	35.27	42.39	38.95	64.81	52.28	30.59	37.84	45.07	41.6	49.2	52.12	57.14	55.19	49.81	44.21	44.06	48.32	0.120787	0.0163443	0.963065	0.121888
Epn1	Epsin-1 OS=Mus musculus OX=10090 GN=Epn1 PE=1 SV=3	4.49	60326.2	2627.4	Q80VP1	14	33.74	0	EPN1_MOUSE	416.42	411.65	439.41	416.51	452.22	412.46	320.1	436.22	445.63	387.59	397.96	329.81	420.77	406.1	382.94	384.02	406.02	322	355.76	363.39	418.48	445.33	327.88	289.77	405.5	376.87	-0.10838	0.0547869	0.881481	0.121441
Ak4	Adenylate kinase 4_ mitochondrial OS=Mus musculus OX=10090 GN=Ak4 PE=1 SV=1	7.42	25175.8	3358.09	Q9WUR9	12	68.16	0	KAD4_MOUSE	124.53	120.52	145.44	123.21	163.18	122.55	99.08	97.45	96.69	106.28	96.43	91.31	149.66	99.3	134.2	123.16	132.88	128.94	139.42	116.95	106.29	102.25	131.87	128.93	115.56	124.49	0.119349	0.0212639	0.952217	0.121228
Rgs7	Regulator of G-protein signaling 7 OS=Mus musculus OX=10090 GN=Rgs7 PE=1 SV=2	8.32	54963.2	1784.85	O54829	18	51.6	0	RGS7_MOUSE	315.03	435.58	667.9	347.33	456.56	646.2	600.24	446.86	717.42	286.22	635.8	326.65	313.78	286.24	322.11	363.51	721.89	570.23	886.59	481.94	964.47	688.69	461.04	513.24	490.15	547.81	0.119693	0.0146901	0.966741	0.120591
Rps3	40S ribosomal protein S3 OS=Mus musculus OX=10090 GN=Rps3 PE=1 SV=1	10.24	26845.4	632.64	P62908	3	11.93	0.0018	RS3_MOUSE	19.65	23.2	31.7	34.41	36.4	35.03	45.38	29.35	30.48	46.7	29.46	28.87	22.73	30.32	27.86	24.46	37.63	31.84	28.87	25.33	29.54	26.43	26.91	43.82	32.55	29.65	-0.11936	0.0163443	0.963065	0.120474
Nras	GTPase NRas OS=Mus musculus OX=10090 GN=Nras PE=1 SV=1	4.82	21484.3	5775.56	P08556	10	66.67	0	RASN_MOUSE	35.69	33.87	37.79	36.82	38.45	29.41	33.9	40.02	37.35	39.04	32.16	39.82	36.31	32.36	30.77	33.58	33.13	28.53	39.56	37.35	30.34	33.62	32.49	38.02	36.19	33.84	-0.097781	0.0703609	0.850431	0.120465
Tmx3	Protein disulfide-isomerase TMX3 OS=Mus musculus OX=10090 GN=Tmx3 PE=1 SV=2	4.83	52190.3	707.77	Q8BXZ1	6	20.83	0.0018	TMX3_MOUSE	57.84	61.17	54.18	48.27	62.5	39.38	46.16	52	57.98	58.28	58.97	45.86	56.09	51.89	59.93	48.89	48.48	97.98	64.78	43.61	52.38	49.28	47.24	96.5	53.55	59.76	0.119219	0.0163443	0.963065	0.120334
C1qbp	Complement component 1 Q subcomponent-binding protein_ mitochondrial OS=Mus musculus OX=10090 GN=C1qbp PE=1 SV=1	4.63	31355.1	7208.02	O35658	7	44.96	0	C1QBP_MOUSE	516.31	435.62	575.58	559.24	411.04	441.63	467.23	542.37	588.67	451.39	625.52	477.81	447.48	405.31	592.94	403.26	656.04	698.52	628.97	443.08	748.31	582.7	623.56	473.31	507.7	558.62	0.119179	0.0163443	0.963065	0.120294
Cct4	T-complex protein 1 subunit delta OS=Mus musculus OX=10090 GN=Cct4 PE=1 SV=3	8.01	58579.7	2408.72	P80315	25	55.66	0	TCPD_MOUSE	261.18	345.7	284.8	334.05	307.31	320.12	292.01	355.32	304.97	372.41	309.85	273.67	298.2	322.2	388.55	315.31	302.43	274.7	299.21	335.63	388.7	420.37	375.98	339.98	313.45	338.44	0.106702	0.0547869	0.881481	0.119946
Prkar2b	cAMP-dependent protein kinase type II-beta regulatory subunit OS=Mus musculus OX=10090 GN=Prkar2b PE=1 SV=3	4.71	46566.4	7122.58	P31324	23	72.12	0	KAP3_MOUSE	425	476	445.84	444.32	394.98	389.5	413.7	385.4	359.43	482.03	484.91	453.27	522.51	293.54	487.41	365.97	462.39	347.03	335.9	352.33	379.22	545.36	364.16	358.77	429.53	401.22	-0.117911	0.0212639	0.952217	0.119813
Maob	Amine oxidase [flavin-containing] B OS=Mus musculus OX=10090 GN=Maob PE=1 SV=4	8.32	59071.1	3469.14	Q8BW75	16	38.85	0	AOFB_MOUSE	395.18	354.5	310.97	276.92	300.8	242.49	300.49	268.54	208.15	171.99	260.42	251.01	331.2	331.8	275.74	279.13	298.31	309.3	257.92	298.89	273.96	337.58	257.14	311.22	278.45	296.85	0.118504	0.0163443	0.963065	0.119626
Rpl7	60S ribosomal protein L7 OS=Mus musculus OX=10090 GN=Rpl7 PE=1 SV=2	11.53	31476.7	885.02	P14148	4	20.74	0.0018	RL7_MOUSE	62.52	64.5	102.3	51.01	36.59	67.31	45.08	65.75	90.86	43.38	53.62	41.37	68.69	48.46	78.5	73.4	46.04	54.92	92.67	70.92	39.83	44.67	82.67	76.77	60.36	64.8	0.118503	0.015046	0.965948	0.119455
Nrxn1	Neurexin-1 OS=Mus musculus OX=10090 GN=Nrxn1 PE=1 SV=3	5.69	168564	1368.8	Q9CS84	48	38.11	0.001	NRX1A_MOUSE	469.2	630.63	590.51	626.43	625.33	670.51	547.92	576.67	543.55	398.39	608.22	538.1	544.5	739.15	548.51	707.02	622.57	591.29	592.23	633.21	589.42	647.83	571.71	538.89	568.79	610.53	0.108536	0.0493831	0.892518	0.119243
Doc2b	Double C2-like domain-containing protein beta OS=Mus musculus OX=10090 GN=Doc2b PE=1 SV=2	8.07	46309.4	428.1	P70169	3	7.77	0.0019	DOC2B_MOUSE	46.03	61.37	77.68	23.01	43.75	42.63	40.99	47.58	40.03	45.21	35.31	43.67	57.43	45.51	40.89	74.2	46.46	42.79	48.92	40.05	33.46	50.46	67.5	38.88	45.61	48.88	0.118084	0.015046	0.965948	0.119038
Mtco1	Cytochrome c oxidase subunit 1 OS=Mus musculus OX=10090 GN=Mtco1 PE=1 SV=2	6.25	56967.3	1311.55	P00397	4	13.81	0.001	COX1_MOUSE	1609.78	1351.91	1013.68	1360.68	842.11	900.62	1237.32	869.89	630.04	1063.62	1318.42	1002.5	1454.23	1151.28	1071.54	1351.66	1123.5	832.3	1219.14	1095.49	928.65	1161.07	1615.49	1096.25	1100.05	1175.05	0.11782	0.0163443	0.963065	0.118948
Uba1y	Ubiquitin-like modifier-activating enzyme 1 Y OS=Mus musculus OX=10090 GN=Uba1y PE=1 SV=2	5.21	119464	1724.74	P31254	18	23.63	0	UBA1Y_MOUSE	1085.35	1031.67	1228.96	1050.34	1133.77	1073.13	920.45	1050.14	1083.73	1073.37	1124.51	833.04	1109.41	969.35	1213.47	788.82	1029.35	900.67	909.8	874.55	892.96	1181.28	948.4	1017.04	1057.37	986.26	-0.105125	0.0547869	0.881481	0.118545
Pgm2l1	Glucose 1_6-bisphosphate synthase OS=Mus musculus OX=10090 GN=Pgm2l1 PE=1 SV=1	6.09	71192	1940.77	Q8CAA7	28	60.23	0	PGM2L_MOUSE	1245.53	1311.96	1213.73	1305.17	1462.04	1078.85	1499.82	1155.56	1388.07	1104.09	1064.99	1310.44	1091.29	1721.13	1547.92	1380.16	1234.34	1571.79	1442.67	1263.19	1303.41	1126.69	1264.74	1415.9	1261.69	1363.6	0.108467	0.0476936	0.895997	0.11849
Pea15	Astrocytic phosphoprotein PEA-15 OS=Mus musculus OX=10090 GN=Pea15 PE=1 SV=1	4.75	15111.2	8303.71	Q62048	8	60	0	PEA15_MOUSE	123.74	97.36	63.07	98.77	131.5	105.43	82.33	65.85	65.41	65.8	80.14	113.54	53.49	54.47	159.67	106.98	58.96	161.59	51.81	83.15	131.87	42.65	94.65	76.5	91.08	89.65	-0.117419	0.0146901	0.966741	0.118334
Hspa4l	Heat shock 70 kDa protein 4L OS=Mus musculus OX=10090 GN=Hspa4l PE=1 SV=2	5.42	95237.6	2882.62	P48722	42	67.9	0	HS74L_MOUSE	495.36	608.01	444.63	618.96	528.54	554.61	541.08	504.66	564.62	561.68	460.38	580.51	577.89	527.32	626.21	609.06	416.36	587.43	581.57	557.68	537.49	604.86	634.47	707.42	538.59	580.65	0.104872	0.0547869	0.881481	0.11832
Atp6v1h	V-type proton ATPase subunit H OS=Mus musculus OX=10090 GN=Atp6v1h PE=1 SV=1	6.2	56311.3	8281.78	Q8BVE3	25	63.98	0	VATH_MOUSE	1315.78	1341.32	1533.69	1302.39	1312.53	1268.22	1554.13	1099.95	922.36	1304.29	866.5	1163.73	1464.51	1019.33	1056.97	1328.35	1282.78	940.8	1212.1	1234.52	913.14	1313.14	923.59	1096.66	1248.74	1148.82	-0.117039	0.0163443	0.963065	0.118174
Uqcrq	Cytochrome b-c1 complex subunit 8 OS=Mus musculus OX=10090 GN=Uqcrq PE=1 SV=3	10.71	9768.27	9147.8	Q9CQ69	5	53.66	0	QCR8_MOUSE	178.65	121.02	89.6	114.01	126.35	79.31	92.04	82.49	111.69	74.02	96.53	96.28	137	132.65	109.5	129.66	98.98	110.49	112.79	108.81	90.35	93.9	115.41	100.63	105.17	111.68	0.11684	0.0163443	0.963065	0.117978
Csnk2a1	Casein kinase II subunit alpha OS=Mus musculus OX=10090 GN=Csnk2a1 PE=1 SV=2	7.61	45247.7	2482.03	Q60737	19	54.99	0	CSK21_MOUSE	212.17	237.45	187.94	206.37	209.84	245.96	177.36	177.74	226.49	192.33	173.32	193.31	185.77	189.97	185.33	252.33	208.34	191.27	196.28	168.49	144.87	181.65	165.76	199.35	203.36	189.12	-0.107896	0.0476936	0.895997	0.117967
Gnai1	Guanine nucleotide-binding protein G(i) subunit alpha-1 OS=Mus musculus OX=10090 GN=Gnai1 PE=1 SV=1	5.61	40931.4	17946.5	B2RSH2	20	64.41	0	GNAI1_MOUSE	1164.59	727.68	632.62	797.43	643.47	573.76	676.48	524.25	799.75	528.52	635.83	550.15	960.71	844.46	683.55	718.92	716.95	755.36	591.92	672	630.86	747.22	755.19	714.1	687.88	732.6	0.116615	0.0163443	0.963065	0.117755
Agap3	Arf-GAP with GTPase_ ANK repeat and PH domain-containing protein 3 OS=Mus musculus OX=10090 GN=Agap3 PE=1 SV=1	7.58	98934.8	612.14	Q8VHH5	5	8.13	0.0018	AGAP3_MOUSE	176.01	172.67	138.71	153.89	155.93	145.15	134.23	113.03	150.59	113.47	112.14	119.74	143.94	142.57	143.3	187.17	124.56	112.38	121.32	131.92	92.84	122.24	138.89	100.09	140.46	130.1	-0.116136	0.0163443	0.963065	0.117281
Crk	Adapter molecule crk OS=Mus musculus OX=10090 GN=Crk PE=1 SV=1	5.25	33871.8	2279.86	Q64010	13	50.99	0	CRK_MOUSE	56.87	101.37	94.17	107.8	165.75	140.16	194.41	141.35	61.52	107.8	98.46	90.55	75.35	73.24	151.02	67.66	90.61	107.88	89.85	101.71	130.61	82.24	142.28	109.09	113.35	101.79	-0.116271	0.015046	0.965948	0.117241
Gnat2	Guanine nucleotide-binding protein G(t) subunit alpha-2 OS=Mus musculus OX=10090 GN=Gnat2 PE=2 SV=2	5.04	40688.1	2478	P50149	11	36.16	0	GNAT2_MOUSE	63.94	63.25	63.8	133.61	58.12	53.57	56.15	75.39	67.24	61.58	44.88	72.99	70.49	61.08	58.92	52.88	66.18	68.48	57.72	63.27	40.52	57.86	73.85	61.11	67.88	61.03	-0.115958	0.0163443	0.963065	0.117104
Txnrd1	Thioredoxin reductase 1_ cytoplasmic OS=Mus musculus OX=10090 GN=Txnrd1 PE=1 SV=3	7.24	68131.4	568.09	Q9JMH6	7	16.48	0.0018	TRXR1_MOUSE	101.86	83.66	95.48	73.51	90.5	100.23	78.68	94.45	82.32	83.13	107.18	101.58	115.29	99.23	108.01	118.23	90.12	76.43	98.58	99.19	75.55	89.88	117.72	97.26	91.05	98.79	0.112384	0.0322602	0.92841	0.116923
Mrps30	28S ribosomal protein S30_ mitochondrial OS=Mus musculus OX=10090 GN=Mrps30 PE=1 SV=1	9.76	50395.6	327.52	Q9D0G0	2	9.5	0.0023	RT30_MOUSE	31.12	19.78	NA	NA	NA	22	44.83	NA	NA	28.71	NA	NA	26.25	32.44	NA	NA	49.58	NA	NA	23.12	NA	21.44	46.98	24.54	29.29	32.05	0.11613	0.0135121	0.969366	0.116913
Timm13	Mitochondrial import inner membrane translocase subunit Tim13 OS=Mus musculus OX=10090 GN=Timm13 PE=1 SV=1	8.27	10686.1	8866.78	P62075	6	76.84	0	TIM13_MOUSE	46.15	45.47	54.12	60.71	51.27	50.52	73.34	57.46	60.93	54.2	62.61	73.7	41.22	54.18	68.59	44.43	63.89	72.48	63.59	70.93	88.05	63.17	69.57	54.56	57.54	62.89	0.115659	0.0163443	0.963065	0.116808
Gad1	Glutamate decarboxylase 1 OS=Mus musculus OX=10090 GN=Gad1 PE=1 SV=2	6.8	67389.7	3430.61	P48318	21	45.53	0	DCE1_MOUSE	308.73	247.65	391.14	455.22	289.13	261.29	301.72	248.86	429.19	279.23	418.76	318.43	339.45	407.05	295.87	279.45	283.5	201.12	341.98	278.68	245.47	336.92	305.98	300.18	329.11	301.3	-0.115657	0.0163443	0.963065	0.116806
Arpc1b	Actin-related protein 2/3 complex subunit 1B OS=Mus musculus OX=10090 GN=Arpc1b PE=1 SV=4	8.3	41862.3	966.45	Q9WV32	6	27.69	0.0018	ARC1B_MOUSE	47.48	33.59	23.2	25.94	28.04	29.4	37.34	26.06	37.44	31.98	38.33	27.2	41.46	29.88	34.08	43.09	31.27	30.83	34.71	40.17	24.74	28.86	39.63	36.25	32.17	34.58	0.115325	0.0163443	0.963065	0.116478
Map2k2	Dual specificity mitogen-activated protein kinase kinase 2 OS=Mus musculus OX=10090 GN=Map2k2 PE=1 SV=2	6.65	44687.3	307.21	Q63932	4	13.72	0.0023	MP2K2_MOUSE	20.2	16.66	18.68	11.33	14.48	19.16	17.27	19.06	11.95	13.08	11.59	13.18	22.25	15.02	13.3	18.77	12.3	13.56	19.31	14.92	17.76	20.55	20.03	13.79	15.55	16.8	0.114979	0.0163443	0.963065	0.116135
Gng2	Guanine nucleotide-binding protein G(I)/G(S)/G(O) subunit gamma-2 OS=Mus musculus OX=10090 GN=Gng2 PE=1 SV=2	8.23	7964.22	24603.9	P63213	6	63.38	0	GBG2_MOUSE	109	182.53	61.29	183.03	154.77	182.97	179.07	207.39	189.08	223.42	200.33	203.1	102.08	212.93	167.99	194.53	197.34	203.92	159.42	180.79	181.7	196.78	173.39	205.2	173	181.34	0.114774	0.015046	0.965948	0.115756
Sv2c	Synaptic vesicle glycoprotein 2C OS=Mus musculus OX=10090 GN=Sv2c PE=1 SV=2	4.8	83260.8	994.83	Q69ZS6	10	16.09	0.0018	SV2C_MOUSE	153.21	158.58	179	98.21	176.14	147.23	127.65	118.36	129.75	123.17	131.17	119.7	112.24	112.64	118.25	147.98	118.5	124.02	130	152.27	116.81	138.11	100.95	154.46	138.52	127.19	-0.114586	0.0163443	0.963065	0.115746
Mat2b	Methionine adenosyltransferase 2 subunit beta OS=Mus musculus OX=10090 GN=Mat2b PE=1 SV=1	6.53	37791.9	464.68	Q99LB6	3	11.98	0.0019	MAT2B_MOUSE	35.88	30.18	47.52	33.44	40.97	49.18	31.3	43.79	37.95	40.5	35.42	33.68	32.19	39.88	41.77	40.82	45.62	36.37	50.01	42.69	44.9	41.93	38.99	38.81	38.32	41.16	0.111835	0.0283747	0.936753	0.115378
Ociad1	OCIA domain-containing protein 1 OS=Mus musculus OX=10090 GN=Ociad1 PE=1 SV=1	7.84	27838.3	1138.15	Q9CRD0	7	32.39	0.001	OCAD1_MOUSE	58.45	63.17	50.31	51.06	62.26	56	58.34	62.21	59.28	60.31	43.21	52.33	56.26	60.37	55.34	77.33	66.33	63.26	62.89	61.48	35.34	63.78	66.16	71.29	56.41	61.65	0.114122	0.0163443	0.963065	0.115287
Gmfb	Glia maturation factor beta OS=Mus musculus OX=10090 GN=Gmfb PE=1 SV=3	4.89	16894.2	3467.23	Q9CQI3	7	53.52	0	GMFB_MOUSE	130.68	155.55	137.85	145.35	140.48	134.91	118.71	161.33	120.3	110.13	122.55	132.62	138.57	145.25	174.54	128.58	153.59	140.51	127.03	171.31	157.91	143.91	132.75	117.27	134.21	144.27	0.103112	0.0502877	0.890661	0.114722
Tnr	Tenascin-R OS=Mus musculus OX=10090 GN=Tnr PE=1 SV=2	4.65	151928	1391.4	Q8BYI9	32	33.28	0.001	TENR_MOUSE	524.92	1525.27	1621.7	1460.84	1268.02	1443.01	1570.7	1384.81	529.52	1562.69	1596.11	1593.32	498.45	1689.33	1479.85	1330.91	1607.76	1865.54	1675.07	1767.1	682.55	1633.83	1633.39	1524.56	1340.07	1449.03	0.113661	0.014441	0.967295	0.114575
Cltb	Clathrin light chain B OS=Mus musculus OX=10090 GN=Cltb PE=1 SV=1	4.36	25285.6	6517.49	Q6IRU5	11	34.06	0	CLCB_MOUSE	255.67	248.25	337.29	499.36	371.81	279.36	374.2	446.11	313.05	373.92	335.26	331.04	334.19	306.26	364.99	191.43	354.37	405.61	342.26	397.79	358.26	272.28	241.48	284.82	347.11	321.14	-0.113238	0.0163443	0.963065	0.114411
Gucy1b1	Guanylate cyclase soluble subunit beta-1 OS=Mus musculus OX=10090 GN=Gucy1b1 PE=1 SV=1	5.01	71396.1	395.63	O54865	12	23.71	0.0023	GCYB1_MOUSE	74.87	73.01	92.49	73.58	123.1	105.23	98.89	90.22	115.14	80.11	80.58	84.03	76.64	83.37	68.94	114.66	59.34	70.36	94.76	83.01	84.62	85.63	89.09	97.95	90.94	84.03	-0.113018	0.0163443	0.963065	0.114194
Hacd3	Very-long-chain (3R)-3-hydroxyacyl-CoA dehydratase 3 OS=Mus musculus OX=10090 GN=Hacd3 PE=1 SV=2	9.47	43302.6	555.86	Q8K2C9	3	12.15	0.0018	HACD3_MOUSE	121.06	115.33	104.46	76.97	112.99	95.86	84.22	98.01	104.04	120.74	132.22	96.04	120.35	125.47	127.18	111.39	108.36	100.71	113.37	132.75	77.83	135.05	101.09	109.73	105.16	113.61	0.112952	0.0163443	0.963065	0.114128
Rab12	Ras-related protein Rab-12 OS=Mus musculus OX=10090 GN=Rab12 PE=1 SV=3	8.51	27670.8	2838.52	P35283	8	41.15	0	RAB12_MOUSE	302.27	420.92	415.34	338.21	445.09	444.27	284.74	374.03	191.19	350.4	409.69	358.51	335.17	492.17	409.62	367.43	253	356.4	404.66	503.21	280.28	415.11	454.49	391.53	361.22	388.59	0.112463	0.0163443	0.963065	0.113645
Snx12	Sorting nexin-12 OS=Mus musculus OX=10090 GN=Snx12 PE=1 SV=1	7.22	19286.8	1349.79	O70493	8	40	0.001	SNX12_MOUSE	33.92	22.05	38.73	43.39	40.29	26.9	30.52	42.72	38.77	50.95	40.19	29.35	40.01	30.06	48.12	25.16	36.44	50.79	39.06	50.24	46.33	41.09	31.44	33.23	36.48	39.33	0.112146	0.0163443	0.963065	0.11333
Exoc4	Exocyst complex component 4 OS=Mus musculus OX=10090 GN=Exoc4 PE=1 SV=2	6.07	111344	394.33	O35382	6	8.62	0.0023	EXOC4_MOUSE	104.02	92.35	98.1	111.67	77.7	69.17	78.76	78.3	90.6	73.19	83.28	66.76	113.7	98.33	95.95	104.77	77.38	90.89	80	72.68	77.14	95.32	108.76	88.89	85.32	91.98	0.112104	0.0163443	0.963065	0.11329
Arf5	ADP-ribosylation factor 5 OS=Mus musculus OX=10090 GN=Arf5 PE=1 SV=2	6.39	20643.8	18566.2	P84084	15	92.22	0	ARF5_MOUSE	193.23	159.22	164.2	193.59	199.78	172.22	207.17	161.04	182.39	168.55	165.56	137.11	156.08	151.6	186.92	161.13	158.93	170.69	148.3	166.03	172.2	209.42	112.09	163.7	175.34	163.09	-0.109538	0.0283747	0.936753	0.113154
Gnb1	Guanine nucleotide-binding protein G(I)/G(S)/G(T) subunit beta-1 OS=Mus musculus OX=10090 GN=Gnb1 PE=1 SV=3	5.56	38175.4	28800.2	P62874	14	78.82	0	GBB1_MOUSE	2357.39	2167.2	1930.78	2304.21	1880.35	1751.54	2131.23	1943.87	1950.36	2151.79	2315.42	2403.89	2436.71	2052.9	2002.93	1811.53	1702.22	1801.23	2010.05	1654.29	2194.29	2189.64	2177.87	1596.32	2107.34	1969.17	-0.102397	0.0476936	0.895997	0.11296
Ppid	Peptidyl-prolyl cis-trans isomerase D OS=Mus musculus OX=10090 GN=Ppid PE=1 SV=3	7.22	41141.8	2556.7	Q9CR16	23	72.16	0	PPID_MOUSE	131.19	151.61	127.48	139.75	154.47	169.38	136.22	121.49	114.17	167.12	128.43	127.2	129.96	129.16	149.05	359.34	145.56	155.09	108.13	132.63	113.57	150.48	143.25	169.66	139.04	157.16	0.111495	0.0163443	0.963065	0.112687
Sri	Sorcin OS=Mus musculus OX=10090 GN=Sri PE=1 SV=1	5.17	21912.5	1290.79	Q6P069	9	49.49	0.001	SORCN_MOUSE	32.82	54.48	37.79	35.76	31.67	30.31	31.12	73.58	68.2	79.69	75	64.09	36.39	33.53	35.54	30.13	30.24	76.59	68.84	36.21	68.66	60.67	58.57	29.79	51.21	47.1	-0.111629	0.0146901	0.966741	0.112591
Rad23b	UV excision repair protein RAD23 homolog B OS=Mus musculus OX=10090 GN=Rad23b PE=1 SV=2	4.56	43569.7	1108.44	P54728	12	36.06	0.001	RD23B_MOUSE	86.22	102.36	140.07	172.13	118.33	113.66	148.49	162.24	116.28	185.5	131.9	149.1	129.01	139.38	181.69	112.01	190.76	191.16	114.79	142	150.26	149.91	119.64	125.96	135.52	145.55	0.111341	0.0163443	0.963065	0.112534
Gria1	Glutamate receptor 1 OS=Mus musculus OX=10090 GN=Gria1 PE=1 SV=1	7.59	102368	1731.57	P23818	21	28.56	0	GRIA1_MOUSE	250.2	253.03	217.78	196.45	232.35	222.21	230.07	219.77	264.28	220.02	188.47	200.23	192.8	220.29	193.77	223.33	220.97	185.95	182.32	199.13	192.59	233.04	217.2	256.72	224.57	209.84	-0.0980916	0.0547869	0.881481	0.112355
Sh3bgrl3	SH3 domain-binding glutamic acid-rich-like protein 3 OS=Mus musculus OX=10090 GN=Sh3bgrl3 PE=1 SV=1	4.83	10533.8	1426.17	Q91VW3	3	66.67	0	SH3L3_MOUSE	31.09	27.42	20.81	32.55	41.6	33.94	20.54	19.11	21.12	14.16	26.34	31.99	17.88	27.34	31.52	32.17	16.65	33.36	25.69	27.46	28.39	9.16	26.7	23.73	26.72	25	-0.111115	0.0146901	0.966741	0.112082
Dctn3	Dynactin subunit 3 OS=Mus musculus OX=10090 GN=Dctn3 PE=1 SV=2	5.74	21092.4	1026.48	Q9Z0Y1	3	23.12	0.0018	DCTN3_MOUSE	23.02	15.24	21.06	28.8	14.97	14.78	18.9	31.67	21.11	35.49	16.23	25.15	27.91	15.81	21.29	31.56	18.71	27.26	29.34	16.67	17.33	19.86	14.64	9.2	22.2	20.8	-0.110812	0.0146901	0.966741	0.111781
Hsph1	Heat shock protein 105 kDa OS=Mus musculus OX=10090 GN=Hsph1 PE=1 SV=2	5.24	97377	3463.52	Q61699	45	63.64	0	HS105_MOUSE	531.11	638.04	651.06	543.68	690.31	594.26	486.68	580.66	580.6	521.72	426.36	475.65	581.39	457.04	496	597.41	476.47	625.04	510.28	574.27	454.44	447.14	457.57	545.78	560.01	518.57	-0.10772	0.0283747	0.936753	0.111394
Ptprd	Receptor-type tyrosine-protein phosphatase delta OS=Mus musculus OX=10090 GN=Ptprd PE=1 SV=3	6.13	215607	731.6	Q64487	33	25.99	0.0018	PTPRD_MOUSE	1242.67	1311.4	1117.21	853.76	756.22	1216.04	760.75	770.54	1004.75	778.41	873.14	676.28	1260.34	1251.15	1164.95	1134.63	626.31	775.06	644.91	905.18	682.93	754.04	621.67	818.18	946.76	886.61	-0.110226	0.015046	0.965948	0.111248
Iars2	Isoleucine--tRNA ligase_ mitochondrial OS=Mus musculus OX=10090 GN=Iars2 PE=1 SV=1	6.4	113945	2360.92	Q8BIJ6	37	55.63	0	SYIM_MOUSE	3605.3	3500.59	4776.76	2534.73	4377.93	3116.29	2433.61	2742.86	2417.48	2454.82	2195.2	2809.89	2554.6	3291.96	2391.27	4021.71	2303.24	2720.12	2561.68	3164.25	1692.19	3299.63	2529.25	3520.3	3080.45	2837.52	-0.109909	0.015046	0.965948	0.110934
Nipsnap2	Protein NipSnap homolog 2 OS=Mus musculus OX=10090 GN=Nipsnap2 PE=1 SV=1	9.62	33103.9	3853.12	O55126	11	47.69	0	NIPS2_MOUSE	407.11	334.16	323.91	305.17	181.81	159.44	288.14	287.4	200.73	154.01	225.19	212.46	244.61	236.55	287.75	269.31	266.92	235.42	238.22	322.32	208.04	270.97	373.46	261.23	256.63	267.9	0.10978	0.015046	0.965948	0.110806
Actr1a	Alpha-centractin OS=Mus musculus OX=10090 GN=Actr1a PE=1 SV=1	6.22	42727.9	3398.72	P61164	21	64.89	0	ACTZ_MOUSE	230.13	379.91	218.08	212.25	217.48	273.52	282.42	210.6	328.83	351.81	245.61	217.35	217.34	387.82	297.04	271.35	170.43	190.15	348.45	216.77	415.98	235.86	451.38	298.1	264	291.72	0.109336	0.015046	0.965948	0.110367
Gabra2	Gamma-aminobutyric acid receptor subunit alpha-2 OS=Mus musculus OX=10090 GN=Gabra2 PE=1 SV=1	9.43	51424.3	386.32	P26048	4	11.09	0.0023	GBRA2_MOUSE	158.92	160.94	170.09	58.71	125.14	186.45	163.79	213.55	148.87	226.27	193.15	209.83	178.33	181.96	131.02	149.93	209.27	208.18	172.88	207.09	128.29	173.97	184.02	172.88	167.98	174.82	0.10923	0.015046	0.965948	0.110261
Atp5md	Up-regulated during skeletal muscle growth protein 5 OS=Mus musculus OX=10090 GN=Atp5md PE=1 SV=1	10.32	6438.56	24588.3	Q78IK2	3	44.83	0	USMG5_MOUSE	179.78	158.86	197.22	202.37	181.14	145.61	149.94	175.58	176.29	168.19	110.11	122.69	153.98	188.37	162.02	185.03	189.25	181.69	122.53	99.39	137.35	120.34	163.03	130.5	163.98	152.79	-0.109003	0.0163443	0.963065	0.110222
Unc13a	Protein unc-13 homolog A OS=Mus musculus OX=10090 GN=Unc13a PE=1 SV=3	4.96	195779	580.61	Q4KUS2	32	25.41	0.0018	UN13A_MOUSE	546.29	481.64	551.84	610.1	565.84	591.16	596.8	552	586.59	613.34	530.1	584.21	534.86	599.24	421.38	644.07	727.52	631.97	506.68	458.48	507.98	468.62	477.5	424.17	567.49	533.54	-0.106652	0.0266987	0.940376	0.109943
Endod1	Endonuclease domain-containing 1 protein OS=Mus musculus OX=10090 GN=Endod1 PE=1 SV=2	5.76	55946.6	747.15	Q8C522	9	24.15	0.0018	ENDD1_MOUSE	140.67	180.07	273.12	118.35	277.75	171.16	126.97	196.32	100.31	169.65	105.89	138.94	132.14	162.26	120.26	246.22	120.8	177.22	105.52	176.32	108.28	120.33	120.48	247.7	166.6	153.13	-0.108737	0.0149453	0.966173	0.109759
Gstm2	Glutathione S-transferase Mu 2 OS=Mus musculus OX=10090 GN=Gstm2 PE=1 SV=2	7.24	25887.8	6780.41	P15626	12	47.25	0	GSTM2_MOUSE	28.71	35.32	36.34	70.8	51.98	46.71	39.93	44.2	33.97	47.8	43.12	44.14	29.32	36.23	35.85	41.78	48.93	48.38	33.94	56.18	36.03	39.91	30.26	44.87	43.59	40.14	-0.108427	0.0163443	0.963065	0.109652
Mthfd1l	Monofunctional C1-tetrahydrofolate synthase_ mitochondrial OS=Mus musculus OX=10090 GN=Mthfd1l PE=1 SV=2	6.62	106584	460.8	Q3V3R1	27	39.3	0.0019	C1TM_MOUSE	185.62	476.14	514.29	534	487.16	541.02	566.86	655.21	596.73	527.33	567.06	616.67	538.21	450.84	455.73	549.25	564.59	671.17	519.45	552.54	502.09	588.24	563.09	586.64	522.34	545.15	0.108466	0.015046	0.965948	0.109505
Sdhc	Succinate dehydrogenase cytochrome b560 subunit_ mitochondrial OS=Mus musculus OX=10090 GN=Sdhc PE=1 SV=1	10.45	18610	2681.55	Q9CZB0	6	40.83	0	C560_MOUSE	358.68	366.37	352.96	154.02	322.81	373.97	347.67	306.95	410.8	396.04	432.96	371.94	362.49	352.44	465.93	369.15	450.06	307.29	368.78	342.24	359.29	395.87	307.45	353.76	349.6	369.56	0.108257	0.0163443	0.963065	0.109484
Denr	Density-regulated protein OS=Mus musculus OX=10090 GN=Denr PE=1 SV=1	5.01	22565.3	854.48	Q9CQJ6	2	15.15	0.0018	DENR_MOUSE	22.81	21.89	24.45	34.66	13.29	15.76	8.86	18.43	12.08	12.96	19.91	12.56	19.96	22.03	19.36	8.1	16.42	16.36	18.14	21.63	15.97	13.52	11.15	13.14	18.14	16.32	-0.108429	0.0146901	0.966741	0.109419
Rab6b	Ras-related protein Rab-6B OS=Mus musculus OX=10090 GN=Rab6b PE=1 SV=1	5.22	23575.8	5755.57	P61294	14	76.44	0	RAB6B_MOUSE	122.18	116.14	128.77	141.64	124.94	108.41	146.49	126.81	122.6	125.97	108.94	130.79	130.73	128.44	101.28	139.67	101.03	98.79	108.18	133.44	102.83	135.91	112.09	117.89	125.3	117.52	-0.0984178	0.0476936	0.895997	0.109365
Gatd3a	Glutamine amidotransferase-like class 1 domain-containing protein 3A_ mitochondrial OS=Mus musculus OX=10090 GN=Gatd3a PE=1 SV=1	9.04	28432.7	10048.7	Q9D172	12	67.67	0	GAL3A_MOUSE	810.65	660.23	654.12	712.09	717.76	673.22	740.93	720.49	712.33	591.13	742.39	717.56	732.31	609.21	684.59	591.16	577.68	616.01	687.57	801.49	701.22	555.28	762.81	625.18	704.41	662.04	-0.094465	0.0547869	0.881481	0.109203
Cyct	Cytochrome c_ testis-specific OS=Mus musculus OX=10090 GN=Cyct PE=1 SV=3	10.12	11827.6	8949.15	P00015	3	36.19	0	CYC2_MOUSE	16.04	19.31	16.24	17.56	16.96	21.21	12.21	23.88	19.65	11.59	19.83	25.51	14.79	20.9	17.12	16.33	10.51	14.84	20.7	15.88	16.44	21.93	15.37	17.75	18.33	16.88	-0.107691	0.0163443	0.963065	0.108924
Pip4k2b	Phosphatidylinositol 5-phosphate 4-kinase type-2 beta OS=Mus musculus OX=10090 GN=Pip4k2b PE=1 SV=1	7.01	47718.2	3120.29	Q80XI4	18	40.38	0	PI42B_MOUSE	638.9	561.38	610.42	282	690.37	667.51	664.33	566.73	639.16	512.07	615.18	601.67	674.79	659.85	675.68	579.39	685.92	592.55	638.82	593.12	646.24	541.27	598.05	565.34	587.48	620.92	0.107557	0.0163443	0.963065	0.108791
Dnm2	Dynamin-2 OS=Mus musculus OX=10090 GN=Dnm2 PE=1 SV=2	7.13	98487.6	4005.74	P39054	33	35.75	0	DYN2_MOUSE	692.16	690.46	1055.31	694.68	908.99	750.38	1343.79	1329.06	1086.65	1371.53	1518.57	1148.77	1205.48	700.74	1114.99	563.31	1379.67	1166.36	1404.15	1033.75	1425.08	1232.25	1164.91	1067.17	1049.2	1121.49	0.107145	0.015046	0.965948	0.108197
S100a5	Protein S100-A5 OS=Mus musculus OX=10090 GN=S100a5 PE=3 SV=1	5	10869.5	5528.47	P63084	5	63.44	0	S10A5_MOUSE	33.9	35.73	35.05	36.89	26.62	24.7	27.07	31.1	57.5	70.43	51.51	57.97	25.79	33.05	86.61	68.99	37.23	44.62	32.86	38.68	33.28	26.23	57.29	47.51	40.71	44.35	0.107103	0.0146901	0.966741	0.108106
App	Amyloid-beta A4 protein OS=Mus musculus OX=10090 GN=App PE=1 SV=3	4.52	87748.7	715.96	P12023	13	24.03	0.0018	A4_MOUSE	549.84	517.11	428.39	175.58	693.24	452.13	423.91	489.17	530.11	555.9	547.72	518.31	552.46	499.67	548.48	454.16	438.73	351.47	543.98	533.76	681.22	384.7	525.38	668.1	490.12	515.18	0.107013	0.015046	0.965948	0.108065
L2hgdh	L-2-hydroxyglutarate dehydrogenase_ mitochondrial OS=Mus musculus OX=10090 GN=L2hgdh PE=1 SV=1	8.27	51583	472.48	Q91YP0	7	22.84	0.0019	L2HDH_MOUSE	51.15	48.61	46.46	56.59	43.89	35.95	42.36	41.54	41.67	46.66	46.53	57.61	50.38	52.68	39.04	48.09	39.77	54.89	51.91	50.37	47.87	57.5	50.09	57.41	46.58	50	0.104235	0.0266987	0.940376	0.1076
Hspa12a	Heat shock 70 kDa protein 12A OS=Mus musculus OX=10090 GN=Hspa12a PE=1 SV=1	6.35	75213.7	3416.17	Q8K0U4	33	63.85	0	HS12A_MOUSE	529.72	531.3	526.23	516.71	567.98	530.32	566.06	572.27	580.38	667.24	591.29	551.78	502.16	554.07	481.85	506.33	548.18	551.75	504.19	517.8	553.45	580.54	540.09	539.37	560.94	531.65	-0.0759245	0.076141	0.839187	0.107527
Rpl3	60S ribosomal protein L3 OS=Mus musculus OX=10090 GN=Rpl3 PE=1 SV=3	10.9	46395.1	641.57	P27659	6	17.12	0.0018	RL3_MOUSE	499.83	478.05	449.65	560.72	515.1	388.23	460.69	456.15	571.8	458.93	543.36	343.04	639.61	458.17	565.8	433.6	336.36	418.66	623.73	443.33	552.83	557.52	572.86	606.38	477.13	517.4	0.106272	0.0163443	0.963065	0.107521
Tspan7	Tetraspanin-7 OS=Mus musculus OX=10090 GN=Tspan7 PE=1 SV=2	6.95	28171.5	5975.69	Q62283	3	14.46	0	TSN7_MOUSE	332.95	226.82	280.9	349.55	243.32	212.17	262.79	196.29	244.52	181.19	238.2	231.03	290.94	280.74	250.57	240.21	210.86	160.92	229.62	204.24	235.72	211.89	250.84	202.97	249.98	230.79	-0.106255	0.0163443	0.963065	0.107505
Crip2	Cysteine-rich protein 2 OS=Mus musculus OX=10090 GN=Crip2 PE=1 SV=1	8.63	23525.4	7241.7	Q9DCT8	7	63.46	0	CRIP2_MOUSE	255.41	200.65	152.01	184.89	144.53	148.31	111.99	124.79	148.86	133.84	131.85	125.9	224.41	180.15	151.46	128.8	135.26	73.57	141.32	140.23	156.16	127.82	122.22	155.9	155.25	144.78	-0.105875	0.015046	0.965948	0.106939
Ppp2r1a	Serine/threonine-protein phosphatase 2A 65 kDa regulatory subunit A alpha isoform OS=Mus musculus OX=10090 GN=Ppp2r1a PE=1 SV=3	4.82	66121.1	11573	Q76MZ3	36	66.89	0	2AAA_MOUSE	1097.62	1214.85	927.28	1017.66	1064.3	1531.9	1496.35	1576.04	1287.68	1432.44	1428.3	1597	920.49	1066.37	967.9	1408.18	1006.59	1368.37	1377.5	1294.25	972.25	1140.28	1638.13	1416.73	1305.95	1214.75	-0.105661	0.0163443	0.963065	0.106918
Gpr158	Probable G-protein coupled receptor 158 OS=Mus musculus OX=10090 GN=Gpr158 PE=1 SV=2	7.98	135909	1263.51	Q8C419	37	43.83	0.001	GP158_MOUSE	566.63	597.77	571.85	1279.89	591.23	642.37	1030.1	949.29	889.57	1152.9	816.85	1149.67	739.84	648.08	803.43	491.29	1036.14	870.34	722.6	846.24	781.34	1023.86	671.52	657.08	853.18	774.31	-0.105606	0.015046	0.965948	0.106672
Cotl1	Coactosin-like protein OS=Mus musculus OX=10090 GN=Cotl1 PE=1 SV=3	5.05	16058	6276.14	Q9CQI6	14	79.58	0	COTL1_MOUSE	150.48	121.35	109.1	128.2	100.21	95.37	110.41	94.9	105.53	111.97	121.6	112.49	117.51	92.29	90.66	130.36	89.24	103.85	119.84	111.94	100.03	95.55	115.74	99.35	113.47	105.53	-0.103256	0.0266987	0.940376	0.106652
Rhoq	Rho-related GTP-binding protein RhoQ OS=Mus musculus OX=10090 GN=Rhoq PE=1 SV=2	5.93	23215.7	3186.85	Q8R527	2	9.27	0	RHOQ_MOUSE	17.5	17.49	14.44	18.86	16.66	27.9	25.05	26.74	22.12	19.85	19.64	23.04	12.35	20.13	16.1	31.73	18.17	24.85	23.63	23.25	25.39	29.32	23.21	22.78	20.77	22.58	0.105492	0.015046	0.965948	0.10656
Ndufs3	NADH dehydrogenase [ubiquinone] iron-sulfur protein 3_ mitochondrial OS=Mus musculus OX=10090 GN=Ndufs3 PE=1 SV=2	6.81	30320.4	8627.82	Q9DCT2	14	58.56	0	NDUS3_MOUSE	781.74	703.38	794.63	746.79	646.8	587.83	655.38	564.32	703.29	627.49	674.24	680.17	729.32	762.91	695.37	718.06	676.31	622.42	794.36	586.77	737.02	764.33	814.82	810.25	680.51	725.99	0.0938705	0.0502877	0.890661	0.106492
Acadsb	Short/branched chain specific acyl-CoA dehydrogenase_ mitochondrial OS=Mus musculus OX=10090 GN=Acadsb PE=1 SV=1	7.84	48330.4	502.31	Q9DBL1	9	23.38	0.0019	ACDSB_MOUSE	387.74	371.98	330.86	319.39	303.91	275.55	264.16	279.76	276.83	266.86	280.24	251.94	368.04	305.97	294.73	256.38	296.59	216.04	287.22	264.54	246.74	259.24	283.2	276.07	300.77	279.56	-0.10398	0.0212639	0.952217	0.106132
Slc7a5	Large neutral amino acids transporter small subunit 1 OS=Mus musculus OX=10090 GN=Slc7a5 PE=1 SV=2	7.83	56556.8	551.09	Q9Z127	4	9.96	0.0018	LAT1_MOUSE	86.53	69.76	57.98	60.37	46.61	50.25	42.85	48.23	57.69	46.55	48.93	47.33	46.61	69.43	60.97	58.92	54.36	54.54	43.65	51.81	65.56	64.86	71.29	64.28	55.26	58.86	0.104649	0.0163443	0.963065	0.105918
Apool	MICOS complex subunit Mic27 OS=Mus musculus OX=10090 GN=Apool PE=1 SV=1	9.78	29374.8	916.48	Q78IK4	5	24.53	0.0018	MIC27_MOUSE	35.76	39.33	25.23	43.47	37.48	73.77	19.71	56.57	28.97	51.57	27.95	30.73	34.86	40.6	43.72	54.59	45.28	47.94	30.37	45.44	27.23	41.8	30.67	41.27	39.21	40.31	0.104706	0.015046	0.965948	0.105782
Lynx1	Ly-6/neurotoxin-like protein 1 OS=Mus musculus OX=10090 GN=Lynx1 PE=1 SV=1	8.13	13405.5	1006.45	P0DP60	3	30.17	0.0018	LYNX1_MOUSE	14.57	16.64	14.01	14.19	13.22	13.1	12.6	12.43	10.33	10.99	12.38	13.65	12.33	11.07	10.83	11.69	10.97	NA	16.28	12.65	11.87	12.76	11.47	12.98	13.18	12.26	-0.102096	0.0266987	0.940376	0.105529
Flot1	Flotillin-1 OS=Mus musculus OX=10090 GN=Flot1 PE=1 SV=1	6.81	47798.7	3296.22	O08917	22	63.32	0	FLOT1_MOUSE	263.01	260.27	180.87	126.67	184.48	176.45	174.89	174.49	195.43	179.84	205.46	179.45	196.73	147.11	157.65	148.84	305.79	166.46	132.8	198.27	169.98	184.86	165.07	179.85	191.78	179.45	-0.104131	0.0163443	0.963065	0.105406
Chmp4b	Charged multivesicular body protein 4b OS=Mus musculus OX=10090 GN=Chmp4b PE=1 SV=2	4.57	24936.2	1163.9	Q9D8B3	7	42.41	0.001	CHM4B_MOUSE	45.87	36.14	57.28	72.38	59.33	51.81	63.47	75.96	61.35	79.55	66.79	62.57	54.64	41.24	74.21	25.45	71	68.41	58.02	57.05	75.36	68.79	51.63	47.68	61.04	57.79	-0.104202	0.015046	0.965948	0.105283
Ap2s1	AP-2 complex subunit sigma OS=Mus musculus OX=10090 GN=Ap2s1 PE=1 SV=1	5.78	17188.8	9558.43	P62743	6	42.96	0	AP2S1_MOUSE	270.12	238.96	250.91	276.23	291.94	266.51	236.98	240.35	311.14	263.47	265.43	249.41	239.56	242.48	237.72	295.5	270.61	288.51	227.04	258.21	203.2	199.79	259.65	251.02	263.45	247.77	-0.0935391	0.048224	0.894903	0.105238
Sept11	Septin-11 OS=Mus musculus OX=10090 GN=Sept11 PE=1 SV=4	6.26	50036.9	12171.6	Q8C1B7	24	59.4	0	SEP11_MOUSE	1034.45	946.3	924.34	993.76	798.25	826.54	691.95	777.43	982.79	886.65	834.93	747.03	985.38	805.59	882.46	644.26	786.52	719.44	910.89	760.02	837.72	883.09	752.92	761.44	870.37	810.81	-0.10083	0.0283747	0.936753	0.104746
Dpp10	Inactive dipeptidyl peptidase 10 OS=Mus musculus OX=10090 GN=Dpp10 PE=1 SV=1	6.04	91340	1993.16	Q6NXK7	33	46.93	0	DPP10_MOUSE	522.85	567.55	462.1	896.23	419.15	417.03	400.08	388.75	574.16	493.2	507.54	473.72	492.25	489.52	403.43	453.72	444.85	377.2	564.55	402.05	440.62	550.12	552.85	427.47	510.2	466.55	-0.103429	0.0163443	0.963065	0.104713
Arrb1	Beta-arrestin-1 OS=Mus musculus OX=10090 GN=Arrb1 PE=1 SV=1	5.87	47428.8	512.57	Q8BWG8	8	25.6	0.0019	ARRB1_MOUSE	88.49	59.67	55.39	78.6	39.5	34.05	72.01	46.22	80.92	42.09	76.87	60.98	87.92	56.78	64.86	54.85	63.04	40.09	88.2	55.23	76.49	58.04	71.3	56.12	61.23	64.41	0.103437	0.015046	0.965948	0.104526
Trap1	Heat shock protein 75 kDa_ mitochondrial OS=Mus musculus OX=10090 GN=Trap1 PE=1 SV=1	6.27	80551.3	2750.42	Q9CQN1	27	46.6	0	TRAP1_MOUSE	523.76	429.19	284.06	573.1	204.61	271.99	390.18	431.58	415.27	411.8	353.9	392.02	502.56	447.44	371.82	469.65	311.41	306.23	349.2	406.55	337.44	467.32	510.47	448.61	390.12	410.72	0.103205	0.015046	0.965948	0.104296
Eno1	Alpha-enolase OS=Mus musculus OX=10090 GN=Eno1 PE=1 SV=3	6.41	47483.1	43797.9	P17182	30	76.73	0	ENOA_MOUSE	3238.4	3439.24	3467.56	3531.4	3510.02	3456.92	3156.52	3269.59	2980.59	3291.14	3368.21	2836.63	3125.96	3458.19	3537.12	3149.72	2841.56	2901.83	3257.62	2895.87	3155.11	2912.91	3210.57	3032.58	3295.52	3123.25	-0.0777655	0.0694881	0.852142	0.104288
Pkdrej	Polycystic kidney disease and receptor for egg jelly-related protein OS=Mus musculus OX=10090 GN=Pkdrej PE=2 SV=1	8.99	243786	455.85	Q9Z0T6	2	1.27	0.0019	PKDRE_MOUSE	166.39	178.39	379.79	427.4	286.85	270.46	409.99	573.69	206.96	624.38	244.2	280.7	213.22	301.92	328.04	223.35	332.81	528.76	207.16	282.22	332.84	412.84	187.38	264.65	337.43	301.27	-0.102984	0.014441	0.967295	0.103991
Ahcy	Adenosylhomocysteinase OS=Mus musculus OX=10090 GN=Ahcy PE=1 SV=3	6.11	48201.5	855.43	P50247	6	16.2	0.0018	SAHH_MOUSE	91.27	83.91	98.21	91.13	82.04	80.82	79.15	71.71	74.39	69.35	64.82	76.19	81.36	82.99	66.99	91.29	63.18	88.06	87.64	65.61	76.98	49.6	80.44	68.97	80.25	75.26	-0.10265	0.0163443	0.963065	0.103943
Psmc6	26S proteasome regulatory subunit 10B OS=Mus musculus OX=10090 GN=Psmc6 PE=1 SV=1	7.29	44458.2	906.01	P62334	9	32.65	0.0018	PRS10_MOUSE	75.29	53.79	89.61	76.64	68.7	66.86	54.16	58.51	76.13	82.34	65.08	48.7	70.03	52.85	77.39	72.58	43.85	50.32	87.61	66.19	64.17	50	70.96	56.81	67.98	63.56	-0.102093	0.0163443	0.963065	0.103393
Hyou1	Hypoxia up-regulated protein 1 OS=Mus musculus OX=10090 GN=Hyou1 PE=1 SV=1	4.94	111409	426.95	Q9JKR6	12	18.72	0.0019	HYOU1_MOUSE	288.06	397.22	324.52	379.69	288.8	310.17	262.89	326.52	320.6	348.93	326.62	370.25	315.97	370.3	317.44	346.91	232.46	408.23	354.08	348.18	365.55	361.64	396.01	433.87	328.69	354.22	0.101933	0.0163443	0.963065	0.103235
Snap23	Synaptosomal-associated protein 23 OS=Mus musculus OX=10090 GN=Snap23 PE=1 SV=1	4.69	23546.1	1530.91	O09044	4	23.33	0	SNP23_MOUSE	80.11	82.36	71.33	65.59	90.76	108.58	100.04	92.75	92.89	104.43	108.82	136.95	84.84	97.36	90.44	88.59	90.84	93.28	75.61	74.31	99.53	75.66	86.59	85.08	94.55	86.84	-0.101921	0.0163443	0.963065	0.103223
Glg1	Golgi apparatus protein 1 OS=Mus musculus OX=10090 GN=Glg1 PE=1 SV=1	6.44	137612	461.56	Q61543	14	16.51	0.0019	GSLG1_MOUSE	232.06	202.7	225.1	148.17	165.53	154.77	269.49	158.69	225.33	464.06	226.2	218.27	235.61	248.31	197.54	205.26	214.88	212.97	271.3	290.12	233.74	251.49	211.56	194.31	224.2	230.59	0.101525	0.015046	0.965948	0.102634
Atl1	Atlastin-1 OS=Mus musculus OX=10090 GN=Atl1 PE=1 SV=1	6.08	63776.7	1897.96	Q8BH66	25	51.79	0	ATLA1_MOUSE	718.5	971.63	1146.63	578.74	1134.71	878.26	616.97	876.26	557.35	711.31	551.09	763.85	579.33	852.9	837.07	1107.25	592.38	800.05	518.8	848.83	443.74	768.6	638.48	860.87	792.11	737.36	-0.101422	0.015046	0.965948	0.102532
Uqcrc2	Cytochrome b-c1 complex subunit 2_ mitochondrial OS=Mus musculus OX=10090 GN=Uqcrc2 PE=1 SV=1	9.71	48292	21066.2	Q9DB77	20	69.54	0	QCR2_MOUSE	2504.75	2648.52	2692.37	2737.09	2554.71	2269.65	2657.71	2514.4	2280.78	2188.83	2614.55	2296.28	2571.46	2750.43	2878.43	2671.65	2579.37	2419.82	2685.54	2783.78	2327.42	2597.06	2833.67	2504.21	2496.64	2633.57	0.0782603	0.0660578	0.858899	0.102412
Nlgn4l	Neuroligin 4-like OS=Mus musculus OX=10090 GN=Nlgn4l PE=1 SV=1	5.87	97975.2	312.97	B0F2B4	4	5.29	0.0023	NLGN4_MOUSE	41.34	34.71	29.05	22.17	32.84	35.22	33.27	20.52	42.62	16.68	25.13	17.94	29.06	24.34	23.22	28.37	24.56	22.45	25.71	33.22	31.59	26.41	20.01	27.51	29.29	26.37	-0.10122	0.015046	0.965948	0.102332
Gna13	Guanine nucleotide-binding protein subunit alpha-13 OS=Mus musculus OX=10090 GN=Gna13 PE=1 SV=1	8.26	44396.9	2810.2	P27601	20	46.68	0	GNA13_MOUSE	238.69	334.11	322.51	257.54	252.22	295.58	256.64	243.2	274.58	217.76	239.02	245.52	322.48	278.47	270.52	213.46	246.82	290.27	267.56	227.22	239.64	198.8	207.58	209.17	264.78	247.67	-0.100908	0.0163443	0.963065	0.102223
Hapln1	Hyaluronan and proteoglycan link protein 1 OS=Mus musculus OX=10090 GN=Hapln1 PE=1 SV=1	7.69	41105.2	449.78	Q9QUP5	4	14.04	0.0019	HPLN1_MOUSE	43.16	39.22	24.65	30.85	28.13	28.8	32.46	33.17	31.9	29.76	21.67	40.49	31.03	37.83	23.18	33.64	29.06	NA	29.41	25.83	24.01	24.68	36.31	31.78	32.02	29.71	-0.100548	0.0163443	0.963065	0.101868
Dnah2	Dynein heavy chain 2_ axonemal OS=Mus musculus OX=10090 GN=Dnah2 PE=1 SV=1	6.01	514588	740.94	P0C6F1	4	1.26	0.0018	DYH2_MOUSE	345.33	458.06	249.53	257.82	NA	286.29	265.08	NA	306.21	258.25	215.48	192.39	294.13	226.92	556.29	248.34	307.33	NA	260.83	223.2	391.51	409.67	218.03	260.6	283.44	308.81	0.100658	0.015046	0.965948	0.101777
Snx2	Sorting nexin-2 OS=Mus musculus OX=10090 GN=Snx2 PE=1 SV=2	4.85	58585.3	738.57	Q9CWK8	11	29.48	0.0018	SNX2_MOUSE	67.15	61.77	59.03	42.54	62	69.25	52.62	55.76	65.37	65.4	64.86	46.53	66.7	67.57	71.4	73.09	54.37	61.8	69.12	54.83	50.54	62.78	65.47	62.74	59.36	63.37	0.100434	0.0163443	0.963065	0.101755
Pi4ka	Phosphatidylinositol 4-kinase alpha OS=Mus musculus OX=10090 GN=Pi4ka PE=1 SV=2	6.67	239723	875.04	E9Q3L2	57	35.58	0.0018	PI4KA_MOUSE	9029.19	8925.04	7344.1	7680.1	8113.74	8137.09	7994.76	9902.61	6228.38	4995.04	5082.5	9433.04	7578.64	7935.16	5448.56	9995.81	5915.78	4790.69	6331.65	8602.66	7408.52	6081.91	8652.47	7787.99	7738.8	7210.82	-0.100574	0.015046	0.965948	0.101693
Rab5a	Ras-related protein Rab-5A OS=Mus musculus OX=10090 GN=Rab5a PE=1 SV=1	8.25	23826.8	4390.64	Q9CQD1	11	78.14	0	RAB5A_MOUSE	124.32	107.35	114.91	110.71	111.18	109.44	105.68	109.74	144.22	102.26	107.35	126.23	97.88	119.8	103.45	125.65	102.28	99.12	119.04	106.63	111.16	117.72	96.59	91.56	114.45	107.58	-0.0897306	0.0476936	0.895997	0.101618
Ppp1r7	Protein phosphatase 1 regulatory subunit 7 OS=Mus musculus OX=10090 GN=Ppp1r7 PE=1 SV=2	4.65	41406.1	8112.18	Q3UM45	18	67.59	0	PP1R7_MOUSE	270.96	214.11	271.43	203.64	201.82	226.81	205.02	191.73	280.76	236.61	251.71	213.77	248.45	219.55	273.45	200.03	182.27	185.28	176.61	259.73	225.6	226.76	179.92	210.77	230.7	215.7	-0.100148	0.0163443	0.963065	0.101473
Crocc	Rootletin OS=Mus musculus OX=10090 GN=Crocc PE=1 SV=2	5.32	227515	322.78	Q8CJ40	2	0.65	0.0023	CROCC_MOUSE	2917.29	3902.83	2897.57	3255.52	3762.85	4591.43	3452.65	4316.55	3906.03	4585.26	4168.8	4318.46	2899.81	3920.81	3531.68	4342.15	3322.71	4683.37	3635.67	4652.36	4202.55	3864.98	7262.71	3785.53	3839.6	4175.36	0.100051	0.0163443	0.963065	0.101377
Sptb	Spectrin beta chain_ erythrocytic OS=Mus musculus OX=10090 GN=Sptb PE=1 SV=4	5.02	246049	453.49	P15508	20	10.2	0.0019	SPTB1_MOUSE	1432.59	1343.36	1077.61	1195.06	1058.83	1560.49	1557.02	941.72	1161.43	1064.95	868.21	1060.26	1363.21	1447.11	992.62	1546.2	1058.62	1082.2	1581.11	1255.5	1016.31	1050.92	1415.58	1507.14	1193.46	1276.38	0.0998779	0.0163443	0.963065	0.101206
Cdk5	Cyclin-dependent-like kinase 5 OS=Mus musculus OX=10090 GN=Cdk5 PE=1 SV=1	7.56	33744.7	2070.96	P49615	13	48.63	0	CDK5_MOUSE	831.89	775.32	833.59	914.78	763.54	789.73	647.68	858.24	814.29	862.23	902.68	819.89	764.7	726.37	748.73	915.73	544.33	860.65	657.68	1074.69	729.94	808.26	621.89	808.52	817.82	771.79	-0.099607	0.0163443	0.963065	0.100939
Rps18	40S ribosomal protein S18 OS=Mus musculus OX=10090 GN=Rps18 PE=1 SV=3	11.59	17718.7	550.2	P62270	3	19.74	0.0018	RS18_MOUSE	15.38	15.47	16.18	20.75	12.98	16.14	17.06	14.94	13.55	18.88	18.79	21.51	18.63	14.4	15.14	19.81	15.03	14.59	16.63	14.49	15.87	14.75	16.88	11.48	16.8	15.64	-0.0994407	0.0163443	0.963065	0.100775
Rbbp9	Putative hydrolase RBBP9 OS=Mus musculus OX=10090 GN=Rbbp9 PE=1 SV=2	5.58	21082.8	676.69	O88851	4	43.01	0.0018	RBBP9_MOUSE	24.17	14.03	21.15	26.86	24.35	16.45	15.07	25.46	24.17	21.53	23.42	17.44	27.35	18.9	22.37	16.22	20.51	37.02	21.99	26.13	19.51	28.26	19.58	16.28	21.17	22.84	0.0993694	0.015046	0.965948	0.100502
Eif5a	Eukaryotic translation initiation factor 5A-1 OS=Mus musculus OX=10090 GN=Eif5a PE=1 SV=2	4.9	17060.4	5080.62	P63242	8	67.53	0	IF5A1_MOUSE	102.96	121.09	104.83	101.59	113.31	121.84	147.2	119.69	122.15	175.5	116.99	139.75	126.61	124.49	165	123.48	118.06	151.49	107.13	155.42	143.44	131.42	116.99	122.42	123.91	132.16	0.0991353	0.0163443	0.963065	0.100474
Zadh2	Prostaglandin reductase-3 OS=Mus musculus OX=10090 GN=Zadh2 PE=1 SV=1	7.22	40814.1	968.65	Q8BGC4	9	36.87	0.0018	PTGR3_MOUSE	70.85	72.53	67.92	71.32	53.87	56.23	71.48	49.19	71.84	66.67	55.38	63.43	69.24	59.89	72.75	68.82	63.87	62.51	81.32	71.52	57.52	65.03	83.78	66.74	64.23	68.58	0.0980528	0.0212639	0.952217	0.100332
Strn	Striatin OS=Mus musculus OX=10090 GN=Strn PE=1 SV=2	4.95	86422.1	310.55	O55106	8	15.26	0.0023	STRN_MOUSE	264.84	189.51	175.36	148.86	196.01	177.85	108.89	170.54	171.69	115.05	114.67	121.53	157.71	141.14	189.2	209.29	120.12	112.63	136.75	191.3	123.38	103.35	147.25	174.68	162.9	150.57	-0.0991848	0.015046	0.965948	0.10032
Anxa6	Annexin A6 OS=Mus musculus OX=10090 GN=Anxa6 PE=1 SV=3	5.18	76341.7	3517.63	P14824	38	62.7	0	ANXA6_MOUSE	395.45	462.86	377.31	425.75	413.07	448.18	362.1	498.24	401.32	459.14	473.7	345.14	451.09	375.13	480.56	434.02	448.09	470.72	345.06	456.76	460.02	455.45	488.3	550.44	421.85	451.3	0.0966003	0.0266987	0.940376	0.100222
Afg3l2	AFG3-like protein 2 OS=Mus musculus OX=10090 GN=Afg3l2 PE=1 SV=1	8.84	90032.1	1336.36	Q8JZQ2	35	47.51	0.001	AFG32_MOUSE	563.04	790.15	653.73	485.02	665.08	677.72	627.81	499.18	531.29	518.6	412.04	528.69	443.6	640.51	561.1	660.12	482.84	504.87	369.45	654.92	446.41	598.57	528.55	600.39	579.36	540.94	-0.0986738	0.0163443	0.963065	0.100018
Tpr	Nucleoprotein TPR OS=Mus musculus OX=10090 GN=Tpr PE=1 SV=1	4.79	274390	860.88	F6ZDS4	7	3.62	0.0018	TPR_MOUSE	1273.17	1627.27	1302.62	716.05	1335.54	1404.22	1098.24	877.09	1517.29	1368.4	1483.93	1473.67	995.61	1388.95	1135.8	1364.09	973.87	1049.13	1675.89	1225.96	3728.44	1412.33	1472.99	1034.04	1289.79	1454.76	0.0988654	0.0146901	0.966741	0.0999508
Dbnl	Drebrin-like protein OS=Mus musculus OX=10090 GN=Dbnl PE=1 SV=2	4.69	48984.8	3394.52	Q62418	18	51.83	0	DBNL_MOUSE	197.84	248.28	367.14	495.48	334.5	300.86	325.87	389.66	329.04	386.08	322.46	368.89	301.99	342.84	341.47	237.17	368.94	349.18	249.36	340.49	352.82	324.03	250.47	289.37	338.84	312.34	-0.0985846	0.0163443	0.963065	0.0999302
Syce3	Synaptonemal complex central element protein 3 OS=Mus musculus OX=10090 GN=Syce3 PE=1 SV=1	4.46	10524.1	448.36	B5KM66	2	18.18	0.0019	SYCE3_MOUSE	48.58	67.83	34.23	41.12	42.46	41.95	39.08	28.82	39.81	25.01	40.49	51.1	39.18	48.45	50.69	43.84	39.06	44.33	43.14	59.34	36.56	36.15	38.25	45.91	41.71	43.74	0.0982426	0.015046	0.965948	0.0993881
Cplx3	Complexin-3 OS=Mus musculus OX=10090 GN=Cplx3 PE=1 SV=1	4.62	17642.7	1864.91	Q8R1B5	6	44.94	0	CPLX3_MOUSE	17.47	17.54	18.26	22.44	16	26.12	21.03	23.58	23.51	30.29	19.82	16.25	19.3	17.85	20.22	28.44	25.09	24.64	19.62	13.75	21.35	20.7	14.34	12.59	21.03	19.82	-0.0982291	0.015046	0.965948	0.0993747
Adrm1	Proteasomal ubiquitin receptor ADRM1 OS=Mus musculus OX=10090 GN=Adrm1 PE=1 SV=2	4.75	42402.4	576.31	Q9JKV1	2	8.85	0.0018	ADRM1_MOUSE	22.36	29.24	29.68	30.15	21.77	19.42	28.08	21.28	33.4	NA	19.87	24.04	35.7	19.37	28.58	22.43	18.64	NA	23.12	29.25	29.63	35.4	24.82	34.24	25.39	27.38	0.0980766	0.015046	0.965948	0.099224
Psmd4	26S proteasome non-ATPase regulatory subunit 4 OS=Mus musculus OX=10090 GN=Psmd4 PE=1 SV=1	4.48	40931.9	389.29	O35226	7	32.45	0.0023	PSMD4_MOUSE	43.53	55.05	44.55	59.77	53.91	57.83	44.17	58.89	49.81	74.05	41.84	41.3	57.07	61.7	56.35	42.26	48.13	50.17	35.9	51.3	40.13	42.07	40.85	56.84	52.06	48.56	-0.0978241	0.0163443	0.963065	0.0991801
Sh3gl3	Endophilin-A3 OS=Mus musculus OX=10090 GN=Sh3gl3 PE=1 SV=1	4.86	39105.4	786.24	Q62421	7	29.11	0.0018	SH3G3_MOUSE	82.01	73.03	57.4	62.32	89.17	82.83	58.33	84.86	76.53	103.59	76.21	65.91	85.95	67.78	63.96	59.73	74.96	82.76	65.5	72.71	57.69	92.61	60.81	64.93	76.02	70.78	-0.097418	0.0163443	0.963065	0.0987796
Ssbp1	Single-stranded DNA-binding protein_ mitochondrial OS=Mus musculus OX=10090 GN=Ssbp1 PE=1 SV=1	10.43	17376	2704.58	Q9CYR0	6	41.45	0	SSBP_MOUSE	29.29	17.16	29.97	25.92	23.69	24.15	25.1	23.61	25.76	26.69	30.17	27.47	28	17.63	23.86	17.47	23.05	24.31	31.33	28.79	23.02	25.02	25.22	22.21	25.75	24.16	-0.0973936	0.0163443	0.963065	0.0987555
Atic	Bifunctional purine biosynthesis protein PURH OS=Mus musculus OX=10090 GN=Atic PE=1 SV=2	6.34	64730.7	788.51	Q9CWJ9	17	39.19	0.0018	PUR9_MOUSE	315.61	373.09	445.91	379.91	529.12	575.37	530.97	388.62	661.26	591.67	492.13	637.79	327.08	594.47	380.54	198.16	634.75	520.55	516.64	531.03	548.04	606.27	288.81	536.18	493.45	473.54	-0.0975054	0.0146901	0.966741	0.0986058
Paics	Multifunctional protein ADE2 OS=Mus musculus OX=10090 GN=Paics PE=1 SV=4	6.98	47747.5	974.13	Q9DCL9	11	33.41	0.0018	PUR6_MOUSE	75.75	140.46	143.78	77.78	94.85	160.94	220.52	163.3	114.44	113.22	161.39	110.64	93.58	99.17	184.57	126.05	131.71	141.22	243.78	92.16	129.22	193.22	163.01	92.66	131.42	140.86	0.0974112	0.0146901	0.966741	0.0985126
Iscu	Iron-sulfur cluster assembly enzyme ISCU_ mitochondrial OS=Mus musculus OX=10090 GN=Iscu PE=1 SV=1	9.88	18326.1	1058.77	Q9D7P6	4	26.79	0.0018	ISCU_MOUSE	24.86	27.21	24.18	36.6	25.35	20.1	28.53	34.87	25.91	42.37	30.96	33.71	27.46	24.02	25.3	28.81	21.9	35.22	27.61	31.16	36.62	14.96	25.46	34.77	29.56	27.77	-0.0973415	0.015046	0.965948	0.0984975
Eef1b	Elongation factor 1-beta OS=Mus musculus OX=10090 GN=Eef1b PE=1 SV=5	4.34	24864.8	1187.36	O70251	7	49.33	0.001	EF1B_MOUSE	107.43	160.29	135.86	216.38	161.11	164.9	139.35	222.09	169.58	189.88	196.71	160.22	156.26	167.34	176.19	158.85	170.12	206.87	147.66	187.86	205.33	196.17	187.94	174.57	168.65	177.93	0.0967022	0.0163443	0.963065	0.0980737
Scamp1	Secretory carrier-associated membrane protein 1 OS=Mus musculus OX=10090 GN=Scamp1 PE=1 SV=1	7.61	38427.9	8790.65	Q8K021	11	39.94	0	SCAM1_MOUSE	481.14	491.94	468.84	720.09	428.01	455.23	517.2	447.32	501.95	442	437.51	406.77	504.29	527.84	357.07	418.73	428.98	395.68	509.94	477.92	426.08	468.17	450.08	430.99	483.17	449.65	-0.0965571	0.0163443	0.963065	0.0979307
Prkar2a	cAMP-dependent protein kinase type II-alpha regulatory subunit OS=Mus musculus OX=10090 GN=Prkar2a PE=1 SV=2	4.59	45731.3	6915.53	P12367	17	52.62	0	KAP2_MOUSE	244.27	280.99	266.34	261.1	226.85	285.29	224.13	238.82	205.17	270.17	223.91	268.85	299.01	321.15	293.37	260.44	251.1	206.23	205.69	275.43	224.34	267.8	287.96	330.64	249.66	268.6	0.0965048	0.0163443	0.963065	0.0978791
Coro1b	Coronin-1B OS=Mus musculus OX=10090 GN=Coro1b PE=1 SV=1	5.44	54539.6	695.57	Q9WUM3	8	19.83	0.0018	COR1B_MOUSE	341.54	255.49	373.04	317.55	437.1	320.86	336.92	325.77	338.68	327.49	344.93	276.08	366.31	253.19	377.76	404.55	399.52	402.8	368.52	370.14	336.01	335.16	322.61	331.61	332.96	355.68	0.0964405	0.0163443	0.963065	0.0978156
Dnaja1	DnaJ homolog subfamily A member 1 OS=Mus musculus OX=10090 GN=Dnaja1 PE=1 SV=1	6.7	45609.6	2196.16	P63037	17	63.48	0	DNJA1_MOUSE	244.33	261.84	153.69	105.04	132.96	129.79	121.64	111.97	163.97	126.28	122.43	117.69	190.15	148.42	161.19	206.97	118.9	112.01	120.52	150.44	99.4	123.31	106.33	109.52	149.3	137.26	-0.096516	0.015046	0.965948	0.0976817
Timm29	Mitochondrial import inner membrane translocase subunit Tim29 OS=Mus musculus OX=10090 GN=Timm29 PE=1 SV=1	6.3	29757.6	1541.11	Q8BGX2	8	48.87	0	TIM29_MOUSE	63.56	66.07	57.54	68.03	56.88	59.36	62.72	63.29	67.68	64.37	58.68	60.84	59.26	57.82	55.07	64.27	63.68	51.98	53.67	61.45	67.97	50.16	63.67	60.91	62.42	59.16	-0.0807567	0.0547869	0.881481	0.0975871
Dctn2	Dynactin subunit 2 OS=Mus musculus OX=10090 GN=Dctn2 PE=1 SV=3	4.97	44231	6329.37	Q99KJ8	20	66.67	0	DCTN2_MOUSE	280.73	300.09	352.69	380.41	330.66	262.35	277.03	372.79	318.64	359.5	284.11	320.62	336.01	290.72	345.26	246.97	294.17	356.81	256.74	278.32	482.35	349.93	214.47	210.77	319.97	305.21	-0.0957008	0.0163443	0.963065	0.0970865
Gipc1	PDZ domain-containing protein GIPC1 OS=Mus musculus OX=10090 GN=Gipc1 PE=1 SV=1	5.57	36243.4	351.3	Q9Z0G0	2	9.61	0.0023	GIPC1_MOUSE	24.55	28.02	16.86	24.68	32.88	33.83	32.7	33.47	19.9	34.45	18.48	16.39	21.52	17.55	22.17	30.3	17.98	NA	23.09	39.97	20.6	17.83	26.92	32.97	26.35	24.63	-0.0957434	0.0146901	0.966741	0.0968638
Hsp90b1	Endoplasmin OS=Mus musculus OX=10090 GN=Hsp90b1 PE=1 SV=2	4.55	92761.1	2527.43	P08113	36	47.88	0	ENPL_MOUSE	424.24	392.72	507.08	537.29	308.46	339.3	400.72	394.03	402.38	457.71	477.33	472.11	416.95	395.66	329.19	299.54	358.27	387.53	443.58	353.26	420.23	439.56	472.07	456.31	426.11	397.68	-0.0953837	0.0163443	0.963065	0.0967739
Cisd1	CDGSH iron-sulfur domain-containing protein 1 OS=Mus musculus OX=10090 GN=Cisd1 PE=1 SV=1	9.51	12268.1	17677.8	Q91WS0	6	47.22	0	CISD1_MOUSE	568.43	508.85	301.09	311.77	319.02	293.63	300.83	221.56	333.29	357.04	354.74	343.27	521.77	535.56	301.54	372.66	262.88	335.27	375.58	353.37	370.53	385.32	364.99	283.42	351.13	371.91	0.0952486	0.015046	0.965948	0.0964297
Psmb2	Proteasome subunit beta type-2 OS=Mus musculus OX=10090 GN=Psmb2 PE=1 SV=1	6.64	23077.5	1564.67	Q9R1P3	11	66.17	0	PSB2_MOUSE	62.82	74.46	53.71	66.45	63.97	61.18	66.37	57.9	62.79	57.02	44.43	61.25	52.3	64.71	49.39	62.44	55.27	54.37	52.07	63.61	52.53	64.1	56.69	57.11	61.03	57.05	-0.092595	0.0266987	0.940376	0.0963673
Ndufv2	NADH dehydrogenase [ubiquinone] flavoprotein 2_ mitochondrial OS=Mus musculus OX=10090 GN=Ndufv2 PE=1 SV=2	7.19	27627.5	6243.42	Q9D6J6	12	61.69	0	NDUV2_MOUSE	414.59	386.4	384.74	500.25	412.44	413.36	544.57	465.47	424.17	453.8	408.92	465.93	433.03	443.44	484.38	393.42	546.34	516.6	345.9	543.93	518.41	570.37	525.54	356.44	439.55	473.15	0.0949297	0.0163443	0.963065	0.0963264
Rps20	40S ribosomal protein S20 OS=Mus musculus OX=10090 GN=Rps20 PE=1 SV=1	10.71	13486.8	1434.22	P60867	3	25.21	0	RS20_MOUSE	12.02	10.47	15.88	15.68	11.83	12.25	11.97	14.05	11.89	15.02	11.6	13.17	13.81	11.56	14.22	15.86	12.32	13.49	16.09	16.33	10.72	15.22	12.98	13.78	12.98	13.86	0.0949014	0.0163443	0.963065	0.0962985
Ivd	Isovaleryl-CoA dehydrogenase_ mitochondrial OS=Mus musculus OX=10090 GN=Ivd PE=1 SV=1	8.35	46724.7	2140.01	Q9JHI5	14	38.92	0	IVD_MOUSE	151.41	136.62	155.13	181.08	110.12	113.36	119.06	144.48	136.64	159.26	180.28	171.99	178.86	127.68	145.34	123.67	141.81	145.63	177.46	157.54	166.46	165.35	185.94	152.68	146.62	155.7	0.0947673	0.0163443	0.963065	0.0961664
Itpa	Inosine triphosphate pyrophosphatase OS=Mus musculus OX=10090 GN=Itpa PE=1 SV=2	5.52	22239.2	1817.77	Q9D892	6	52.02	0	ITPA_MOUSE	77.89	82.71	53.54	53.45	54.65	72.31	38.23	47.15	65.87	64.36	67.35	69.09	84.28	64.85	83.95	75.19	58.51	52.78	71.53	66.69	60.82	57.02	64.01	50.26	62.22	65.82	0.0941797	0.0163443	0.963065	0.0955874
Ranbp1	Ran-specific GTPase-activating protein OS=Mus musculus OX=10090 GN=Ranbp1 PE=1 SV=2	4.98	23767.5	2149.62	P34022	6	46.8	0	RANG_MOUSE	94.91	93.67	80.97	109.47	71.57	103.53	94.54	89.59	99.97	104.65	104.06	89.13	104.45	89.16	108.36	71.62	103.02	64.74	90.4	79.23	110.19	80.12	95.05	75.75	94.67	89.34	-0.0940573	0.0163443	0.963065	0.0954668
Mtfp1	Mitochondrial fission process protein 1 OS=Mus musculus OX=10090 GN=Mtfp1 PE=1 SV=1	9.06	18371.1	2193.5	Q9CRB8	4	33.13	0	MTFP1_MOUSE	46.85	51.71	52.73	33.76	39.67	40.24	33.36	41.4	28.58	38.53	26.48	34.16	53.46	58.75	34.64	37.47	31.46	39.34	29.91	34.26	55.64	38.02	48.23	39.32	38.95	41.71	0.0942423	0.015046	0.965948	0.0954359
Ndufb3	NADH dehydrogenase [ubiquinone] 1 beta subcomplex subunit 3 OS=Mus musculus OX=10090 GN=Ndufb3 PE=1 SV=1	9.61	11692.2	9145.44	Q9CQZ6	6	65.38	0	NDUB3_MOUSE	119.65	109.37	109.19	88.67	99.48	91.86	83.53	88.54	118.52	85.14	107.8	109.8	119.86	95.27	103.53	69.1	118.61	126.62	79.37	114.31	111.94	125.87	122.32	116.5	100.96	108.61	0.0939853	0.0163443	0.963065	0.0953959
Rap1gap	Rap1 GTPase-activating protein 1 OS=Mus musculus OX=10090 GN=Rap1gap PE=1 SV=2	5.51	73946.7	578.3	A2ALS5	15	29.71	0.0018	RPGP1_MOUSE	141.33	108.4	120.6	111.99	100.82	99.25	89.2	90.61	94.63	89.18	100.19	80.64	116.2	92.08	116.87	99.01	112.08	75.71	85.37	83.68	87.41	81.91	104.6	93.02	102.24	95.66	-0.09382	0.0163443	0.963065	0.095233
Grm2	Metabotropic glutamate receptor 2 OS=Mus musculus OX=10090 GN=Grm2 PE=1 SV=2	7.94	97655.2	490.74	Q14BI2	16	20.41	0.0019	GRM2_MOUSE	205.17	149.53	147.98	176.98	168.21	208.23	162.52	130.79	180.83	155.96	135.93	153.46	169	137.36	131.74	254.09	133.26	158.37	123.41	166.03	142.92	121.05	161.27	172.07	164.63	155.88	-0.0937785	0.0163443	0.963065	0.0951921
Ptpa	Serine/threonine-protein phosphatase 2A activator OS=Mus musculus OX=10090 GN=Ptpa PE=1 SV=1	5.96	36995.3	1411.93	P58389	12	52.94	0.001	PTPA_MOUSE	111.58	126.45	131.89	89.45	166.34	171.87	98.18	168.17	94.88	147.94	115.31	152.24	114.27	179.6	130.95	164.57	135.93	174.04	110.04	143.33	86.05	152.45	117.89	165.56	131.19	139.56	0.0938267	0.015046	0.965948	0.0950254
Soga3	Protein SOGA3 OS=Mus musculus OX=10090 GN=Soga3 PE=1 SV=2	5.79	103822	334.99	Q6NZL0	10	11.85	0.0023	SOGA3_MOUSE	185.41	372.71	229.4	305.36	402.45	417.15	250.08	362.31	202.41	325.53	304.9	293.31	295.33	360.14	319.18	391.8	296.61	346.59	221.11	358.85	189.15	316.66	328.11	444.11	304.25	322.3	0.0938254	0.015046	0.965948	0.0950242
Rab5b	Ras-related protein Rab-5B OS=Mus musculus OX=10090 GN=Rab5b PE=1 SV=1	8.24	23935	4639.04	P61021	10	72.09	0	RAB5B_MOUSE	107.77	116.06	119.92	116.63	113.86	100.4	94.73	88.22	112.53	83.9	127.6	94.28	83.94	105.41	113.33	114.6	81.26	95.6	118.9	104.43	76.85	102.31	93.3	107.2	106.32	99.76	-0.0935626	0.0163443	0.963065	0.0949795
Snap91	Clathrin coat assembly protein AP180 OS=Mus musculus OX=10090 GN=Snap91 PE=1 SV=1	4.53	92136.7	7356.87	Q61548	29	36.63	0	AP180_MOUSE	3097.45	3812.76	3226.73	3842.72	3417.15	3107.72	3363.73	3202.14	3172.06	3291.49	2558.54	3223.53	3588.49	2731.25	3118.03	2456.76	3525.09	2799.92	3653.26	3373.98	3072.39	3149.07	2351.86	3188.69	3276.34	3084.07	-0.0934937	0.0163443	0.963065	0.0949116
Psmc1	26S proteasome regulatory subunit 4 OS=Mus musculus OX=10090 GN=Psmc1 PE=1 SV=1	5.82	49355.7	368.58	P62192	3	11.36	0.0023	PRS4_MOUSE	46.7	43.63	42.4	36.77	37.1	29.34	31.18	39.16	37.45	30.03	38.35	37.49	41.71	39.82	43.11	40.22	31.07	33.77	28.27	22.15	35.29	40.39	32.93	35.33	37.47	35.34	-0.0934591	0.0163443	0.963065	0.0948775
Armc10	Armadillo repeat-containing protein 10 OS=Mus musculus OX=10090 GN=Armc10 PE=1 SV=1	8	33652.7	557.92	Q9D0L7	4	24.18	0.0018	ARM10_MOUSE	57.64	53	48.86	32.15	48.35	50.29	60.61	45.91	45	32.66	46.66	34.93	50.96	52.72	47.02	56.21	47.61	48.05	45.86	39.43	43.63	53.51	51	48.25	46.34	48.69	0.0931261	0.0163443	0.963065	0.0945495
Vps29	Vacuolar protein sorting-associated protein 29 OS=Mus musculus OX=10090 GN=Vps29 PE=1 SV=1	6.36	20666.8	4608.78	Q9QZ88	9	60.99	0	VPS29_MOUSE	103.38	95.84	94.97	103.85	87.31	89.68	74.33	62.72	83.7	78.48	76.08	63	103.71	82	88.47	57.69	75.47	75.7	86.44	86.6	68.95	77.8	73.81	70.45	84.45	78.92	-0.0930853	0.0163443	0.963065	0.0945093
Nckap1	Nck-associated protein 1 OS=Mus musculus OX=10090 GN=Nckap1 PE=1 SV=2	6.2	130096	3894.76	P28660	49	52.39	0	NCKP1_MOUSE	1042.78	1093.16	918.95	1035.07	988.35	918.57	940.62	1427.57	1312.06	1512.67	1188.16	1333.98	1081.82	1138.18	925.2	1123.48	1186.37	1419.47	1049.46	1247.16	1713.36	1346.18	1141.38	1213.89	1142.66	1215.49	0.0930328	0.0163443	0.963065	0.0944576
Cand1	Cullin-associated NEDD8-dissociated protein 1 OS=Mus musculus OX=10090 GN=Cand1 PE=1 SV=2	5.42	138043	2855.29	Q6ZQ38	58	58.54	0	CAND1_MOUSE	1555.93	1613.94	1433.3	1434.66	1469.85	1627.58	1766.63	1372.9	1534.56	1715.16	1505.21	1620.64	1310.2	1367.66	1699	1248.79	1416.26	1428.7	1567.26	1318.83	1810.46	1704.4	1542.04	1198.05	1554.2	1467.64	-0.090465	0.0266987	0.940376	0.0943225
Sod1	Superoxide dismutase [Cu-Zn] OS=Mus musculus OX=10090 GN=Sod1 PE=1 SV=2	6.07	16113.8	3074.14	P08228	7	47.4	0	SODC_MOUSE	38.71	66.05	28.47	66.69	85.76	91.7	89.22	91.32	39.13	110.54	48.67	113.57	22.28	87.86	109.36	72.1	101.71	150.4	25.94	83.75	102.94	41.2	88.12	84.85	72.48	80.88	0.0940918	0.00513659	0.988242	0.0942319
Akr1e2	1_5-anhydro-D-fructose reductase OS=Mus musculus OX=10090 GN=Akr1e2 PE=1 SV=1	6.99	34802.9	431.99	Q9DCT1	3	19.27	0.0019	AKCL2_MOUSE	25.68	15.64	26.29	33.52	25.78	22.44	23.2	26.74	28.28	NA	18.31	NA	34.89	22.66	12.97	NA	NA	NA	13.38	25.45	28.51	NA	30.48	22.31	24.59	23.83	-0.0929654	0.014441	0.967295	0.0940803
Aldh1l1	Cytosolic 10-formyltetrahydrofolate dehydrogenase OS=Mus musculus OX=10090 GN=Aldh1l1 PE=1 SV=1	5.55	99564.7	1935.15	Q8R0Y6	45	66.96	0	AL1L1_MOUSE	287.64	416.68	344.65	320.71	398.53	365.22	327.59	386.96	322.36	349.3	379.78	312.37	367.64	309.63	339.44	425.78	354.5	348.1	344.21	457.07	350.16	386.09	350.19	465.68	350.98	374.87	0.0924024	0.016975	0.961668	0.0939487
Lypla1	Acyl-protein thioesterase 1 OS=Mus musculus OX=10090 GN=Lypla1 PE=1 SV=1	6.19	25029.9	872.1	P97823	5	35.65	0.0018	LYPA1_MOUSE	28.82	27.74	26.39	27.96	30.38	28.12	29.14	27.63	32.62	32.51	31.8	28.38	32.4	21.86	29.69	24.56	26.2	24.05	31.84	31.49	20.58	30.07	35.14	25.37	29.29	27.77	-0.092431	0.0163443	0.963065	0.0938649
Zswim6	Zinc finger SWIM domain-containing protein 6 OS=Mus musculus OX=10090 GN=Zswim6 PE=1 SV=3	7.19	134877	663.45	Q80TB7	2	1.66	0.0018	ZSWM6_MOUSE	704.82	658.81	689.64	776.76	704.29	258.04	1157.39	732.78	495.55	811.64	793.3	710.06	673.53	798.5	693.99	634.36	873.54	804.55	765.09	710.66	648.55	706.82	690.8	654.86	707.76	721.27	0.092588	0.015046	0.965948	0.0938026
Mtch1	Mitochondrial carrier homolog 1 OS=Mus musculus OX=10090 GN=Mtch1 PE=1 SV=1	9.69	41907.6	812.46	Q791T5	11	40.1	0.0018	MTCH1_MOUSE	289.11	365.69	356.08	349.86	436.93	352.6	454.95	472.07	502.06	349.2	343.66	470.03	282.11	370.08	367.04	448.27	392.03	459.15	489.65	551.43	470.48	331.85	486.77	418.83	395.19	422.31	0.0922098	0.0163443	0.963065	0.0936471
Txnl1	Thioredoxin-like protein 1 OS=Mus musculus OX=10090 GN=Txnl1 PE=1 SV=3	4.64	32636.6	1649.65	Q8CDN6	12	58.48	0	TXNL1_MOUSE	66.56	70.55	113.07	116.26	115.02	83.21	82.11	107.93	81.98	96.42	83.34	82.91	95.62	73.41	86.74	73.17	93.22	117.7	83.5	93.56	77.55	78.27	68.86	83.5	91.61	85.42	-0.0917852	0.0163443	0.963065	0.0932291
Cttn	Src substrate cortactin OS=Mus musculus OX=10090 GN=Cttn PE=1 SV=2	5.08	61420.9	3864.65	Q60598	22	41.58	0	SRC8_MOUSE	296.05	357.35	411.9	423.58	434.19	434.51	431.35	538.7	395.99	501.03	394.75	463.34	357.14	393.38	554.77	365.29	488.62	552.67	410.38	499	490.44	476.23	412.59	414.97	423.56	451.29	0.0916994	0.0163443	0.963065	0.0931445
Ehd3	EH domain-containing protein 3 OS=Mus musculus OX=10090 GN=Ehd3 PE=1 SV=2	6.03	60878.2	3157.36	Q9QXY6	26	65.98	0	EHD3_MOUSE	337.1	365.41	328.25	340.68	412.31	261.24	219.11	332.14	334.47	276.13	302.1	322.13	367.63	307.65	244.57	263.37	245.48	271.32	294.67	289.21	333.34	357.18	241.88	380.33	319.25	299.72	-0.0916217	0.0163443	0.963065	0.0930681
Arpc5	Actin-related protein 2/3 complex subunit 5 OS=Mus musculus OX=10090 GN=Arpc5 PE=1 SV=3	5.31	16345.4	2257.97	Q9CPW4	4	29.14	0	ARPC5_MOUSE	47.33	57.17	42.77	61.3	41.49	54.42	44.94	46.01	43.18	50.93	45.68	47.16	49.9	51.29	36.59	52.71	44.55	38.99	54.31	47.28	45.56	50.18	36.41	40.03	48.53	45.65	-0.091403	0.0163443	0.963065	0.0928528
Rpl23	60S ribosomal protein L23 OS=Mus musculus OX=10090 GN=Rpl23 PE=1 SV=1	11.19	14979.5	786.09	P62830	3	22.14	0.0018	RL23_MOUSE	21.18	35.64	46.5	32.26	29.38	31.95	27	42.76	43.78	42.7	42.64	43.11	31.02	37.83	40.47	34.45	35.21	45.62	46.9	31.57	42.74	45.68	39.43	30.15	36.58	38.42	0.0915579	0.015046	0.965948	0.0927859
Tbc1d8b	TBC1 domain family member 8B OS=Mus musculus OX=10090 GN=Tbc1d8b PE=1 SV=1	5.19	129091	1383.66	A3KGB4	9	8.98	0.001	TBC8B_MOUSE	139.75	249.38	231.95	349.64	266.38	242.48	223.01	297.39	184.83	188.41	185.54	203.7	171.55	259.18	246.98	219.73	242.31	274.82	170.35	223.28	226.01	157.12	159.11	215.49	230.2	213.83	-0.0915533	0.015046	0.965948	0.0927814
Ap1g1	AP-1 complex subunit gamma-1 OS=Mus musculus OX=10090 GN=Ap1g1 PE=1 SV=3	6.38	92206.1	589.11	P22892	20	29.68	0.0018	AP1G1_MOUSE	201.03	201.98	217.19	193.18	184.79	183.22	209.43	144.11	180.06	142.72	158.11	148.13	170.1	201.13	159.42	186.43	177.1	173.9	172.81	166.81	121.18	161.09	166.72	167.43	180.33	168.68	-0.0909075	0.0163443	0.963065	0.0923651
Slc17a7	Vesicular glutamate transporter 1 OS=Mus musculus OX=10090 GN=Slc17a7 PE=1 SV=2	7.02	62321.8	3514.74	Q3TXX4	11	26.25	0	VGLU1_MOUSE	1580.62	1602.16	1410.58	1525.15	1781.91	1766.24	1589.63	1691.6	1652.21	1630.36	1546.83	1551.07	1493.26	1588.94	1542.92	1762.1	1578.29	1598.94	1419.36	1607.25	1324.5	1442.88	1489.24	1524.01	1610.7	1530.98	-0.0739542	0.0547869	0.881481	0.0920371
Hdhd2	Haloacid dehalogenase-like hydrolase domain-containing protein 2 OS=Mus musculus OX=10090 GN=Hdhd2 PE=1 SV=2	5.65	28901.3	2296.16	Q3UGR5	10	66.02	0	HDHD2_MOUSE	94.22	84.81	95.39	95.61	73.19	83.97	82.74	83.61	73.13	65.6	88.63	71.15	104.94	80.17	97.56	101.55	71.16	83.29	96.49	97.58	74.78	63.22	104.57	86.55	82.67	88.49	0.0905197	0.0163443	0.963065	0.0919834
Prkaca	cAMP-dependent protein kinase catalytic subunit alpha OS=Mus musculus OX=10090 GN=Prkaca PE=1 SV=3	9.23	40684.7	3826.53	P05132	14	42.17	0	KAPCA_MOUSE	166.91	175.02	170.53	195.39	191.33	164.6	188.16	338.75	218.21	172.85	169.41	213.54	247.89	188	161.66	216.36	186.03	147.09	277.13	225.18	116.17	171.65	189.14	119.42	197.06	187.14	-0.090711	0.015046	0.965948	0.0919504
Naxe	NAD(P)H-hydrate epimerase OS=Mus musculus OX=10090 GN=Naxe PE=1 SV=1	7.64	31315.1	2212.22	Q8K4Z3	8	44.33	0	NNRE_MOUSE	110.37	87.9	101.32	84.46	67.86	80.69	82.84	101.46	97.33	67.84	98.7	59.26	116.73	87.01	90.6	103.61	57.73	63.4	112.53	98.16	94.99	81.41	111.85	93.51	86.67	92.63	0.0899298	0.015046	0.965948	0.0911798
Abi2	Abl interactor 2 OS=Mus musculus OX=10090 GN=Abi2 PE=1 SV=1	5.65	49444.3	1496.54	P62484	10	29.15	0	ABI2_MOUSE	212.63	212.75	213.6	176.11	274.06	234.21	229.08	323.02	241.58	232.26	262.17	359.17	184.36	236.49	224.25	263.06	196.11	227.31	254.09	267.58	210.76	249.72	225.96	219.32	247.55	229.92	-0.0892181	0.0163443	0.963065	0.0907028
Etfdh	Electron transfer flavoprotein-ubiquinone oxidoreductase_ mitochondrial OS=Mus musculus OX=10090 GN=Etfdh PE=1 SV=1	7.31	68946.4	1670.03	Q921G7	27	52.6	0	ETFD_MOUSE	353.73	469.11	438.55	296.22	442.12	474.13	237.55	305.91	220.16	382.52	319.27	307.39	299.65	430.93	543	524.43	352.75	269.49	268.54	309.65	293.7	371.72	376.39	478.14	353.89	376.53	0.0894441	0.015046	0.965948	0.0907008
Rida	2-iminobutanoate/2-iminopropanoate deaminase OS=Mus musculus OX=10090 GN=Rida PE=1 SV=3	9.13	14312.5	6404.28	P52760	8	84.44	0	RIDA_MOUSE	64.65	78.52	64.67	67.47	41.88	46.33	55.95	55.64	52.33	46.48	54.01	50.57	76.21	55.61	64.18	50.58	56.82	47.73	62.04	63.89	56.08	65.48	58.69	58.53	56.54	59.65	0.0891377	0.0163443	0.963065	0.0906238
Synpo	Synaptopodin OS=Mus musculus OX=10090 GN=Synpo PE=1 SV=2	9.88	100008	1136.57	Q8CC35	19	30.79	0.001	SYNPO_MOUSE	328.47	361.35	275.65	591.44	310.28	293.04	275.72	325.18	338.36	356.21	332.07	343.07	539.1	266.62	309.83	228.14	334.75	526.91	340.49	311.58	375.15	607.41	304.95	344.43	344.24	374.12	0.0892413	0.015046	0.965948	0.0905008
Pgd	6-phosphogluconate dehydrogenase_ decarboxylating OS=Mus musculus OX=10090 GN=Pgd PE=1 SV=3	6.89	53760.6	1672.07	Q9DCD0	16	45.96	0	6PGD_MOUSE	401.55	333.36	346.92	535.72	498.03	440.45	506.29	428.95	604.47	460.29	673.37	356.53	453.56	412.72	467.78	464.39	410.27	478.89	697.99	515.96	381.67	621.44	506.64	480.95	465.49	491.02	0.0892319	0.015046	0.965948	0.0904915
Arf6	ADP-ribosylation factor 6 OS=Mus musculus OX=10090 GN=Arf6 PE=1 SV=2	9.35	20196.2	3336.93	P62331	7	50.29	0	ARF6_MOUSE	41.06	38.08	42.65	33.45	38.02	27.64	45.48	35.49	35	35.37	28.88	32.25	32.03	39.95	37.87	40.4	27.83	36.23	26.69	37.94	38.63	39.78	30.07	22.55	36.12	34.16	-0.0888866	0.0163443	0.963065	0.0903768
Rpl4	60S ribosomal protein L4 OS=Mus musculus OX=10090 GN=Rpl4 PE=1 SV=3	11.64	47438.9	672.86	Q9D8E6	6	18.85	0.0018	RL4_MOUSE	74.59	76.46	78.95	65.67	50.35	43.91	64.39	62.88	56.12	59.58	58.88	80.01	74.68	72	65.9	59.06	46.62	35.11	58.33	63.5	52.66	63.2	78.42	60.01	64.32	60.79	-0.08909	0.015046	0.965948	0.0903516
Prrt2	Proline-rich transmembrane protein 2 OS=Mus musculus OX=10090 GN=Prrt2 PE=1 SV=1	4.39	36094.9	12733.7	E9PUL5	7	44.8	0	PRRT2_MOUSE	591.35	502.06	363.6	752.98	301.08	288.24	358.58	358.91	397.58	315.13	346.35	315.86	549.92	252.06	356.96	317.07	335.11	353.76	380.26	324.68	459.7	357.63	514.17	305.96	407.64	375.61	-0.0889305	0.0146901	0.966741	0.0901357
Pgrmc1	Membrane-associated progesterone receptor component 1 OS=Mus musculus OX=10090 GN=Pgrmc1 PE=1 SV=4	4.34	21808.3	3669.02	O55022	9	61.03	0	PGRC1_MOUSE	142.14	132.68	174.93	202.35	175.72	137.37	158.43	166.89	162.05	151.29	154.59	142.38	145.78	143.05	151.12	135.43	136.28	156.91	121.89	177.12	128.42	187.2	137.44	168.99	158.4	149.14	-0.0886141	0.0163443	0.963065	0.0901088
Sncg	Gamma-synuclein OS=Mus musculus OX=10090 GN=Sncg PE=1 SV=1	4.45	13159.6	4480.41	Q9Z0F7	5	45.53	0	SYUG_MOUSE	3.94	3.27	9.92	12.37	11.84	9.91	11.08	9.96	11.48	6.79	5.72	13.17	4.23	8.95	11.13	10.45	13.78	10.72	8.4	6.51	7.34	11.55	9.41	8.92	9.12	9.28	0.0895172	0.0100393	0.977149	0.0900784
Tiprl	TIP41-like protein OS=Mus musculus OX=10090 GN=Tiprl PE=1 SV=1	5.3	31424.8	1023.67	Q8BH58	3	15.5	0.0018	TIPRL_MOUSE	38.13	57.62	64.95	50.59	65.45	68.38	43.34	76.94	38.35	61.67	38.98	63.02	41.99	55.39	49.97	77.49	45.17	77.12	45.62	49.92	62.14	67.91	48.55	89.48	55.62	59.23	0.0887719	0.015046	0.965948	0.090038
Txndc17	Thioredoxin domain-containing protein 17 OS=Mus musculus OX=10090 GN=Txndc17 PE=1 SV=1	4.49	14357.1	523.95	Q9CQM5	3	26.83	0.0019	TXD17_MOUSE	6.97	7.67	NA	6.21	7.16	6.57	7.3	NA	NA	NA	6.94	6.21	NA	5.46	10.53	NA	NA	8.76	NA	5.4	7.32	NA	7.58	NA	6.88	7.51	0.0886789	0.015046	0.965948	0.0899463
Ahcyl1	S-adenosylhomocysteine hydrolase-like protein 1 OS=Mus musculus OX=10090 GN=Ahcyl1 PE=1 SV=1	6.51	60035.1	5638.01	Q80SW1	26	62.64	0	SAHH2_MOUSE	744.21	628.33	640.95	566.43	663	504.12	448.01	514.12	704.88	537.51	598.75	532.95	765.64	625.07	610.84	869.34	520	496.38	642.82	587.54	498.01	725.47	630.75	584.07	590.27	629.66	0.0884484	0.0163443	0.963065	0.0899458
Fxyd6	FXYD domain-containing ion transport regulator 6 OS=Mus musculus OX=10090 GN=Fxyd6 PE=1 SV=2	4.87	10545.1	3577.23	Q9D164	5	47.87	0	FXYD6_MOUSE	18.76	17	15.26	54.87	10.83	12.92	14.52	12.78	16.85	5.24	16.96	15.97	14.95	14.22	13.4	16.45	15.34	10.53	10.06	16.99	14.63	14.75	16.15	17.49	17.66	14.58	-0.0893506	0.0103	0.976562	0.0899423
Arl8a	ADP-ribosylation factor-like protein 8A OS=Mus musculus OX=10090 GN=Arl8a PE=1 SV=1	7.83	21618	3678.03	Q8VEH3	13	69.89	0	ARL8A_MOUSE	137.78	109.96	135.42	117.39	132.89	121.18	87.99	97.41	114.19	86.42	88.3	99.68	130.63	132.47	93.92	139.65	89.36	91.61	104.37	125.39	86.07	101.64	87.17	74.55	110.72	104.74	-0.0885545	0.015046	0.965948	0.0898236
Ptges3	Prostaglandin E synthase 3 OS=Mus musculus OX=10090 GN=Ptges3 PE=1 SV=1	4.14	19006.6	3413.52	Q9R0Q7	6	45	0	TEBP_MOUSE	148.95	150.99	134.91	156.67	140.68	142.63	121.93	143.83	155.98	153.79	158.74	152.66	155.89	101.61	174.14	134.26	142.1	155.84	149.12	111.52	130.85	157.19	157.54	105.7	146.81	139.65	-0.0881431	0.0163443	0.963065	0.0896456
Bdp1	Transcription factor TFIIIB component B'' homolog OS=Mus musculus OX=10090 GN=Bdp1 PE=2 SV=2	4.67	272957	695.58	Q571C7	8	6.32	0.0018	BDP1_MOUSE	325.99	247.71	319.47	557.34	95.72	154.1	358.35	1345.26	193.1	273.33	101.86	936.44	511.3	113.65	98.99	457.81	166.04	786.17	574.9	531.14	436.16	135.73	581.18	300.25	409.05	391.11	0.0895806	0.000471488	0.998915	0.0895819
Comtd1	Catechol O-methyltransferase domain-containing protein 1 OS=Mus musculus OX=10090 GN=Comtd1 PE=1 SV=1	8.41	29246	1352.2	Q8BIG7	6	39.69	0.001	CMTD1_MOUSE	64.44	55.52	54.74	76.79	53.53	62.15	59.85	48.38	57.12	44.51	54.27	53.89	54.88	67.71	60.64	67.58	66.8	49.01	55.26	67.41	51.85	54.97	66.23	63.91	57.1	60.52	0.0880427	0.0163443	0.963065	0.089547
Tpm3	Tropomyosin alpha-3 chain OS=Mus musculus OX=10090 GN=Tpm3 PE=1 SV=3	4.48	33051.1	2802.03	P21107	10	34.04	0	TPM3_MOUSE	119.3	151.08	186.29	226.92	186.56	178.69	157.31	222.87	190.06	204.05	204.6	229.32	130.52	150.94	226.48	105.2	213.94	225.83	157.35	182.9	265.31	175.98	181.25	140.8	188.09	179.71	-0.0882616	0.015046	0.965948	0.0895349
Pycr2	Pyrroline-5-carboxylate reductase 2 OS=Mus musculus OX=10090 GN=Pycr2 PE=1 SV=1	7.7	34001.3	1526.76	Q922Q4	11	52.5	0	P5CR2_MOUSE	63.34	55.99	56.86	64.74	54.69	51.9	58.75	50.63	58.36	47.75	62.38	56.91	65.08	58.48	51.79	50.49	47.07	40.67	66.75	63.12	50.09	43.09	61.62	49.36	56.86	53.97	-0.0874261	0.0163443	0.963065	0.0889408
Grcc10	Protein C10 OS=Mus musculus OX=10090 GN=Grcc10 PE=1 SV=1	4.85	13308.2	712.43	O35127	4	49.21	0.0018	C10_MOUSE	7	8.76	9.48	8.98	8.69	7.76	7.64	7.88	8.48	9.68	8.11	8.79	6.1	10	14.27	6.27	8.78	NA	NA	9.3	9.01	5.34	6.31	7.07	8.44	8.24	-0.087647	0.015046	0.965948	0.0889291
Map1a	Microtubule-associated protein 1A OS=Mus musculus OX=10090 GN=Map1a PE=1 SV=2	4.73	301509	1338.87	Q9QYR6	89	43.7	0.001	MAP1A_MOUSE	1625.22	3159.31	2052.51	1857.38	3625.01	3271.33	5218.64	3470.8	4701.14	4467.32	4749.83	4093.18	1744.31	4748.01	2212.62	3564.22	2368.29	2881.29	5269.14	2967.4	4951.21	4463.3	4786.67	4852.44	3524.31	3734.07	0.088254	0.0106041	0.975879	0.0888888
Syne1	Nesprin-1 OS=Mus musculus OX=10090 GN=Syne1 PE=1 SV=2	5.3	1.01728e+06	937.53	Q6ZWR6	8	1.13	0.0018	SYNE1_MOUSE	6951.33	9256.79	9324.54	6589.92	9037.06	10941.9	7882.31	7013.68	9817.41	10162.9	10422.3	9422.5	6452.32	7736.53	6790.6	7316.33	9248.06	9919.44	7617.08	8374.55	9925.91	11466.6	8347.66	7426.5	8901.89	8385.13	-0.0873656	0.0163443	0.963065	0.0888813
Tsg101	Tumor susceptibility gene 101 protein OS=Mus musculus OX=10090 GN=Tsg101 PE=1 SV=2	6.32	44294.8	407.12	Q61187	2	8.7	0.0019	TS101_MOUSE	30.42	21.98	33.1	29.67	32.74	38.15	40.6	34.86	44.67	45.25	23	35.55	29.42	30.82	43.4	26.38	NA	NA	36.69	33.65	42.59	31.58	39.88	45.93	34.17	36.03	0.0875471	0.015046	0.965948	0.0888306
Sar1a	GTP-binding protein SAR1a OS=Mus musculus OX=10090 GN=Sar1a PE=1 SV=1	6.55	22485	1981.6	P36536	8	64.65	0	SAR1A_MOUSE	58.4	69.03	62.85	67.8	58.06	75.71	59.16	78.37	71.85	81.07	75.39	78.04	65.62	77.51	64.96	71.64	72.17	85.89	74.41	91.09	63.51	71.6	72.32	75.83	69.64	73.88	0.0872946	0.0163443	0.963065	0.0888115
Agfg1	Arf-GAP domain and FG repeat-containing protein 1 OS=Mus musculus OX=10090 GN=Agfg1 PE=1 SV=2	8.89	58328.1	384.97	Q8K2K6	6	18.72	0.0023	AGFG1_MOUSE	131.73	120.94	124.81	109.3	188.55	187.82	142.75	191.18	189.24	157.99	238.09	247.55	138.85	187.91	138.09	195.76	165.01	167.95	199.62	114.28	165.77	168.77	137.17	104.48	169.16	156.97	-0.0874824	0.015046	0.965948	0.0887668
Igsf8	Immunoglobulin superfamily member 8 OS=Mus musculus OX=10090 GN=Igsf8 PE=1 SV=2	7.9	65638.3	3481.41	Q8R366	17	45.01	0	IGSF8_MOUSE	540.57	472.06	560.7	538.17	389.88	473.87	522.48	536.33	431.07	481.48	508.6	489.95	581.11	461.61	420.14	623.18	476.9	585.24	524.67	586.57	540.62	520.59	544.1	460.86	495.43	527.13	0.0871726	0.0163443	0.963065	0.0886916
Eif4h	Eukaryotic translation initiation factor 4H OS=Mus musculus OX=10090 GN=Eif4h PE=1 SV=3	7.21	27398.1	3304.91	Q9WUK2	14	61.69	0	IF4H_MOUSE	109.21	117.02	133.01	158.05	130.11	136.25	117.13	161.37	141.87	169.26	121.66	148.41	134.85	113.77	148.22	110.09	171.54	154.11	125.85	105.17	127.32	159.39	87.86	121.07	136.95	129.94	-0.0871273	0.0163443	0.963065	0.0886471
Gdpd1	Lysophospholipase D GDPD1 OS=Mus musculus OX=10090 GN=Gdpd1 PE=1 SV=1	8.36	36266.1	591.95	Q9CRY7	6	30.89	0.0018	GDPD1_MOUSE	32.31	39.8	81.89	35.77	78.69	30.3	33.14	47.44	39.86	43.21	38.09	46.25	37.42	58.93	42.89	36.65	46.77	59.72	38.04	63.3	49.01	48.55	30.24	52.81	45.56	47.03	0.087339	0.0146901	0.966741	0.0885658
Mff	Mitochondrial fission factor OS=Mus musculus OX=10090 GN=Mff PE=1 SV=1	6.46	32988.6	2951.98	Q6PCP5	13	72.16	0	MFF_MOUSE	124.72	101.21	114.61	120.59	104.14	106.47	117.17	104.4	108.54	83.59	83.48	115.26	102.46	114.2	105.91	111.56	98.44	72.46	110.33	130.4	94.57	76.53	100	97.54	107.02	101.2	-0.0870305	0.0163443	0.963065	0.0885519
St13	Hsc70-interacting protein OS=Mus musculus OX=10090 GN=St13 PE=1 SV=1	5.01	41827.1	2584.47	Q99L47	11	30.19	0	F10A1_MOUSE	291.11	304.95	313.82	365.88	240.55	262.63	266.38	279.97	333.86	342.26	337.28	315.9	305.31	254.26	341.36	208.47	276.06	253.43	331.19	286.59	381.23	263.41	310.2	248.11	304.55	288.3	-0.0870202	0.0163443	0.963065	0.0885418
Wnk1	Serine/threonine-protein kinase WNK1 OS=Mus musculus OX=10090 GN=Wnk1 PE=1 SV=2	6	251960	579.33	P83741	2	1.35	0.0018	WNK1_MOUSE	328.03	169.21	465.83	267.7	259.99	416.33	209.72	286.98	290.51	315.74	394.28	249.78	198.44	150.62	536.34	298.53	387.11	313.77	399.22	376.81	411.2	157.38	461.67	322.68	304.51	334.48	0.0874422	0.0135121	0.969366	0.08848
Hras	GTPase HRas OS=Mus musculus OX=10090 GN=Hras PE=1 SV=2	4.98	21640.3	8047.16	Q61411	11	74.6	0	RASH_MOUSE	109.53	110.96	121.13	118.43	106.91	101.81	100.91	118.69	128.59	123.12	130.43	126.84	132.75	136.84	118.69	145.82	108.25	102.97	145.3	134.77	105.37	119.6	117.18	119.96	116.45	123.96	0.0858372	0.0212639	0.952217	0.0884318
Vamp3	Vesicle-associated membrane protein 3 OS=Mus musculus OX=10090 GN=Vamp3 PE=1 SV=1	8.86	11594.3	12244.7	P63024	3	40.78	0	VAMP3_MOUSE	107.38	135.22	127.78	204.81	156.57	117.2	138.17	127.95	179.45	145.06	134.51	126.16	131.71	105.34	167.49	158.16	185.49	132.73	139.96	141.61	182.73	138.33	186.61	132.51	141.69	150.22	0.0868017	0.0163443	0.963065	0.088327
Kcnma1	Calcium-activated potassium channel subunit alpha-1 OS=Mus musculus OX=10090 GN=Kcnma1 PE=1 SV=2	6.77	136050	405.12	Q08460	15	17.62	0.0019	KCMA1_MOUSE	231.77	336.6	270.47	297.35	275.37	284.18	233.97	203.07	255.67	262.94	194.61	217.99	234.46	264.7	196.32	288.22	335.04	224.39	300.19	202.66	254.01	194.66	190.59	213.64	255.33	241.57	-0.0867374	0.0163443	0.963065	0.0882639
Apoo	MICOS complex subunit Mic26 OS=Mus musculus OX=10090 GN=Apoo PE=1 SV=2	9.61	22718.1	4957.96	Q9DCZ4	7	47.47	0	MIC26_MOUSE	292.57	258.42	241.96	270.59	252.27	188.03	300.29	249.61	229.95	215.56	241.02	253.98	279.09	248.76	168.04	256.63	240.41	208.03	255.14	244.66	196.24	243.06	229.94	253.54	249.52	235.3	-0.0865733	0.0163443	0.963065	0.0881027
Prnp	Major prion protein OS=Mus musculus OX=10090 GN=Prnp PE=1 SV=2	9.63	28148.6	3049.47	P04925	7	28.35	0	PRIO_MOUSE	232.2	152.94	161.02	194.73	182.41	154.9	170.52	146.93	191.78	147.12	216.31	148.66	159.01	153.31	170.84	109.44	161.36	162.43	165.37	172.19	162.19	211.31	196.95	151.88	174.96	164.69	-0.0863534	0.0163443	0.963065	0.0878865
Clasp2	CLIP-associating protein 2 OS=Mus musculus OX=10090 GN=Clasp2 PE=1 SV=1	8.78	141652	815.56	Q8BRT1	38	40.2	0.0018	CLAP2_MOUSE	315.38	329.32	446.32	863.99	265.33	562.46	643.7	1426.37	378.42	590.43	230.48	1211.78	1050.23	542.02	454.61	586.92	213.32	242.91	1584.23	903.77	593.43	290.07	637.14	575.39	605.33	639.5	0.0878483	0.000471488	0.998915	0.0878496
Srgap3	SLIT-ROBO Rho GTPase-activating protein 3 OS=Mus musculus OX=10090 GN=Srgap3 PE=1 SV=1	6.24	125389	316.31	Q812A2	9	10.74	0.0023	SRGP3_MOUSE	132.79	168.87	163.66	154.91	148.41	142.71	115.03	94.35	131.77	78.73	70.23	84.76	112.79	182.51	129.84	153.74	132.08	120.83	82.2	88.95	84.76	71.5	99.69	135.72	123.85	116.22	-0.0864549	0.0146901	0.966741	0.0876941
Tecr	Very-long-chain enoyl-CoA reductase OS=Mus musculus OX=10090 GN=Tecr PE=1 SV=1	9.9	36489.7	993.27	Q9CY27	5	13.96	0.0018	TECR_MOUSE	158.36	223.56	199.34	148.7	191.14	185.07	179.78	192.26	182.87	200.13	187.61	207.26	180.91	199.56	152.42	241.43	184.41	166.82	201.72	215.83	163.98	246.16	224.79	231.29	188.01	200.78	0.0860146	0.0163443	0.963065	0.0875537
Oat	Ornithine aminotransferase_ mitochondrial OS=Mus musculus OX=10090 GN=Oat PE=1 SV=1	6.21	48753.8	2000.54	P29758	15	53.99	0	OAT_MOUSE	173.58	139.51	164.44	181.11	120.65	127.51	189.57	161.84	158.18	132.04	198.15	165.79	175.04	153.84	179.11	136.93	159.78	136.9	184.81	188.89	150	193.26	199.26	163.94	159.36	168.48	0.0859915	0.0163443	0.963065	0.087531
Bsg	Basigin OS=Mus musculus OX=10090 GN=Bsg PE=1 SV=2	5.48	42901	3726.42	P18572	9	29.05	0	BASI_MOUSE	393.27	390.82	364.33	381.34	273.43	295.6	357.29	362.18	396.6	358.07	388.34	335.06	429.67	358.76	360.19	262.49	291.33	313.83	369.67	300.63	365.45	336.37	353.55	314.12	358.03	338.01	-0.0857957	0.0163443	0.963065	0.0873386
Mif	Macrophage migration inhibitory factor OS=Mus musculus OX=10090 GN=Mif PE=1 SV=2	7.17	12675.4	4225.69	P34884	4	41.74	0	MIF_MOUSE	212.07	133.4	207.63	216.67	147.17	168.98	203.52	188.5	150.04	180.32	178.65	240.39	200.39	131.51	146.21	126.41	158.48	234.62	219.56	131.62	202.3	220.64	166.85	177.16	185.61	176.31	-0.085896	0.015046	0.965948	0.0872039
Dusp3	Dual specificity protein phosphatase 3 OS=Mus musculus OX=10090 GN=Dusp3 PE=1 SV=1	6.11	20700.3	2197.26	Q9D7X3	4	32.43	0	DUS3_MOUSE	68.42	71.05	76.45	79.19	84.19	79.61	74.61	76.91	69.12	77.66	77.99	75.24	83.98	80.55	69.07	78.2	70.26	54.12	54.26	76.48	65.64	73.75	81.71	76.68	75.87	72.06	-0.0856428	0.0163443	0.963065	0.0871885
Rph3a	Rabphilin-3A OS=Mus musculus OX=10090 GN=Rph3a PE=1 SV=2	8.24	76344.7	3416.46	P47708	27	54.77	0	RP3A_MOUSE	1001.84	853.48	845.17	971.65	967.51	866.27	725.44	840.48	782.68	758.52	615.69	784.42	933.45	944.24	681.2	914.94	676.38	634.01	789.44	833.44	734.92	746.75	733.05	809.93	834.43	785.98	-0.0855474	0.0163443	0.963065	0.0870947
Sept6	Septin-6 OS=Mus musculus OX=10090 GN=Sept6 PE=1 SV=4	6.02	50075.9	8171.79	Q9R1T4	24	71.2	0	SEPT6_MOUSE	886.39	824.35	928.53	1014.27	742.43	883.75	746.23	835.63	990.53	762.95	773.11	708.15	1003.02	816.54	851.21	611.26	802	729.87	858.32	724.16	814.63	871.71	680.77	764.01	841.36	793.96	-0.0853743	0.0163443	0.963065	0.0869247
Gdap1l1	Ganglioside-induced differentiation-associated protein 1-like 1 OS=Mus musculus OX=10090 GN=Gdap1l1 PE=1 SV=1	6.16	42660	3138.81	Q8VE33	21	62.43	0	GD1L1_MOUSE	315.95	338.58	308.74	342.74	345.28	344.59	400.01	313.34	333.35	297.14	313.84	316.45	303.18	355.47	285.85	360	284.96	265.9	315.85	317.16	261.21	273.91	391.98	346.6	330.84	313.51	-0.0850904	0.0163443	0.963065	0.0866459
Psmd9	26S proteasome non-ATPase regulatory subunit 9 OS=Mus musculus OX=10090 GN=Psmd9 PE=1 SV=1	6.02	24891	330.79	Q9CR00	3	17.57	0.0023	PSMD9_MOUSE	152.12	60.3	107.72	243.02	39.82	43.97	126.6	68.88	90.57	67.1	95.87	65.61	103.88	66.02	75.62	41.96	99.77	92.56	224.72	66.53	80.47	70.7	95.48	41.84	96.8	88.3	-0.0864439	0.00513659	0.988242	0.0865964
Ube2n	Ubiquitin-conjugating enzyme E2 N OS=Mus musculus OX=10090 GN=Ube2n PE=1 SV=1	6.18	17194.9	7876.59	P61089	8	67.76	0	UBE2N_MOUSE	123.34	149.68	151.08	172.81	124.02	147.67	158.1	147.01	164.01	208.15	165.06	187	168.82	144.54	212.39	141.37	144.76	239.31	145.32	169.92	224.92	166.41	125.11	149.42	158.16	169.36	0.0850287	0.015046	0.965948	0.0863497
Mtatp6	ATP synthase subunit a OS=Mus musculus OX=10090 GN=Mtatp6 PE=1 SV=1	11.09	25095.7	1223.76	P00848	2	8.41	0.001	ATP6_MOUSE	142.81	132.92	93.74	80.31	63.52	72.88	123.12	59.33	118.88	78.68	119.33	91.96	92.74	84.28	90.35	81.01	90.56	83.08	92.21	109.82	79.25	92.65	96.13	79.53	98.12	89.3	-0.0849588	0.015046	0.965948	0.0862808
Tusc2	Tumor suppressor candidate 2 OS=Mus musculus OX=10090 GN=Tusc2 PE=1 SV=3	10.22	12135.9	919.76	Q9WVF8	2	19.09	0.0018	TUSC2_MOUSE	8.03	8.48	8.13	8.18	9.83	8.2	6.46	8.27	7	9.17	8.98	10.1	8.2	7.08	11.2	8.89	12.06	8.86	7.87	11.9	8.72	7.3	6	10.41	8.4	9.04	0.0848712	0.015046	0.965948	0.0861945
Klc1	Kinesin light chain 1 OS=Mus musculus OX=10090 GN=Klc1 PE=1 SV=3	5.37	61906.4	2167.89	O88447	23	49.54	0	KLC1_MOUSE	206.99	182.36	253.96	237.45	204.22	219.56	220.19	262.44	218.31	286.94	193.39	197.88	215.39	242	187.02	187.79	252.43	244.09	169.04	194.57	236.36	213.75	200.91	185.73	223.64	210.76	-0.0846191	0.0163443	0.963065	0.0861831
Dpp6	Dipeptidyl aminopeptidase-like protein 6 OS=Mus musculus OX=10090 GN=Dpp6 PE=1 SV=1	6.25	91944.9	4345.96	Q9Z218	30	50.37	0	DPP6_MOUSE	856.2	966.94	833.52	801.63	787.23	759.67	807.41	751.7	742.59	799.99	669.33	744.67	897.5	896.78	725.64	974.33	800.4	655.2	796.62	781.13	746.77	971.48	901.86	989.15	793.41	844.74	0.0846143	0.0163443	0.963065	0.0861784
Fam49a	Protein FAM49A OS=Mus musculus OX=10090 GN=Fam49a PE=1 SV=1	5.65	37742.2	1657.73	Q8BHZ0	10	44.58	0	FA49A_MOUSE	75.25	74.42	77.61	88.96	78.98	78.77	81.15	72.96	65.73	61.7	70.53	70.33	80.64	88.57	68.67	86.03	63.7	70.48	60.75	68.45	46.57	82.14	69.11	68.06	74.7	71.1	-0.0846124	0.0163443	0.963065	0.0861765
Nceh1	Neutral cholesterol ester hydrolase 1 OS=Mus musculus OX=10090 GN=Nceh1 PE=1 SV=1	6.65	45967.8	555.07	Q8BLF1	9	34.56	0.0018	NCEH1_MOUSE	67.92	86.93	101.62	111.15	62.75	55.33	70.23	88.3	73.32	66.64	90.19	75.65	91.16	100.77	70.71	59.17	89.39	52.69	82.04	70.03	71.99	72.58	66.04	65.95	79.17	74.38	-0.0846767	0.015046	0.965948	0.086003
Gnai3	Guanine nucleotide-binding protein G(k) subunit alpha OS=Mus musculus OX=10090 GN=Gnai3 PE=1 SV=3	5.37	41108.5	5348.19	Q9DC51	13	43.79	0	GNAI3_MOUSE	71.81	54.17	61.09	55.45	52.39	51.5	54.2	64.02	66.74	52.57	59.39	53.59	67.63	57.49	63.82	66.82	61.56	57.8	52.19	68.92	59.12	52.63	66.93	62.32	58.07	61.44	0.083287	0.0212639	0.952217	0.0859586
Rplp1	60S acidic ribosomal protein P1 OS=Mus musculus OX=10090 GN=Rplp1 PE=1 SV=1	4.02	11589	1331.78	P47955	3	66.67	0.001	RLA1_MOUSE	4.62	19.37	14.92	22.16	9.92	24.89	28.32	24.65	46.62	24.6	17.94	38.32	13.78	14.17	21.95	9.3	25.33	16.59	26.08	20.12	23.55	21.36	30.37	14.67	23.03	19.77	-0.0857864	0.00456681	0.98954	0.0859079
Psma6	Proteasome subunit alpha type-6 OS=Mus musculus OX=10090 GN=Psma6 PE=1 SV=1	6.39	27828.7	1382.26	Q9QUM9	10	43.5	0.001	PSA6_MOUSE	78.17	91.25	69.9	90.23	96.19	88.43	72.59	70.08	92.11	81.25	82.4	78.98	92.94	67.24	100.69	82.83	69.46	49.86	78.65	89.38	62.64	71.43	89.32	92.76	82.63	78.93	-0.0842673	0.0163443	0.963065	0.0858377
Pdxp	Pyridoxal phosphate phosphatase OS=Mus musculus OX=10090 GN=Pdxp PE=1 SV=1	5.39	31911.1	2685.08	P60487	19	86.99	0	PLPP_MOUSE	144.56	165.82	157.9	159.61	187.79	176.8	171.24	221.49	177.25	177.17	173.31	191.06	166.75	175.15	169.54	138.76	167.61	149.78	179.51	163.65	169.2	183.4	166.54	153.48	175.33	165.28	-0.0814067	0.0266987	0.940376	0.085673
Slc25a10	Mitochondrial dicarboxylate carrier OS=Mus musculus OX=10090 GN=Slc25a10 PE=1 SV=2	9.61	32171.2	1133.32	Q9QZD8	7	36.93	0.001	DIC_MOUSE	44.62	39.87	49.94	39.32	44.24	31.16	37.86	39.48	44.23	27.39	38.92	36.37	47.78	49.83	36.55	44.62	41.8	44.56	45.49	37.42	39.08	38.4	38.45	34.96	39.45	41.58	0.0840491	0.0163443	0.963065	0.0856235
Gpr37l1	G-protein coupled receptor 37-like 1 OS=Mus musculus OX=10090 GN=Gpr37l1 PE=1 SV=2	7.16	54097.2	1050.15	Q99JG2	6	17.46	0.0018	G37L1_MOUSE	398.45	409.18	369.87	241.46	320.22	323.05	389.9	384.29	402.03	318.78	382.11	340	364.19	360.68	365.24	428.33	360.98	381.37	364.28	396.69	304.26	426.1	369.22	386.22	356.61	375.63	0.0840087	0.0163443	0.963065	0.0855839
Rpl5	60S ribosomal protein L5 OS=Mus musculus OX=10090 GN=Rpl5 PE=1 SV=3	10.25	34628.8	1181.86	P47962	9	34.34	0.001	RL5_MOUSE	99.31	80.25	78.04	98.21	80.47	54.33	61.43	58.82	58.44	66.44	71.14	74.2	87.37	92.1	101.55	85.46	93.32	55.42	88.92	61.66	58.34	65.98	74.83	69.86	73.42	77.9	0.0842231	0.015046	0.965948	0.0855565
Cltc	Clathrin heavy chain 1 OS=Mus musculus OX=10090 GN=Cltc PE=1 SV=3	5.36	193325	22702.3	Q68FD5	101	76.84	0	CLH1_MOUSE	14230	11676.4	12404.8	12073.7	14162.1	12596.1	15639.9	12311.5	13781	13122.9	12945.6	12717.5	12404.4	14467.1	11659.9	11706.6	11414.3	14624.4	12491.7	12533.5	9728.1	13934.5	12963	11359.6	13138.5	12440.6	-0.0828252	0.0212639	0.952217	0.0855113
Hpcal1	Hippocalcin-like protein 1 OS=Mus musculus OX=10090 GN=Hpcal1 PE=1 SV=2	5.2	22452.3	7152.15	P62748	13	68.39	0	HPCL1_MOUSE	83.48	53.5	85.69	69.58	76.89	69.84	88.49	70.23	71.97	80.55	73.9	75.36	60.77	74.18	78.79	69.43	54.39	74.74	71	80.13	71.35	80.12	61.69	71.02	74.96	70.63	-0.0838493	0.0163443	0.963065	0.0854274
Gpx4	Phospholipid hydroperoxide glutathione peroxidase OS=Mus musculus OX=10090 GN=Gpx4 PE=1 SV=4	8.44	22649	3737.98	O70325	11	49.75	0	GPX4_MOUSE	106.84	92.55	88.79	111.64	110.94	124.82	106.57	99.62	98.98	112.67	108.66	108.38	110.91	95.06	95.65	86.65	101.48	89.62	115.97	123.2	88.6	91.67	113.65	89.9	105.87	100.2	-0.0838423	0.0163443	0.963065	0.0854206
Fam126b	Protein FAM126B OS=Mus musculus OX=10090 GN=Fam126b PE=1 SV=1	7.63	58985.8	515.68	Q8C729	9	20.75	0.0019	F126B_MOUSE	90.83	83.16	73.34	89.1	78.9	66.47	81.18	70.94	88.17	71.88	70.65	82.78	86.59	73.2	70.55	82.33	65.31	59.07	80.32	70.5	76.69	82.11	66.96	81.24	78.95	74.57	-0.0836733	0.0163443	0.963065	0.0852547
Hspe1	10 kDa heat shock protein_ mitochondrial OS=Mus musculus OX=10090 GN=Hspe1 PE=1 SV=2	9.13	10962.7	16898.8	Q64433	10	74.51	0	CH10_MOUSE	255.09	304.88	397.11	359.94	410.84	360.43	433.08	345.49	366.97	308.33	363.39	334.13	243.37	306.89	427.5	344.19	435.71	431.32	392.69	414.54	350.47	350.78	396.23	414.37	353.31	375.67	0.0836637	0.0163443	0.963065	0.0852453
Ubqln2	Ubiquilin-2 OS=Mus musculus OX=10090 GN=Ubqln2 PE=1 SV=2	4.98	67351.2	2500.49	Q9QZM0	15	28.37	0	UBQL2_MOUSE	259.33	536.37	256.59	308.52	241.6	427.79	247.79	266.94	247.31	277.24	243.65	288.73	455.28	254.06	550.45	216	323.91	304.52	237.55	310.57	393.48	278.06	283.24	235.27	300.15	320.2	0.083907	0.0146901	0.966741	0.0851833
Hmgcl	Hydroxymethylglutaryl-CoA lyase_ mitochondrial OS=Mus musculus OX=10090 GN=Hmgcl PE=1 SV=2	8.46	34695.2	974.59	P38060	7	28.92	0.0018	HMGCL_MOUSE	70.62	53.68	60.44	50.11	61.18	65.24	73.78	57.62	60.62	73.82	52.47	77.2	57.91	71.92	63.87	53.12	77.89	64.34	54.75	74.71	59.94	80.62	70.67	71.42	63.07	66.76	0.0833681	0.0163443	0.963065	0.0849551
Mak	Serine/threonine-protein kinase MAK OS=Mus musculus OX=10090 GN=Mak PE=1 SV=2	10.18	70422.3	660.39	Q04859	2	4.02	0.0018	MAK_MOUSE	125.52	146.2	116.62	196.76	146.15	171.48	95.02	91.49	154.25	100.96	122.31	63.13	100.75	178.77	168.13	150.49	63.8	88.44	123.71	160.08	84.78	103.03	110.03	112.31	127.49	120.36	-0.0837549	0.0135121	0.969366	0.0848379
Smdt1	Essential MCU regulator_ mitochondrial OS=Mus musculus OX=10090 GN=Smdt1 PE=1 SV=1	9.34	11542.3	552.88	Q9DB10	2	15.89	0.0018	EMRE_MOUSE	9.14	8.24	5.93	7.37	4.76	6.19	5.39	NA	5.69	NA	4.26	5.09	4.47	4.1	5.19	11.64	4.79	NA	6.99	6.83	4.23	5.65	5.79	5.89	6.2	5.96	-0.0833037	0.0146901	0.966741	0.084589
Fahd2	Fumarylacetoacetate hydrolase domain-containing protein 2A OS=Mus musculus OX=10090 GN=Fahd2 PE=1 SV=1	8.17	35089.6	2788.13	Q3TC72	12	56.23	0	FAHD2_MOUSE	143.17	141.77	153.05	140	125.29	145.51	124.93	228.24	179.93	136.11	150.83	156.24	173.4	160.26	117.84	94.82	123.8	111.51	194.19	205.02	136.54	131.49	166.41	128.12	152.09	145.28	-0.0831771	0.015046	0.965948	0.084527
Eef2	Elongation factor 2 OS=Mus musculus OX=10090 GN=Eef2 PE=1 SV=2	6.43	96283.7	4705.39	P58252	44	58.86	0	EF2_MOUSE	665.9	561.04	687.03	654.78	679.54	696.25	659.82	622.82	791.2	624.53	690.09	698.85	716.12	791.82	698.26	766.32	606.19	676	689.43	700.7	634.27	694.08	750.28	732.59	669.32	704.67	0.0750241	0.0382198	0.915757	0.0841983
Gsr	Glutathione reductase_ mitochondrial OS=Mus musculus OX=10090 GN=Gsr PE=1 SV=3	7.92	54290.1	549.8	P47791	7	25	0.0018	GSHR_MOUSE	65.32	46.52	73.24	195.28	61.03	30.69	57.65	64.84	67.93	64.5	59.81	79.07	63.45	44.18	66.45	61.88	59.7	60.61	68.23	56.35	54.01	63.52	85.02	67.69	72.16	62.59	-0.0828158	0.0135121	0.969366	0.0839109
Dgkb	Diacylglycerol kinase beta OS=Mus musculus OX=10090 GN=Dgkb PE=1 SV=2	7.81	91811.8	412.04	Q6NS52	6	10.47	0.0019	DGKB_MOUSE	115.56	122.71	131.58	103.95	104.73	81.28	113.54	82.79	81.81	88.1	127.14	106.1	106.74	89.71	91.76	104.55	89.92	104.42	98.49	80.81	93.31	94.31	109.97	114.75	104.94	98.23	-0.0820815	0.0163443	0.963065	0.0836929
Atp6v1c2	V-type proton ATPase subunit C 2 OS=Mus musculus OX=10090 GN=Atp6v1c2 PE=1 SV=1	6.34	48407.4	427.62	Q99L60	2	6.79	0.0019	VATC2_MOUSE	27.7	27.94	28.18	29.76	22.51	30.95	26.38	26.16	25.48	24.99	21.28	25.52	25.18	21.64	20.98	24.15	29.46	28.41	19.56	26.38	25.7	24.64	25.16	28.82	26.4	25.01	-0.0815769	0.0163443	0.963065	0.0831981
Gsk3a	Glycogen synthase kinase-3 alpha OS=Mus musculus OX=10090 GN=Gsk3a PE=1 SV=2	9.01	52059.8	486.56	Q2NL51	3	7.96	0.0019	GSK3A_MOUSE	20.4	21.9	19	31.1	18.39	14.4	25.04	14.78	10.49	17.46	15.3	19.03	22.92	21.26	15.75	18.38	15.05	22.45	16.13	19.55	6.21	14.42	27.49	18.84	18.94	18.2	-0.0820906	0.0135121	0.969366	0.0831952
Fth1	Ferritin heavy chain OS=Mus musculus OX=10090 GN=Fth1 PE=1 SV=2	5.49	21237.7	420.99	P09528	4	25.27	0.0019	FRIH_MOUSE	20.65	17.61	24.21	25.23	19.41	19.36	25.84	21.94	18.51	24.11	26.29	27.41	20.47	14.95	24.9	18.25	24.36	37.17	16.17	22.77	23.35	19.21	19.53	18.98	22.55	21.68	-0.0817687	0.015046	0.965948	0.0831414
Rab21	Ras-related protein Rab-21 OS=Mus musculus OX=10090 GN=Rab21 PE=1 SV=4	7.92	24505.5	2911.3	P35282	12	62.61	0	RAB21_MOUSE	144.22	145.15	129.93	140.06	125.61	133.81	125.43	143.34	117.13	117	112.34	145.05	153.48	133.71	87.68	143.22	134.38	117.77	108.85	119.59	109.57	127.25	117.09	150.82	131.59	125.28	-0.0813078	0.0163443	0.963065	0.0829343
Hsdl1	Inactive hydroxysteroid dehydrogenase-like protein 1 OS=Mus musculus OX=10090 GN=Hsdl1 PE=1 SV=1	8.52	37266.8	904.92	Q8BTX9	7	22.42	0.0018	HSDL1_MOUSE	71.17	66.52	40.19	35.04	79.51	77.39	64.23	76.49	66.13	59.57	82.33	71.25	71.74	80.41	54.35	49.13	70.64	72.33	76.81	70.21	60.94	69.53	67.8	75.22	65.82	68.26	0.081468	0.015046	0.965948	0.0828458
Hck	Tyrosine-protein kinase HCK OS=Mus musculus OX=10090 GN=Hck PE=1 SV=4	6.91	59585.7	413.49	P08103	3	7.44	0.0019	HCK_MOUSE	110.05	96.41	113.55	54.19	107.28	75.93	94.5	72.86	105.73	72.06	97.27	70.45	102.58	83.97	101.39	103.72	95.31	74.27	94.32	93.57	88.16	96.27	83.16	94.23	89.19	92.58	0.0814368	0.015046	0.965948	0.0828151
Lyrm4	LYR motif-containing protein 4 OS=Mus musculus OX=10090 GN=Lyrm4 PE=1 SV=1	10.64	10854.6	1247.75	Q8K215	4	35.16	0.001	LYRM4_MOUSE	12.41	12.74	13.52	13.1	13.19	11.87	12.96	12.91	11.6	16.4	10.42	11.43	15.1	11.86	14.28	9.24	14.69	13.17	17.43	13.99	12.18	16.07	13.84	10.78	12.71	13.55	0.0808255	0.0163443	0.963065	0.0824615
Unc13c	Protein unc-13 homolog C OS=Mus musculus OX=10090 GN=Unc13c PE=1 SV=3	5.69	251897	353.96	Q8K0T7	5	2.76	0.0023	UN13C_MOUSE	1762.85	1950.03	1613.93	1773.03	1651.04	1882.52	2264.26	2304.01	2299.36	2251.82	1643.91	1682.14	1607.98	1738.61	1443	2314.63	2213.51	1960.62	1442	1800.23	1477.45	1371.02	2348.38	2325.45	1923.24	1836.91	-0.0810593	0.015046	0.965948	0.0824438
Gstm6	Glutathione S-transferase Mu 6 OS=Mus musculus OX=10090 GN=Gstm6 PE=1 SV=4	5.84	25792.6	1639.45	O35660	6	27.98	0	GSTM6_MOUSE	722.15	649.97	725.01	867.18	1063.6	654.98	571.13	708.53	786.18	690.12	742.63	711.29	845.25	600.82	900.36	847.78	683.95	663.86	791.67	818.72	715.07	606.79	986.22	955.26	741.06	784.65	0.0806543	0.0163443	0.963065	0.0822937
Lrrc57	Leucine-rich repeat-containing protein 57 OS=Mus musculus OX=10090 GN=Lrrc57 PE=1 SV=1	8.4	27159.4	1006.12	Q9D1G5	8	43.93	0.0018	LRC57_MOUSE	45.59	56.97	62.28	63.55	53.54	65.01	64.78	63.25	56	64.21	53.41	69.05	83.43	65.16	60.55	58.25	63.79	55.33	56.6	55.53	64.13	66.84	65.42	63.73	59.8	63.23	0.0806138	0.0163443	0.963065	0.082254
Cbr3	Carbonyl reductase [NADPH] 3 OS=Mus musculus OX=10090 GN=Cbr3 PE=1 SV=1	6.16	31352.6	612.84	Q8K354	4	13	0.0018	CBR3_MOUSE	20.05	19.44	20.92	25.35	14.55	NA	NA	14.68	15.93	NA	18.28	18.95	31.13	17.64	25.13	16.95	19.17	NA	32.67	14.8	10.54	28.71	19.3	12.11	18.68	20.74	0.0810915	0.0135121	0.969366	0.0822096
Dnajc11	DnaJ homolog subfamily C member 11 OS=Mus musculus OX=10090 GN=Dnajc11 PE=1 SV=2	8.43	63575.3	529.41	Q5U458	9	21.82	0.0018	DJC11_MOUSE	90.35	119.28	92.08	110.02	75.67	109.43	83.25	120.22	90.97	89.45	119.86	92.32	100.24	109.39	100.22	109.75	74.38	81.49	116.54	76.47	75.17	105.97	98.12	82.02	99.41	94.15	-0.0803335	0.0163443	0.963065	0.0819793
Mapk15	Mitogen-activated protein kinase 15 OS=Mus musculus OX=10090 GN=Mapk15 PE=1 SV=1	10.33	61078	515.97	Q80Y86	2	4.92	0.0019	MK15_MOUSE	64.72	45.93	68.78	NA	53.64	69.78	NA	64.6	77.32	53.89	48.82	43.16	84.57	69.9	73.64	NA	73.86	47.86	47.56	62.74	55.17	56.27	66.58	49.05	59.06	62.47	0.0805286	0.015046	0.965948	0.0819222
Mtco2	Cytochrome c oxidase subunit 2 OS=Mus musculus OX=10090 GN=Mtco2 PE=1 SV=1	4.41	26147.6	8287.56	P00405	6	44.93	0	COX2_MOUSE	1543.06	1571.48	1106.37	1497.64	1052.31	1262.23	1122.24	1273.47	1450.04	1051.25	1435.51	1380.53	1292.96	1427.19	1269.84	1318.46	1116.47	1060.82	1069.72	1280.2	1018.03	1422.62	1470.48	1107.36	1312.18	1237.85	-0.0802736	0.0163443	0.963065	0.0819206
Timm8a1	Mitochondrial import inner membrane translocase subunit Tim8 A OS=Mus musculus OX=10090 GN=Timm8a1 PE=1 SV=1	4.88	11270.6	1504.2	Q9WVA2	2	22.68	0	TIM8A_MOUSE	14.63	12.9	8.13	8.19	12.69	11.04	13.97	10.3	4.36	5.65	6.3	12.11	4.7	8.46	17.82	14.01	10.13	24.41	NA	7.69	12.9	4.21	7.93	11.61	10.02	11.26	0.0816419	0.00456681	0.98954	0.0817696
Pmm1	Phosphomannomutase 1 OS=Mus musculus OX=10090 GN=Pmm1 PE=1 SV=1	5.17	30060	1548.2	O35621	7	33.97	0	PMM1_MOUSE	30.42	33.4	31.22	27.93	29.72	34.79	16	23.54	30.41	25.54	30.37	28.95	33.29	26.06	31.28	24.33	23.46	22.63	28.16	19.07	28.31	24.45	30.11	30.8	28.53	26.83	-0.080279	0.015046	0.965948	0.0816768
Arhgap44	Rho GTPase-activating protein 44 OS=Mus musculus OX=10090 GN=Arhgap44 PE=1 SV=1	6.17	89621	543.96	Q5SSM3	9	18.18	0.0018	RHG44_MOUSE	156.67	118.08	98.34	89.47	112.91	119.08	118.09	99.58	113.6	115.22	124.52	127.57	146.1	116.64	124.92	135.18	110.95	119.75	125.98	116.98	105.4	127.07	139.34	98.88	116.09	122.27	0.0798663	0.0163443	0.963065	0.0815216
Slc25a11	Mitochondrial 2-oxoglutarate/malate carrier protein OS=Mus musculus OX=10090 GN=Slc25a11 PE=1 SV=3	10.44	34326.1	16204.4	Q9CR62	16	60.19	0	M2OM_MOUSE	841.25	813.59	765.05	799.28	741.23	770.18	816.69	693.15	762	601.46	707.9	689.65	770.03	773	857.13	867.28	893.7	767.62	779.05	809.56	604.75	647.43	878.62	891.15	750.12	794.94	0.0796307	0.0163443	0.963065	0.0812907
Hibch	3-hydroxyisobutyryl-CoA hydrolase_ mitochondrial OS=Mus musculus OX=10090 GN=Hibch PE=1 SV=1	8.1	43322.9	1979.38	Q8QZS1	17	55.58	0	HIBCH_MOUSE	120.02	131.38	135.19	111.57	116.3	126.32	104.59	128.9	115.64	114.51	147.59	121.26	152.53	120.15	113.25	126.91	124.53	120.28	136.42	129.61	117.21	137.92	137.36	137.6	122.77	129.48	0.077753	0.0236272	0.94705	0.0812636
Pura	Transcriptional activator protein Pur-alpha OS=Mus musculus OX=10090 GN=Pura PE=1 SV=1	6.05	34997.8	3184.28	P42669	13	45.79	0	PURA_MOUSE	349.98	460.14	425.19	410.34	382.3	398.92	281.78	308.68	494.08	356.94	480.28	349.93	374.74	429.55	375.59	497.97	421.78	465.83	422.21	392.85	380.21	447.2	395.48	324.31	391.55	410.64	0.0794779	0.0163443	0.963065	0.0811411
Rpl8	60S ribosomal protein L8 OS=Mus musculus OX=10090 GN=Rpl8 PE=1 SV=2	11.63	28252.8	498.29	P62918	4	16.34	0.0019	RL8_MOUSE	105.18	141.02	122.69	92.49	113.21	160.92	135.95	166.51	133.93	196.81	143.7	180	113.64	141.58	127.21	153.8	131.13	170.62	139.96	168.67	157.64	149.15	151.29	155.23	141.04	146.66	0.0796636	0.015046	0.965948	0.081072
Ykt6	Synaptobrevin homolog YKT6 OS=Mus musculus OX=10090 GN=Ykt6 PE=1 SV=1	5.96	22485.5	3391.79	Q9CQW1	10	63.64	0	YKT6_MOUSE	78.37	67.58	81.95	88.26	64.23	68.69	77.93	65.73	82.5	62.65	67.48	72.68	64.02	68.38	73.05	79.83	63.42	76.03	62.69	76.76	73.14	57.5	61.26	74.36	73.17	69.2	-0.0792919	0.0163443	0.963065	0.0809589
Ndrg4	Protein NDRG4 OS=Mus musculus OX=10090 GN=Ndrg4 PE=1 SV=1	5.88	38908.1	1623.74	Q8BTG7	10	51.42	0	NDRG4_MOUSE	136.41	255.72	183.09	100.02	189.16	250.27	167.99	232.12	312.3	326.64	234.64	282.76	176.16	177.61	267.91	206.55	245.6	384.62	172.53	253.46	145.07	175.55	152.21	148.31	222.59	208.8	-0.0797381	0.0135121	0.969366	0.0808748
Adh5	Alcohol dehydrogenase class-3 OS=Mus musculus OX=10090 GN=Adh5 PE=1 SV=3	7	40346.2	2434.68	P28474	13	62.03	0	ADHX_MOUSE	168.49	136.5	114.48	151.13	100.27	93.63	133.62	102.72	103.55	126.32	110.34	133.21	177.59	109.25	129.92	136.62	92.87	70.52	112.9	105.65	119.65	124.75	122	103.94	122.85	117.14	-0.0794257	0.015046	0.965948	0.0808383
Tpm2	Tropomyosin beta chain OS=Mus musculus OX=10090 GN=Tpm2 PE=1 SV=1	4.46	32950.8	1675.23	P58774	4	15.49	0	TPM2_MOUSE	26.63	40.95	47.29	43.44	48.08	45.73	30.54	71.59	51.79	44.09	42.16	45.94	45.17	36.33	66.21	26.94	62.06	50.52	41.86	48.01	58.29	42.3	50.57	40.1	44.85	47.36	0.0794399	0.0146901	0.966741	0.0807868
Pfdn5	Prefoldin subunit 5 OS=Mus musculus OX=10090 GN=Pfdn5 PE=1 SV=1	5.93	17413.3	1172.35	Q9WU28	6	52.6	0.001	PFD5_MOUSE	31.84	57.18	40.37	32.2	55.89	52.62	35.35	41.67	29.66	52.89	41.68	39.87	27.59	42.77	35.84	36.21	44.2	34.5	47.62	42.01	37.09	41.04	40.19	48.41	42.6	39.79	-0.0791616	0.015046	0.965948	0.0805788
Rufy3	Protein RUFY3 OS=Mus musculus OX=10090 GN=Rufy3 PE=1 SV=1	5.2	53292.3	1363.75	Q9D394	21	51.39	0.001	RUFY3_MOUSE	216.33	252.36	168.1	150.75	224.2	243.66	186.73	191.88	171.95	191.59	178.46	183.48	177.24	189.59	186.89	198.12	192.64	180.41	190.68	179.71	165.8	195.3	175.96	179.69	196.62	184.34	-0.0787657	0.0163443	0.963065	0.0804436
Rb1cc1	RB1-inducible coiled-coil protein 1 OS=Mus musculus OX=10090 GN=Rb1cc1 PE=1 SV=3	5.21	184403	1439.43	Q9ESK9	11	8.63	0	RBCC1_MOUSE	599.47	789.6	824.81	1022.2	1073.25	1143.52	938.19	1265.73	886.21	1477.72	924.94	892.14	944.34	860.27	1044.78	809.69	1348.22	1680.24	906.89	987.76	1114.15	1100.59	805.92	879.82	986.48	1040.22	0.079002	0.015046	0.965948	0.080422
Gmds	GDP-mannose 4_6 dehydratase OS=Mus musculus OX=10090 GN=Gmds PE=1 SV=1	6.65	42327	452.18	Q8K0C9	3	7.53	0.0019	GMDS_MOUSE	131.19	304.18	277.44	162.53	330.47	293.9	141.57	237.6	154.63	259.63	234.65	174.23	154.31	527.22	172.59	269	240.39	302.39	129	228.65	174.94	163.43	112.18	191.54	225.17	222.14	-0.079638	0.00927003	0.978881	0.0801757
Sptan1	Spectrin alpha chain_ non-erythrocytic 1 OS=Mus musculus OX=10090 GN=Sptan1 PE=1 SV=4	5.04	285396	12689.5	P16546	182	77.1	0	SPTN1_MOUSE	7201.14	11487.5	7800.99	9891.47	8632.05	8358.19	9349.84	9757.1	10398.4	9925.56	10035.8	9500.01	7015.97	7665.31	9250.38	6322.15	9562.98	9304.98	9964.6	9764.74	10442.9	8566.48	9118.21	9699.31	9361.51	8889.83	-0.0783552	0.0163443	0.963065	0.0800417
Tpd52	Tumor protein D52 OS=Mus musculus OX=10090 GN=Tpd52 PE=1 SV=2	4.49	24370.1	881.59	Q62393	7	58.48	0.0018	TPD52_MOUSE	42.58	41.1	35.91	46.77	41.62	37.96	37.75	45.69	61.06	63.12	39.96	46.94	40.01	39.97	40.77	49.95	46.53	44.9	35.24	38.77	55.34	45	28.57	45.55	45.04	42.55	-0.0785494	0.015046	0.965948	0.0799774
Pdxk	Pyridoxal kinase OS=Mus musculus OX=10090 GN=Pdxk PE=1 SV=1	5.87	35300.4	4876.86	Q8K183	12	58.33	0	PDXK_MOUSE	435.01	363.55	331.68	328.56	402.62	329.97	309.51	327.27	288.08	322.19	411.28	382.26	336.31	320.63	259.16	321.73	330.08	312	350.98	369.52	303.84	349.33	389.11	356.07	352.67	333.23	-0.0781991	0.0163443	0.963065	0.0798889
Arl3	ADP-ribosylation factor-like protein 3 OS=Mus musculus OX=10090 GN=Arl3 PE=1 SV=1	7.11	20657.6	1569	Q9WUL7	6	45.6	0	ARL3_MOUSE	32.06	28.76	33.15	25.38	29.29	31.9	27.5	25	22.05	28.78	24.71	28.88	20.95	27.87	26.89	26	25.18	23.43	30.28	25.27	31.48	25.82	27.48	28.69	28.12	26.61	-0.0778624	0.0163443	0.963065	0.0795594
Etfa	Electron transfer flavoprotein subunit alpha_ mitochondrial OS=Mus musculus OX=10090 GN=Etfa PE=1 SV=2	8.5	35351.6	6889.11	Q99LC5	17	63.36	0	ETFA_MOUSE	278.22	327.6	335.67	312.07	237.52	258.95	305.33	291.76	221.51	254.02	376.52	360.24	284.11	321	325.31	260.89	255.47	285.84	318.72	306.11	349.74	318.66	373.19	332.28	296.62	310.94	0.0777203	0.0163443	0.963065	0.0794203
Vapa	Vesicle-associated membrane protein-associated protein A OS=Mus musculus OX=10090 GN=Vapa PE=1 SV=2	8.6	28083.4	4787.26	Q9WV55	15	71.49	0	VAPA_MOUSE	243.41	207.88	221.86	194.06	213.24	219.33	219.3	234.17	227.92	209.05	244.92	224.04	206.65	242.23	153.91	240.33	220.91	184.08	236.6	216.8	192.3	194.32	220.99	224.79	221.6	211.16	-0.077679	0.0163443	0.963065	0.0793799
Ppp3cb	Serine/threonine-protein phosphatase 2B catalytic subunit beta isoform OS=Mus musculus OX=10090 GN=Ppp3cb PE=1 SV=2	5.54	59857.9	3960.85	P48453	20	47.43	0	PP2BB_MOUSE	318.14	334.26	318.15	316.43	347.48	380.96	376.15	394.98	367.81	382.79	398.82	370.38	330.6	350.36	315.41	358.32	320.44	359.28	285.7	334.29	362.26	367.37	388.13	314.38	358.86	340.55	-0.0754722	0.0238622	0.946538	0.0791546
Pdha1	Pyruvate dehydrogenase E1 component subunit alpha_ somatic form_ mitochondrial OS=Mus musculus OX=10090 GN=Pdha1 PE=1 SV=1	8.14	43916.1	16387	P35486	29	82.05	0	ODPA_MOUSE	2007.26	2113.7	2094.96	1960.04	1699.01	1779.15	1959.87	1786.11	1726.7	1728.85	1715.6	1779.97	1766.28	1912.6	2004.85	1774.23	1598.35	1826.85	1580.49	1873.56	1595.86	1571.34	1804.98	1923.14	1862.6	1769.38	-0.0744878	0.0266987	0.940376	0.079128
Dynlrb1	Dynein light chain roadblock-type 1 OS=Mus musculus OX=10090 GN=Dynlrb1 PE=1 SV=3	7.57	10989.7	3480.89	P62627	5	77.08	0	DLRB1_MOUSE	59.43	52.94	55.63	66.82	63.57	53.59	52.5	55.51	61.95	53.68	53	62.58	46.88	60.88	79.32	56.1	54.16	101.96	50.92	65.08	69.36	49.51	50.52	60.6	57.6	62.11	0.0776648	0.015046	0.965948	0.0791088
Aldh9a1	4-trimethylaminobutyraldehyde dehydrogenase OS=Mus musculus OX=10090 GN=Aldh9a1 PE=1 SV=1	6.65	54484.3	867.68	Q9JLJ2	13	37.45	0.0018	AL9A1_MOUSE	109.07	95.64	100	90.64	80.87	83.94	117.06	100.27	131.59	99.32	82.27	83.16	98.39	93.15	119.12	105.81	103.65	76.73	97.51	121.67	124.34	87.4	121.03	89.45	97.82	103.19	0.0773986	0.0163443	0.963065	0.0791055
Tpt1	Translationally-controlled tumor protein OS=Mus musculus OX=10090 GN=Tpt1 PE=1 SV=1	4.57	19576.3	5007.86	P63028	8	70.35	0	TCTP_MOUSE	159.98	175.34	156.29	194.73	168.72	114.47	175.35	129.56	171.83	175.37	134.81	149.46	183.4	182.7	196.17	163.79	144.19	187.62	98.1	173.53	208.52	139.09	189.68	159.05	158.83	168.82	0.0776411	0.015046	0.965948	0.0790855
Pgls	6-phosphogluconolactonase OS=Mus musculus OX=10090 GN=Pgls PE=1 SV=1	5.47	27482.6	1206.63	Q9CQ60	4	26.07	0.001	6PGL_MOUSE	20.37	18.77	15.21	24.82	10.6	15.17	19.37	15.87	12.02	19.41	16.95	23.84	18.98	20.12	14.97	15.75	17.11	NA	23.39	11.22	14.19	16.63	19.05	11.9	17.7	16.66	-0.07765	0.0146901	0.966741	0.0790274
P4hb	Protein disulfide-isomerase OS=Mus musculus OX=10090 GN=P4hb PE=1 SV=2	4.58	57457.7	1220.97	P09103	23	49.51	0.001	PDIA1_MOUSE	731.74	903.89	846.42	1316.21	911.71	832.57	746.77	944.48	916.23	639.53	936.28	748.5	961.31	839.73	969	705.07	760.88	785.39	833.71	677.01	809.79	843.36	946.78	709.64	872.86	820.14	-0.07703	0.0163443	0.963065	0.0787449
Ndufc2	NADH dehydrogenase [ubiquinone] 1 subunit C2 OS=Mus musculus OX=10090 GN=Ndufc2 PE=1 SV=1	9.57	14220.8	16751	Q9CQ54	7	63.33	0	NDUC2_MOUSE	220.89	167.73	204.61	136.26	147.54	187.75	162.75	180.29	193.82	188.61	165.56	208.68	187.91	201.53	182.76	180.85	134.06	189.98	192.49	237.01	193.69	153.96	231.98	199.75	180.37	190.5	0.0768638	0.0163443	0.963065	0.0785823
Eipr1	EARP and GARP complex-interacting protein 1 OS=Mus musculus OX=10090 GN=Eipr1 PE=1 SV=2	4.77	43583.2	334.92	Q8K0G5	2	8.81	0.0023	EIPR1_MOUSE	42.01	34.27	34.52	34.01	29.08	32.66	28.99	28.64	33.68	28.28	31.83	26.94	44.24	31.4	39.59	33.91	35.74	28.67	32.64	26.1	34.57	29.16	37.81	33.23	32.07	33.92	0.07679	0.0163443	0.963065	0.0785101
Idh1	Isocitrate dehydrogenase [NADP] cytoplasmic OS=Mus musculus OX=10090 GN=Idh1 PE=1 SV=2	6.83	47073.8	2029.03	O88844	20	55.07	0	IDHC_MOUSE	129.08	109.38	124.7	169.02	124	125.13	117.35	102.38	134.07	97.23	120.89	109.69	135.46	114.41	109.5	149.55	91.65	94.77	105.85	126.63	113.63	113.53	129.42	102.69	121.91	115.59	-0.0767178	0.0163443	0.963065	0.0784396
Cacnb4	Voltage-dependent L-type calcium channel subunit beta-4 OS=Mus musculus OX=10090 GN=Cacnb4 PE=1 SV=2	9.71	58235.2	642.22	Q8R0S4	12	32.37	0.0018	CACB4_MOUSE	77.91	101.61	170.62	78.47	95.59	97.15	62.43	85.42	69.33	87.62	59.27	85.87	75.15	85.83	87.37	76.75	91.97	77.02	79.06	94.4	81.74	81.87	74.04	75.53	89.28	81.73	-0.0769413	0.015046	0.965948	0.0783986
Scn2b	Sodium channel subunit beta-2 OS=Mus musculus OX=10090 GN=Scn2b PE=1 SV=1	6.14	24570	2129.38	Q56A07	7	43.26	0	SCN2B_MOUSE	150.54	125.07	125.45	106.49	84.72	119.62	82.61	80.15	85.18	78.07	81.49	78.79	118.37	133.8	120.98	144.38	82.38	89.88	79.67	76.51	71.94	122.81	110.26	112.39	99.85	105.28	0.0769742	0.0146901	0.966741	0.0783634
Tmem11	Transmembrane protein 11_ mitochondrial OS=Mus musculus OX=10090 GN=Tmem11 PE=1 SV=1	7.12	21767.8	775.57	Q8BK08	5	27.37	0.0018	TMM11_MOUSE	66.75	47.25	60.09	55.86	61.04	64.73	56.32	47.77	44.42	35.08	60.63	57.32	55.44	51.47	49.72	60.3	62.38	68.88	48.86	60.06	54.87	57.56	60.61	55.82	54.77	57.16	0.0766166	0.0163443	0.963065	0.0783406
Lrba	Lipopolysaccharide-responsive and beige-like anchor protein OS=Mus musculus OX=10090 GN=Lrba PE=1 SV=1	5.35	320030	1157.4	Q9ESE1	8	3.4	0.001	LRBA_MOUSE	647.28	727.59	523.98	490.03	635.77	861.73	692.44	672.98	826.78	674.32	730.1	694.05	636.93	794.71	699.17	739.85	694.87	920.84	666.91	756.75	744.12	661.87	653.81	604.97	681.42	714.57	0.0764415	0.0163443	0.963065	0.0781693
Atad1	ATPase family AAA domain-containing protein 1 OS=Mus musculus OX=10090 GN=Atad1 PE=1 SV=1	6.49	41086.3	916.32	Q9D5T0	13	44.6	0.0018	ATAD1_MOUSE	135.81	124.5	113.88	120.46	133.72	128.21	146.09	130.73	111.16	114.83	127.91	131.25	151.21	127.6	120.06	134.8	157.56	109.41	123.24	125.03	135.19	130.64	128.05	163.85	126.55	133.89	0.0764381	0.0163443	0.963065	0.078166
Ppp3ca	Serine/threonine-protein phosphatase 2B catalytic subunit alpha isoform OS=Mus musculus OX=10090 GN=Ppp3ca PE=1 SV=1	5.5	59328.2	11280.5	P63328	25	64.49	0	PP2BA_MOUSE	2170.06	2175.13	2341.4	2197.99	2197.66	1973.9	2303.53	2097.62	1822.71	1937.22	1937.09	2039.6	2110	2268.28	1893.21	2302.2	1613.3	1975.68	1900.49	1942.33	2044.43	2184.9	1630.49	2104.21	2099.49	1997.46	-0.076433	0.0163443	0.963065	0.078161
Me2	NAD-dependent malic enzyme_ mitochondrial OS=Mus musculus OX=10090 GN=Me2 PE=1 SV=1	7.44	66483.5	1323.21	Q99KE1	17	38.03	0.001	MAOM_MOUSE	111.57	110.08	118.5	118.28	90.65	118.4	104.5	119.39	99.69	132.01	135.49	123.96	132.49	112.86	90.65	93.08	132.63	127.86	141.27	150.56	99.8	118.98	144.62	122.99	115.21	122.32	0.0763073	0.0163443	0.963065	0.0780381
Pip4k2c	Phosphatidylinositol 5-phosphate 4-kinase type-2 gamma OS=Mus musculus OX=10090 GN=Pip4k2c PE=1 SV=1	6.45	47507.1	932.78	Q91XU3	10	32.78	0.0018	PI42C_MOUSE	95.65	85.58	105.29	84.61	102.06	109.04	104.23	141.18	97.52	137.41	109.09	93.41	114.97	104.37	59.84	127.22	142.39	94.12	94.66	85.62	89.53	142.45	74.72	91.31	105.42	101.77	-0.0764506	0.015046	0.965948	0.0779171
Birc6	Baculoviral IAP repeat-containing protein 6 OS=Mus musculus OX=10090 GN=Birc6 PE=1 SV=2	5.67	538672	912.63	O88738	2	0.63	0.0018	BIRC6_MOUSE	601.98	609.33	490.64	433.99	702.28	715.41	613.94	424.17	196.02	515.41	235.79	457.83	373.23	521.45	336.86	425.88	NA	435.13	740.51	381.14	263.97	NA	553.41	593.54	499.73	462.51	-0.0773004	0.00927003	0.978881	0.0778543
Nit2	Omega-amidase NIT2 OS=Mus musculus OX=10090 GN=Nit2 PE=1 SV=1	6.53	30844	490.13	Q9JHW2	4	19.93	0.0019	NIT2_MOUSE	19.08	20.6	24.22	23.35	20.82	23.44	21.51	18.5	17.46	22.15	22.65	24.19	24.27	19.6	17.86	18.17	23.06	19.56	21.32	21.32	20.26	16.97	24.87	17.95	21.5	20.43	-0.0760868	0.0163443	0.963065	0.0778224
Sugt1	Protein SGT1 homolog OS=Mus musculus OX=10090 GN=Sugt1 PE=1 SV=3	5.15	38444.1	726.37	Q9CX34	14	52.38	0.0018	SGT1_MOUSE	317.67	445.41	517.1	518.95	443.47	576.24	449.21	628.85	476.21	651.79	504.65	565.61	376.19	499.8	433.75	603.44	536.97	633.51	527.93	569.5	478.41	612.45	652.58	475.83	507.93	533.36	0.0762641	0.015046	0.965948	0.0777341
Tppp	Tubulin polymerization-promoting protein OS=Mus musculus OX=10090 GN=Tppp PE=1 SV=1	10.1	23745.7	14910.3	Q7TQD2	9	47.71	0	TPPP_MOUSE	1001.76	1082.91	1207.05	1203.07	1203.41	1151.98	1027.97	1242.5	1208.19	1195.21	1087.74	1228.78	1090.32	1099.85	1351.1	1037.75	1555.43	1220.38	1327.65	1327.13	1230.03	1173.37	1015.79	1228.01	1153.38	1221.4	0.0759283	0.0163443	0.963065	0.0776676
Tm9sf2	Transmembrane 9 superfamily member 2 OS=Mus musculus OX=10090 GN=Tm9sf2 PE=1 SV=1	7.16	76413.7	341.41	P58021	4	8.91	0.0023	TM9S2_MOUSE	74.17	89.14	86.03	24.97	67.85	76.81	66.62	60.49	61.19	60.14	73.41	57.88	64.44	66.28	63.1	69.72	68.85	NA	59.57	54.98	55.29	63.38	44.32	62.1	66.56	61.09	-0.0760034	0.0146901	0.966741	0.07741
Uqcrb	Cytochrome b-c1 complex subunit 7 OS=Mus musculus OX=10090 GN=Uqcrb PE=1 SV=3	9.61	13527.5	11577.4	Q9D855	10	58.56	0	QCR7_MOUSE	333.81	287.27	324.12	296.32	311.68	347.56	344.67	373.61	324.83	340.18	332.8	356.03	307.45	356.68	327.42	388.02	322.28	349.09	328.86	417.43	323.14	358.97	355.58	346.84	331.07	348.48	0.072651	0.0266987	0.940376	0.0774014
Actg2	Actin_ gamma-enteric smooth muscle OS=Mus musculus OX=10090 GN=Actg2 PE=1 SV=1	5.17	42276.2	6520.73	P63268	21	53.72	0	ACTH_MOUSE	556.18	636.41	529.33	708.57	613.32	638.27	812.71	508.12	641.82	536.93	688.08	676.09	673.13	598.17	549.62	557.56	627.69	375.96	660.73	534.03	679.22	610.01	709.97	606.97	628.82	598.59	-0.0756072	0.0163443	0.963065	0.0773537
Psmd3	26S proteasome non-ATPase regulatory subunit 3 OS=Mus musculus OX=10090 GN=Psmd3 PE=1 SV=3	8.76	60832.4	692.11	P14685	13	30.19	0.0018	PSMD3_MOUSE	95.05	98.21	180.62	143.29	162.71	127.76	190.83	313.92	220.23	409.46	281.5	194.07	133.76	142.18	114.84	124.7	191.07	355.87	140.8	237.6	186.56	227.71	197.58	150.82	201.47	183.63	-0.0765232	0.00927003	0.978881	0.0770826
Rap1gap2	Rap1 GTPase-activating protein 2 OS=Mus musculus OX=10090 GN=Rap1gap2 PE=1 SV=1	6.01	78767.2	577.73	Q5SVL6	13	25.14	0.0018	RPGP2_MOUSE	110.95	84.89	90.41	83.51	85.26	49.76	79.78	65.72	84.31	66.4	82.9	70.84	94.48	75.7	83.22	85.79	75.29	63.75	86.94	90.38	83.32	84.8	92.1	77.76	79.56	82.8	0.0755003	0.015046	0.965948	0.0769849
Kif5a	Kinesin heavy chain isoform 5A OS=Mus musculus OX=10090 GN=Kif5a PE=1 SV=3	5.61	117817	1377.8	P33175	25	31.74	0.001	KIF5A_MOUSE	166.3	193.99	163.95	186.67	172.76	233	215.43	175.94	171.49	187.16	223.46	187.32	173.21	207.57	186.82	256.43	169.65	164.09	282.11	169.03	179.48	192.19	225.41	212.69	189.79	201.56	0.0751453	0.0163443	0.963065	0.0769022
Rpl32	60S ribosomal protein L32 OS=Mus musculus OX=10090 GN=Rpl32 PE=1 SV=2	11.88	15973.9	1204.01	P62911	4	33.33	0.001	RL32_MOUSE	22.87	24.49	28.04	17.75	23.45	21.83	24.94	26.89	26.81	28.18	29.74	24.85	24.64	26.4	26.75	31.38	25.1	22.83	28.71	28.41	21.66	26.56	26.09	26.03	24.99	26.21	0.074998	0.0163443	0.963065	0.0767583
Slc25a51	Solute carrier family 25 member 51 OS=Mus musculus OX=10090 GN=Slc25a51 PE=1 SV=1	10.06	33917.5	1200.36	Q5HZI9	9	37.92	0.001	S2551_MOUSE	69.06	83.67	74.19	52.83	55.22	69.38	60	67.27	71.91	75.26	72.35	60.2	68.58	94.68	91.67	36.4	81.2	53.16	66.68	58.54	76.63	61.52	48.66	52.71	67.61	65.87	-0.0752584	0.0146901	0.966741	0.0766787
Gas7	Growth arrest-specific protein 7 OS=Mus musculus OX=10090 GN=Gas7 PE=1 SV=1	7.79	48458.8	1011.99	Q60780	11	24.7	0.0018	GAS7_MOUSE	124.41	111.72	124.88	90.01	79.98	75.25	71.61	99.51	122.25	156.41	133.67	84.79	131.92	111.2	98.4	85.24	83.83	87.91	121.55	83.56	137.11	81.48	96.04	78.6	106.21	99.74	-0.0752279	0.0146901	0.966741	0.0766488
Suclg2	Succinate--CoA ligase [GDP-forming] subunit beta_ mitochondrial OS=Mus musculus OX=10090 GN=Suclg2 PE=1 SV=3	6.67	47125.2	636.08	Q9Z2I8	5	22.17	0.0018	SUCB2_MOUSE	89.49	50.29	61.51	68.43	NA	28.24	41.62	44.26	28.39	88.46	45.42	39.97	68.54	73.21	43.21	35.25	46.7	28.93	110.89	52.54	31.63	58.02	68.96	55.04	53.28	56.08	0.0758658	0.00912497	0.979208	0.0764125
Ap1m1	AP-1 complex subunit mu-1 OS=Mus musculus OX=10090 GN=Ap1m1 PE=1 SV=3	6.97	48714	752.7	P35585	6	21.04	0.0018	AP1M1_MOUSE	95.26	79.65	85.76	87.6	84.15	89.38	91.06	74.2	85.8	68.35	74.71	77.04	85.05	75.32	89.8	86.67	86.78	82.27	79.61	69.99	75.05	59.29	80.61	74.04	82.75	78.71	-0.0743697	0.0163443	0.963065	0.0761445
Lrrk2	Leucine-rich repeat serine/threonine-protein kinase 2 OS=Mus musculus OX=10090 GN=Lrrk2 PE=1 SV=2	6.4	288724	1120.98	Q5S006	4	1.94	0.001	LRRK2_MOUSE	188.49	184.04	157.55	149.32	151.72	123.64	132.73	127.84	157.69	143.55	158.17	132.69	138.93	146.58	149.04	122.28	121.02	NA	162.79	144.74	158.89	150.18	126.47	146.87	150.62	142.53	-0.0742402	0.0163443	0.963065	0.0760181
Bsn	Protein bassoon OS=Mus musculus OX=10090 GN=Bsn PE=1 SV=4	7.47	420839	1424	O88737	114	48.58	0	BSN_MOUSE	19309.3	16609.8	11276.7	14146.6	11055.3	11702.5	12842.6	14416.8	15818.3	14458.4	15341.1	9917.88	15708.3	12100	16910.2	8341.44	14331.2	14038	16411	10671.7	15623.4	10208.5	14992.4	10163.9	13907.9	13291.7	-0.0744556	0.0149453	0.966173	0.0759407
Pcbp1	Poly(rC)-binding protein 1 OS=Mus musculus OX=10090 GN=Pcbp1 PE=1 SV=1	6.75	38011.2	1475.36	P60335	11	48.03	0	PCBP1_MOUSE	98.95	114.62	162.53	169.62	161.82	164.46	157.37	177.08	165.52	186.23	162.28	148.34	151.11	122.18	134.42	132.05	126.25	122.62	152.61	155.98	166.51	148.01	181.69	171.37	155.73	147.07	-0.0743992	0.015046	0.965948	0.0759054
Dnpep	Aspartyl aminopeptidase OS=Mus musculus OX=10090 GN=Dnpep PE=1 SV=2	6.88	52777.2	824.57	Q9Z2W0	13	44.19	0.0018	DNPEP_MOUSE	69.02	72.83	80.5	75.26	78.41	74.55	78.04	85.97	66.61	93.78	84.31	66.76	73.14	70.23	75.83	65.78	71.1	77.62	68.85	72.83	74.22	85.99	75.43	66.42	77.17	73.12	-0.0741044	0.0163443	0.963065	0.0758854
Gnb2	Guanine nucleotide-binding protein G(I)/G(S)/G(T) subunit beta-2 OS=Mus musculus OX=10090 GN=Gnb2 PE=1 SV=3	5.56	38072.5	23163.7	P62880	13	65	0	GBB2_MOUSE	1492.33	1258.7	1036.69	1485.9	993.4	911.81	1171.47	1042.84	1487.92	1194.07	1692.71	1301.89	1552.73	1249.76	1094	1173.47	1089.95	1084.75	1129.46	995.37	1286.33	1160.28	1125.35	1215.37	1255.81	1179.73	-0.0742601	0.015046	0.965948	0.0757691
Pfkp	ATP-dependent 6-phosphofructokinase_ platelet type OS=Mus musculus OX=10090 GN=Pfkp PE=1 SV=1	6.75	86481.7	8280.32	Q9WUA3	35	55.23	0	PFKAP_MOUSE	1111.13	1223.79	1092.27	1161.17	1053.15	910.63	1202.63	1043.77	1050.66	1018.94	876.51	970.66	1031.89	1036.05	1000.76	1351.33	837.5	904.02	894.41	1085.96	895.36	1077.59	967.36	1030.52	1059.61	1009.4	-0.0739093	0.0163443	0.963065	0.0756949
C2cd2l	Phospholipid transfer protein C2CD2L OS=Mus musculus OX=10090 GN=C2cd2l PE=1 SV=3	6.88	76785.5	859.9	Q80X80	16	33.14	0.0018	C2C2L_MOUSE	110.13	100.33	142.96	151.85	123.94	136.32	127.31	122.24	125.8	115.71	125.53	128.99	126.31	102.52	117.6	130.51	139.78	118.48	108.69	115.37	118.61	107.29	126.45	121.11	125.93	119.39	-0.073835	0.0163443	0.963065	0.0756223
Sars	Serine--tRNA ligase_ cytoplasmic OS=Mus musculus OX=10090 GN=Sars PE=1 SV=3	5.91	58902.1	1673.45	P26638	21	46.68	0	SYSC_MOUSE	177.91	194.57	183.28	174.66	170.75	182.04	167.21	182.84	212.45	226.08	191.3	197.83	225.03	192.3	215.62	213.22	258.21	180.3	190.23	166.21	186.59	207.77	163.8	190.18	188.41	199.12	0.0738077	0.0163443	0.963065	0.0755957
Rab35	Ras-related protein Rab-35 OS=Mus musculus OX=10090 GN=Rab35 PE=1 SV=1	8.39	23310.4	13120.8	Q6PHN9	10	64.18	0	RAB35_MOUSE	126.37	151.8	128.09	116.23	124.93	128.64	130	156.32	137	163.5	140.5	163.36	139.62	150.67	122.24	165.59	149.5	153.86	123.46	172.36	118.88	162.15	162.95	135.04	138.9	146.36	0.0735485	0.0163443	0.963065	0.0753427
Prpsap2	Phosphoribosyl pyrophosphate synthase-associated protein 2 OS=Mus musculus OX=10090 GN=Prpsap2 PE=1 SV=1	6.82	41280	551.13	Q8R574	8	26.56	0.0018	KPRB_MOUSE	74.18	111.93	65.78	55.88	79.56	71.12	66.21	95.75	37.38	81.01	60.91	72.77	74.15	78.28	63.38	97.38	66.48	90.03	44.63	73.64	74.29	84.97	65.57	93.07	72.71	75.49	0.0737918	0.0146901	0.966741	0.0752398
Prdx3	Thioredoxin-dependent peroxide reductase_ mitochondrial OS=Mus musculus OX=10090 GN=Prdx3 PE=1 SV=1	7.39	28355.2	10206.6	P20108	10	60.31	0	PRDX3_MOUSE	622.43	526.8	616.68	692.08	505	593.63	552.34	664.34	678.87	504.08	641.05	624.51	670.36	477.42	621.03	501.59	585.3	495.69	766.04	604.21	568.86	425.73	694.93	508.62	601.82	576.65	-0.073332	0.0163443	0.963065	0.0751313
Cplx2	Complexin-2 OS=Mus musculus OX=10090 GN=Cplx2 PE=1 SV=1	4.86	15508.5	11648.2	P84086	6	60.45	0	CPLX2_MOUSE	272.31	243.35	257.69	345.41	357.68	327.69	404.15	376.06	320.53	359.72	334.74	399.24	318.49	314.53	370.99	265.81	450.32	456.1	369.89	321.26	404.77	350.07	281.31	310.65	333.21	351.18	0.0735701	0.015046	0.965948	0.0750929
Glod4	Glyoxalase domain-containing protein 4 OS=Mus musculus OX=10090 GN=Glod4 PE=1 SV=1	5.13	33601.9	3250.94	Q9CPV4	21	74.83	0	GLOD4_MOUSE	124.79	135.91	121.25	125.04	161.5	150.57	175.21	153.89	169.7	162.58	178.07	169.88	185.66	130.71	121.31	126.86	169.36	159.29	130.59	154.8	119.46	156.72	148.7	134.92	152.37	144.87	-0.0732655	0.0163443	0.963065	0.0750664
Hsd17b11	Estradiol 17-beta-dehydrogenase 11 OS=Mus musculus OX=10090 GN=Hsd17b11 PE=1 SV=1	8.91	33165.8	285.64	Q9EQ06	2	11.74	0.0023	DHB11_MOUSE	66.25	39.64	60	41.23	25.36	NA	31.33	19.66	50.16	28.42	50.99	42.39	33.58	68.59	51.87	33.58	30.65	40.06	52.06	31.02	23	44.39	28.52	28.31	41.4	38.8	-0.0744232	0.00927003	0.978881	0.0749983
Arhgdia	Rho GDP-dissociation inhibitor 1 OS=Mus musculus OX=10090 GN=Arhgdia PE=1 SV=3	4.92	23464.5	10056	Q99PT1	12	57.35	0	GDIR1_MOUSE	584.57	510.78	612.25	631.07	650.07	482.9	416.08	551.03	499.03	418.1	575.08	472.21	607.13	636.15	560.48	615.73	549.35	559.05	441.05	504.82	594.22	526.69	571.91	528.18	533.6	557.9	0.0727534	0.0163443	0.963065	0.0745667
Ogt	UDP-N-acetylglucosamine--peptide N-acetylglucosaminyltransferase 110 kDa subunit OS=Mus musculus OX=10090 GN=Ogt PE=1 SV=2	6.26	118206	801.55	Q8CGY8	26	34.51	0.0018	OGT1_MOUSE	531.34	440.07	511.15	652.47	469.56	395.83	545.86	453.96	631.45	526.01	636.76	664.56	434.05	375.1	524.42	513.07	415	502.13	545.63	529.88	564.13	446.86	762.52	542.31	538.25	512.93	-0.0729752	0.015046	0.965948	0.0745101
Pfn1	Profilin-1 OS=Mus musculus OX=10090 GN=Pfn1 PE=1 SV=2	8.46	15128.3	14535.9	P62962	12	92.14	0	PROF1_MOUSE	215.32	265.41	219.72	227.38	221.67	241	172.65	191.13	254.34	229.34	255.63	262.15	237.63	225.85	222.08	226.33	229.33	264.09	240.14	205.84	278.11	266.7	235.33	255.29	229.64	240.56	0.0725929	0.0163443	0.963065	0.0744101
Synpr	Synaptoporin OS=Mus musculus OX=10090 GN=Synpr PE=1 SV=1	5.91	29570.4	1600.2	Q8BGN8	7	22.64	0	SYNPR_MOUSE	198.01	152.3	163.53	166.92	172.97	194.95	186.21	160.64	206.85	168.34	150.9	135.4	179.69	198.28	135.2	139.49	149.1	191.81	123.71	192.76	129.92	160.27	189.96	178.16	171.42	164.03	-0.072612	0.015046	0.965948	0.0741544
Gmps	GMP synthase [glutamine-hydrolyzing] OS=Mus musculus OX=10090 GN=Gmps PE=1 SV=2	6.32	77464.9	481.11	Q3THK7	13	29.29	0.0019	GUAA_MOUSE	67.66	64.92	69.95	76.25	59.24	58.71	58.82	60.51	61.32	65.16	60.69	52.95	70.92	63.42	66.6	54.47	59.21	58.75	56.11	53.62	65.63	62.08	53.86	54.57	63.01	59.94	-0.0720617	0.0163443	0.963065	0.0738919
Atp2b4	Plasma membrane calcium-transporting ATPase 4 OS=Mus musculus OX=10090 GN=Atp2b4 PE=1 SV=1	5.75	134209	6688.73	Q6Q477	39	37.68	0	AT2B4_MOUSE	2098.63	1348.43	1270.2	1509.06	1194.73	1249.41	1521.08	1603.09	1603.22	1604.53	1316.11	1428.76	1521.84	1629.83	1438.15	1365.1	1271.64	1389.07	1071.61	1131.49	1392.22	1593.64	1446.13	1569.42	1478.94	1401.68	-0.0718975	0.0163443	0.963065	0.0737319
Msn	Moesin OS=Mus musculus OX=10090 GN=Msn PE=1 SV=3	6.21	67881.2	797.68	P26041	23	39.17	0.0018	MOES_MOUSE	79.29	110.13	71.39	66.65	104.45	121.89	106.41	110.21	108.53	79.98	88.43	74.23	75.04	88.59	106.11	99.52	84.13	167.23	79.57	97.83	109.49	81.67	102.6	91.38	93.47	98.6	0.0722282	0.0146901	0.966741	0.073707
Hspa4	Heat shock 70 kDa protein 4 OS=Mus musculus OX=10090 GN=Hspa4 PE=1 SV=1	4.97	94931.2	7147.04	Q61316	51	71.94	0	HSP74_MOUSE	1243.86	1255.97	1243.01	1064.96	1369.58	1133.29	850.85	1279.26	1251.56	1453.41	1238.32	1280.38	1230.35	1258.29	1230.28	1372.62	1174.17	1125.29	1343.26	1175.94	1216.23	1337.54	1499.11	1376.68	1222.04	1278.31	0.0718596	0.0163443	0.963065	0.0736949
Glo1	Lactoylglutathione lyase OS=Mus musculus OX=10090 GN=Glo1 PE=1 SV=3	5.08	20980.7	6277.73	Q9CPU0	10	63.04	0	LGUL_MOUSE	136.05	120.02	146.83	140.84	113.58	99.74	155.85	119.28	114.9	130.68	145.23	141.72	122.22	124.77	119.34	103.51	92.33	146.79	111.47	126.87	157.07	144.29	109.86	134.56	130.39	124.42	-0.0717794	0.0163443	0.963065	0.0736167
Phyhip	Phytanoyl-CoA hydroxylase-interacting protein OS=Mus musculus OX=10090 GN=Phyhip PE=1 SV=1	6.59	38124.9	2634.15	Q8K0S0	12	40.61	0	PHYIP_MOUSE	191.3	196.2	190.83	166.05	197.17	173.1	191.12	191.78	199.62	153.74	190.41	155.09	226.14	213.95	172.68	240.5	159.82	176.01	203.91	206.69	164	192.3	177.43	183.66	183.04	193.09	0.0717057	0.0163443	0.963065	0.0735448
Prkce	Protein kinase C epsilon type OS=Mus musculus OX=10090 GN=Prkce PE=1 SV=1	6.64	84929.4	1159.64	P16054	25	38.13	0.001	KPCE_MOUSE	440.52	997.11	896.39	425.85	759.71	1031.96	765.91	907.68	932.88	782.11	896.21	1163.85	495.11	702.4	621.52	953.49	957.61	817.61	928.72	1090.41	838.15	1066.57	1077.41	805.61	833.35	862.89	0.0721965	0.0135121	0.969366	0.0734501
Pak2	Serine/threonine-protein kinase PAK 2 OS=Mus musculus OX=10090 GN=Pak2 PE=1 SV=1	5.45	58215.6	1329.88	Q8CIN4	10	20.61	0.001	PAK2_MOUSE	82.86	42.32	72.68	49.06	39.19	49.93	53.46	46.38	52.96	65.81	44.15	61.15	78.11	48.84	49.93	34.29	72.92	65.2	52.51	48.49	52.84	67.68	53.66	68.42	55	57.74	0.0719087	0.0146901	0.966741	0.0733939
Itpka	Inositol-trisphosphate 3-kinase A OS=Mus musculus OX=10090 GN=Itpka PE=1 SV=1	7.6	51391	432.27	Q8R071	11	32.9	0.0019	IP3KA_MOUSE	125.53	165.39	105.93	174.16	89.17	144	137.24	142.37	144.55	99.12	118.76	91.21	138.79	138.39	134.69	129.87	116.63	108.92	164.75	137.68	123.64	122.37	161.04	114.92	128.12	132.64	0.0718334	0.015046	0.965948	0.0733922
Marcksl1	MARCKS-related protein OS=Mus musculus OX=10090 GN=Marcksl1 PE=1 SV=2	4.4	20222.5	3274.83	P28667	5	51.5	0	MRP_MOUSE	26.89	26.51	38.63	67.29	32.53	34.61	39.86	49.9	62.26	53.08	66.73	60.47	31.05	27.79	51.7	48.32	45.89	41.3	47.53	33.79	48.96	47.85	42.37	46.64	46.56	42.77	-0.0721047	0.0135121	0.969366	0.0733599
Cdk5rap2	CDK5 regulatory subunit-associated protein 2 OS=Mus musculus OX=10090 GN=Cdk5rap2 PE=1 SV=3	5.04	207200	324.88	Q8K389	2	2.14	0.0023	CK5P2_MOUSE	422.76	161.61	997.95	1567.95	2267.17	1918.81	494.68	1332.83	NA	1639.87	1861.16	104.68	244.47	NA	2052.82	193.66	1922.84	1601.65	528.8	NA	NA	784.83	687.89	1108.12	1160.86	1013.9	-0.0731622	0.000471488	0.998915	0.0731637
Rpn2	Dolichyl-diphosphooligosaccharide--protein glycosyltransferase subunit 2 OS=Mus musculus OX=10090 GN=Rpn2 PE=1 SV=1	5.46	69177.1	835.02	Q9DBG6	12	32.96	0.0018	RPN2_MOUSE	92.29	96.71	136.86	114.11	70.69	70.01	106.03	78.13	109.31	86.22	105.2	110.06	111.1	105.49	109.81	94.99	71.44	100.74	108.9	83.44	112.57	98.4	109.92	116.08	97.97	101.91	0.0714598	0.015046	0.965948	0.0730266
Stxbp5l	Syntaxin-binding protein 5-like OS=Mus musculus OX=10090 GN=Stxbp5l PE=1 SV=1	6.45	133669	1045.97	Q5DQR4	24	31.31	0.0018	STB5L_MOUSE	4112.57	4246.27	3855.87	5246.34	5396.31	3664.09	4992.64	4727.28	4916.63	3717.09	4807.07	4946.03	3806.85	5010.01	4826.07	3889.29	3172.14	4514.25	4343.02	5044.84	4152.5	5416.36	3979.12	3946.01	4552.35	4341.71	-0.0710628	0.0163443	0.963065	0.0729181
Atp2b1	Plasma membrane calcium-transporting ATPase 1 OS=Mus musculus OX=10090 GN=Atp2b1 PE=1 SV=1	5.56	135717	11021	G5E829	48	44.34	0	AT2B1_MOUSE	3785.47	3201.01	3479.52	3602.83	3279.07	2811.59	3425.25	3999.08	3652.99	3508.37	3472.44	3278.69	4052.3	4200.68	3831.58	3308.15	3624.92	3015.54	2988.23	3427.21	3449.06	3826.94	4195.49	3768.35	3458.03	3640.7	0.0707224	0.0163443	0.963065	0.0725865
Pitpnb	Phosphatidylinositol transfer protein beta isoform OS=Mus musculus OX=10090 GN=Pitpnb PE=1 SV=2	6.54	31772.2	664.64	P53811	5	21.77	0.0018	PIPNB_MOUSE	80.62	67.45	65.93	40.64	53.75	65.64	40.66	45.11	60.49	50.22	55.76	47.19	81.64	50.22	71.76	52.94	69.97	50.6	62.37	48.02	57.98	50.89	58.2	47.88	56.12	58.54	0.0707882	0.015046	0.965948	0.0723695
Tagln2	Transgelin-2 OS=Mus musculus OX=10090 GN=Tagln2 PE=1 SV=4	8.44	22566.6	1855.56	Q9WVA4	3	18.09	0	TAGL2_MOUSE	33.49	28.43	29.86	30.39	42.25	44.24	18.92	31.51	33.26	25.27	38.64	32.42	32.11	30.31	30.57	30.4	29.19	27.49	33.59	30.84	28.59	29	30.98	29.14	32.39	30.18	-0.0707543	0.015046	0.965948	0.0723364
Kpnb1	Importin subunit beta-1 OS=Mus musculus OX=10090 GN=Kpnb1 PE=1 SV=2	4.49	98438.9	1883.7	P70168	27	45.09	0	IMB1_MOUSE	712.01	566.73	621.62	749.08	669.94	682.82	692.5	730.74	718.71	646.39	714.26	634.09	680.98	696.11	681.38	599.83	732.85	622.03	676.71	623.49	639.95	560.69	605.19	636.52	678.24	646.31	-0.0691058	0.0212639	0.952217	0.0723033
Cisd3	CDGSH iron-sulfur domain-containing protein 3_ mitochondrial OS=Mus musculus OX=10090 GN=Cisd3 PE=1 SV=1	10.37	16075.5	1098.45	B1AR13	3	20.44	0.001	CISD3_MOUSE	28.91	24.77	29.71	24.38	21.44	18.41	26.94	23.19	26.51	16.12	24.87	23.85	28.43	22.84	24.75	25.49	26.07	21.46	26.82	23.13	27.01	24.44	25.98	23.84	24.09	25.02	0.0701946	0.0163443	0.963065	0.0720723
Ndufaf4	NADH dehydrogenase [ubiquinone] 1 alpha subcomplex assembly factor 4 OS=Mus musculus OX=10090 GN=Ndufaf4 PE=1 SV=1	10	20082.2	464.74	Q9D1H6	4	22.54	0.0019	NDUF4_MOUSE	30.66	30	30.44	30.51	25.34	25.7	24.93	24.2	29.24	31.13	32.52	32.79	27.76	27.32	23.65	33.11	30.98	37.02	23.65	30.05	29.01	35.65	32.09	36.35	28.95	30.55	0.0701644	0.0163443	0.963065	0.0720429
Cap2	Adenylyl cyclase-associated protein 2 OS=Mus musculus OX=10090 GN=Cap2 PE=1 SV=1	6.01	53147.3	3994.95	Q9CYT6	25	62.39	0	CAP2_MOUSE	392.64	468.23	341.64	407.11	427.68	447.76	357.25	379.5	370.46	428.07	372.48	371.88	446.99	385.96	417.23	383.81	376.39	341.84	334.35	340.94	348.73	355.03	416.65	389.24	397.06	378.1	-0.0701561	0.0163443	0.963065	0.0720348
Ccny	Cyclin-Y OS=Mus musculus OX=10090 GN=Ccny PE=1 SV=1	6.84	39908.1	1634.84	Q8BGU5	11	36.95	0	CCNY_MOUSE	679.45	628.88	712.74	733.56	550.71	702.29	663.57	572.14	701.23	636.06	877.57	698.18	588.84	685.49	697.91	648.39	701.47	830.29	711.63	834.95	842.84	837.87	570.53	630.47	679.7	715.06	0.0700717	0.0163443	0.963065	0.0719526
Lyn	Tyrosine-protein kinase Lyn OS=Mus musculus OX=10090 GN=Lyn PE=1 SV=4	6.83	59268.6	397.95	P25911	2	5.08	0.0019	LYN_MOUSE	22.79	33.3	31.79	45.32	9.12	24.13	21.95	23.8	37.71	33.63	41.94	24.2	24.76	39.86	26.28	15.35	42.64	47.89	7.01	34.41	42.05	33.68	32.52	32.59	29.14	31.59	0.0719473	0.000471488	0.998915	0.0719488
Ppia	Peptidyl-prolyl cis-trans isomerase A OS=Mus musculus OX=10090 GN=Ppia PE=1 SV=2	8	18142.5	37031.3	P17742	13	76.22	0	PPIA_MOUSE	1403.31	1415.75	1540.29	1298.8	1236.41	1229.04	1424.14	1160.64	1373.55	1419.28	1083.66	1186.36	1297.26	1413.67	1488	995.65	1088.56	1105.36	1381.26	1356.82	1327.49	971.89	1333.86	1325.17	1314.27	1257.08	-0.0700421	0.0163443	0.963065	0.0719237
Ak2	Adenylate kinase 2_ mitochondrial OS=Mus musculus OX=10090 GN=Ak2 PE=1 SV=5	7.19	26753.9	431.71	Q9WTP6	4	32.64	0.0019	KAD2_MOUSE	18.22	28.86	26.82	22.4	24.37	21.45	25.19	35.07	18.16	36.19	41.5	29.6	30.06	21.55	20.74	27.02	36.01	35.14	15.78	26.61	29.05	45.81	32.86	25.12	27.32	28.81	0.0706071	0.0135121	0.969366	0.0718884
Rpl7a	60S ribosomal protein L7a OS=Mus musculus OX=10090 GN=Rpl7a PE=1 SV=2	11.26	30147.7	336.02	P12970	3	14.29	0.0023	RL7A_MOUSE	217.73	200.66	238.04	242.93	159.68	179.9	226.5	207.65	224.16	213.5	209.47	198.93	239.62	210.48	194.44	211.12	238.18	226.8	286.4	182.39	235.37	209.49	209.04	202.26	209.93	220.47	0.0699418	0.0163443	0.963065	0.0718261
Bri3bp	BRI3-binding protein OS=Mus musculus OX=10090 GN=Bri3bp PE=1 SV=1	9.9	28434.2	436	Q8BXV2	3	16.6	0.0019	BRI3B_MOUSE	27.47	15.85	27.65	27.62	20.22	18.18	26.72	19.66	25.69	25.62	26.26	21.57	30.16	28.76	26.43	18.31	19.79	28.41	23.32	20.94	24.62	24.3	26.33	23.63	23.54	24.58	0.0701334	0.015046	0.965948	0.0717292
Rbx1	E3 ubiquitin-protein ligase RBX1 OS=Mus musculus OX=10090 GN=Rbx1 PE=1 SV=1	6.59	12730.2	552.79	P62878	2	23.15	0.0018	RBX1_MOUSE	9.59	5.92	4.01	4.61	NA	NA	5.35	NA	4.63	NA	NA	4.81	7.33	4.08	5.03	NA	NA	NA	5.7	NA	6.51	5.63	NA	NA	5.56	5.71	0.0710799	0.00927003	0.978881	0.0716818
Cdk18	Cyclin-dependent kinase 18 OS=Mus musculus OX=10090 GN=Cdk18 PE=1 SV=1	8.74	52075.7	579.63	Q04899	5	13.53	0.0018	CDK18_MOUSE	32.51	31.79	28.92	28.07	32.31	25.03	26.32	24.92	30.74	NA	32.2	25.84	40.14	37.8	21.91	20.59	30.1	NA	38.23	34.65	27.92	29.4	32.26	26.86	28.97	30.9	0.070015	0.015046	0.965948	0.0716135
Ywhaq	14-3-3 protein theta OS=Mus musculus OX=10090 GN=Ywhaq PE=1 SV=1	4.49	28063.5	29997.4	P68254	15	65.31	0	1433T_MOUSE	800.64	734.46	801.25	1039.42	1003.86	905.9	960.49	1042.25	1048.92	1099.04	965.9	1058.93	847.55	968.88	753.23	771.37	1130.65	1077.23	769.8	1015.09	855.56	1003.18	976.66	774.01	955.09	911.93	-0.0696149	0.0163443	0.963065	0.0715078
Sfxn5	Sideroflexin-5 OS=Mus musculus OX=10090 GN=Sfxn5 PE=1 SV=2	9.89	37499.7	5610.06	Q925N0	11	37.43	0	SFXN5_MOUSE	788.04	830.22	878.78	743.42	725.85	735.64	824.28	802.12	720.35	838.07	813.17	797.8	869.11	1017.11	823.01	958.75	733.98	900.12	824.08	853.19	722.2	818.93	654.92	839.72	791.48	834.59	0.0695386	0.0163443	0.963065	0.0714336
Uqcc2	Ubiquinol-cytochrome-c reductase complex assembly factor 2 OS=Mus musculus OX=10090 GN=Uqcc2 PE=1 SV=1	9.59	16434.6	1221.81	Q9CQY6	4	45.59	0.001	UQCC2_MOUSE	18.22	15.96	13.77	16.61	15.32	14.08	15.58	18.34	11.78	11.71	18.76	16.46	16.36	17.1	10.99	13.98	15.61	15.21	14.36	17.46	13.31	17.17	12.71	13.17	15.55	14.79	-0.0695897	0.015046	0.965948	0.0711977
Rab23	Ras-related protein Rab-23 OS=Mus musculus OX=10090 GN=Rab23 PE=1 SV=2	6.42	26906.4	530.59	P35288	3	14.77	0.0018	RAB23_MOUSE	22.44	28.8	18.77	24.63	18.17	29.67	25.56	20.65	22.95	NA	NA	28.02	21.32	33.84	22.48	40.48	17.72	32.55	26.96	27.24	23.33	25.9	18.72	17.34	23.97	25.66	0.0696131	0.0146901	0.966741	0.0711462
Sh3bgrl	SH3 domain-binding glutamic acid-rich-like protein OS=Mus musculus OX=10090 GN=Sh3bgrl PE=1 SV=1	4.67	12925.3	1085.36	Q9JJU8	5	43.86	0.001	SH3L1_MOUSE	30.02	25.19	66.03	63.27	55.68	55.08	44.57	79.91	43.79	74.8	42.62	38.51	26.84	42.48	36.16	84.59	66.72	44.21	78.25	80.14	34.9	37.51	38.48	31.75	51.62	50.17	-0.0705363	0.00844673	0.980739	0.0710402
Gna12	Guanine nucleotide-binding protein subunit alpha-12 OS=Mus musculus OX=10090 GN=Gna12 PE=1 SV=3	10.49	44266.2	2144.56	P27600	5	11.61	0	GNA12_MOUSE	148.26	183.72	127.62	273.38	176.52	216.76	120.88	135.82	140.03	193.71	48.4	213.28	123.53	129.24	125.29	150.35	104.45	126.56	185.93	138.11	122.74	189.93	171.5	228.07	164.86	149.64	-0.070382	0.00927003	0.978881	0.0709898
Cpt2	Carnitine O-palmitoyltransferase 2_ mitochondrial OS=Mus musculus OX=10090 GN=Cpt2 PE=1 SV=2	8.4	74550.9	342.32	P52825	2	3.19	0.0023	CPT2_MOUSE	510.24	239.5	473.87	542.73	383.46	332.7	418.15	311.99	351.13	321.3	395.06	332.81	513.69	410.17	442.74	329.22	504.02	395.21	375.04	396.4	353.22	345.1	359.32	346.84	384.41	397.58	0.0693677	0.015046	0.965948	0.0709807
Dlg3	Disks large homolog 3 OS=Mus musculus OX=10090 GN=Dlg3 PE=1 SV=1	6.35	94052.8	889.97	P70175	26	34.28	0.0018	DLG3_MOUSE	241.36	274.96	230.45	250.12	300.69	292.84	272.45	309.61	277	363.55	291.57	278.64	248	245.88	270.07	258.47	262.97	289.88	270.05	291.66	280.12	269.36	251.94	269.55	281.94	267.33	-0.0689911	0.0163443	0.963065	0.0709007
Pitpna	Phosphatidylinositol transfer protein alpha isoform OS=Mus musculus OX=10090 GN=Pitpna PE=1 SV=2	5.96	32121.6	11171.2	P53810	18	63.84	0	PIPNA_MOUSE	393.86	328.19	334.27	515.17	341.77	330.52	353.91	373.26	351.28	337.16	357.54	377.4	350.32	351.72	328.76	368.83	339.56	353.67	348.87	320.8	348.22	359.54	385.28	308.86	366.19	347.04	-0.0689433	0.0163443	0.963065	0.0708542
Pgm1	Phosphoglucomutase-1 OS=Mus musculus OX=10090 GN=Pgm1 PE=1 SV=4	6.15	61703.4	2415.62	Q9D0F9	30	73.84	0	PGM1_MOUSE	274.22	222.43	253.27	291.88	220.35	196.19	227.72	239.34	220.24	204.64	246.58	220.23	252.72	249.79	237.82	268.22	259.18	232.9	245.66	215.34	235.01	241.91	243.2	259.13	234.76	245.07	0.0687633	0.0163443	0.963065	0.070679
Nlgn3	Neuroligin-3 OS=Mus musculus OX=10090 GN=Nlgn3 PE=1 SV=2	5.4	91675.3	816.82	Q8BYM5	15	29.94	0.0018	NLGN3_MOUSE	239.07	203.19	157.8	207.3	208.17	161.36	273.99	156.58	231.95	179.9	226.24	196.52	189.53	216.14	177.29	263.01	178.87	188.27	177.4	262.09	197.37	214.68	304.8	195.31	203.51	213.73	0.0690363	0.015046	0.965948	0.0706569
Icam5	Intercellular adhesion molecule 5 OS=Mus musculus OX=10090 GN=Icam5 PE=1 SV=2	5.93	98656.4	1724.61	Q60625	23	36.42	0	ICAM5_MOUSE	367.14	299.67	393.4	406.11	296.11	305.68	365.55	339.46	359.8	383.82	406.16	366.25	427.97	366.4	366.65	609.16	359.76	301.95	357	310.4	308.33	359.38	475	324.55	357.43	380.55	0.0690304	0.015046	0.965948	0.0706511
Gng12	Guanine nucleotide-binding protein G(I)/G(S)/G(O) subunit gamma-12 OS=Mus musculus OX=10090 GN=Gng12 PE=1 SV=3	9.48	8111.3	10977	Q9DAS9	4	59.72	0	GBG12_MOUSE	79.54	45.43	68.14	91.7	48.81	73.29	65.72	85.84	52.54	82.01	54.9	59.76	67.27	62.69	61.64	52.59	55.94	80.24	48.76	63.39	84.51	72.35	61.83	50.57	67.31	63.48	-0.0690845	0.0146901	0.966741	0.0706291
Pcca	Propionyl-CoA carboxylase alpha chain_ mitochondrial OS=Mus musculus OX=10090 GN=Pcca PE=1 SV=2	6.88	80549.2	4467.29	Q91ZA3	30	51.93	0	PCCA_MOUSE	405.41	474.99	547.22	288.17	778.44	509.82	820.26	679.15	751.33	499.12	811.49	892.46	402.15	526.4	662.77	556.09	643.31	702.08	571.97	773.12	512.33	735.64	698.36	790.76	621.49	631.25	0.0692405	0.0135121	0.969366	0.0705466
Inpp4a	Type I inositol 3_4-bisphosphate 4-phosphatase OS=Mus musculus OX=10090 GN=Inpp4a PE=1 SV=1	6.66	106965	419.44	Q9EPW0	5	8.31	0.0019	INP4A_MOUSE	151.3	162.5	115.28	101.17	148.02	198.69	186.82	162.46	119.69	161.15	155.04	189.22	146.54	162.36	146.15	150.1	126.31	244.44	144.51	186.08	172.47	165.37	143.1	145.23	154.28	161.06	0.0688817	0.015046	0.965948	0.0705058
Tmed9	Transmembrane emp24 domain-containing protein 9 OS=Mus musculus OX=10090 GN=Tmed9 PE=1 SV=2	8.7	27241.3	1032.79	Q99KF1	4	22.13	0.0018	TMED9_MOUSE	44.57	40.76	52	57.32	43.41	44.39	48.71	43.14	44.49	59.41	44.12	45.16	45.55	41.85	52.25	52.22	52.25	69.9	43.67	45.38	50.7	52.65	44.55	45.61	47.29	49.72	0.0685317	0.0163443	0.963065	0.0704538
Sgip1	SH3-containing GRB2-like protein 3-interacting protein 1 OS=Mus musculus OX=10090 GN=Sgip1 PE=1 SV=1	7.85	86519.3	2083.7	Q8VD37	25	53.6	0	SGIP1_MOUSE	409.93	451.62	419.77	465.49	375.78	363.19	387.69	339.38	393.46	455.37	400.78	534.76	475.47	338.84	427.29	358.28	389.34	286.65	344.32	369.28	469.85	481.45	398.58	446.09	416.44	398.79	-0.0687812	0.015046	0.965948	0.0704077
Tmem163	Transmembrane protein 163 OS=Mus musculus OX=10090 GN=Tmem163 PE=1 SV=1	7.99	31364.4	606.89	Q8C996	5	22.22	0.0018	TM163_MOUSE	51.17	51.82	35.88	41.51	52.34	42.13	49.04	36.07	43.23	39.29	40.62	42.44	43.25	42.38	47.33	42.6	42.07	43.6	39.09	34.43	43.11	47.09	37.68	36.64	43.79	41.61	-0.0682364	0.0163443	0.963065	0.0701665
Ldha	L-lactate dehydrogenase A chain OS=Mus musculus OX=10090 GN=Ldha PE=1 SV=3	7.68	36840.8	19646.7	P06151	26	89.16	0	LDHA_MOUSE	1590.23	1302.07	990.06	1324.26	1186.3	1151.08	1346.38	1148.32	1278.27	1029.57	1305.85	1164.71	1267.52	1092.5	1275.76	1268.95	1178.98	1281.01	959.7	1265.87	1211.08	1100.14	1219.91	973.13	1234.76	1174.55	-0.0681982	0.0163443	0.963065	0.0701294
Cpne7	Copine-7 OS=Mus musculus OX=10090 GN=Cpne7 PE=1 SV=1	5.06	62746.6	353.1	Q0VE82	3	6.28	0.0023	CPNE7_MOUSE	17.05	14.55	13.13	14.02	12.14	11.45	12.58	14.9	13.66	15.86	13.35	12	20.04	11.78	12.63	12.21	14.28	10.68	9.8	12.02	13.64	16.4	14.14	11.3	13.72	13.24	-0.0684122	0.015046	0.965948	0.0700472
Ptk2b	Protein-tyrosine kinase 2-beta OS=Mus musculus OX=10090 GN=Ptk2b PE=1 SV=2	5.96	117106	333.77	Q9QVP9	8	11.1	0.0023	FAK2_MOUSE	390.95	592	484.73	467.78	537.63	466.58	520.87	515.57	515.09	451.85	513.41	504.45	460.97	513.59	460.49	518.3	369.72	306.33	584.35	482.29	473.59	377.59	567.21	660	496.74	481.2	-0.0683004	0.015046	0.965948	0.069938
Lrpprc	Leucine-rich PPR motif-containing protein_ mitochondrial OS=Mus musculus OX=10090 GN=Lrpprc PE=1 SV=2	6.43	157870	1285.71	Q6PB66	63	55.46	0.001	LPPRC_MOUSE	562.89	791.64	791.81	794.61	940.69	1102.45	541.03	567.86	438.59	517.45	562.74	1148.76	573.94	656.6	558.62	1043.05	489.6	1177.36	528.1	598.69	1540.43	978.55	612.76	631.04	730.04	782.39	0.0693097	0.00927003	0.978881	0.0699269
Ndufs7	NADH dehydrogenase [ubiquinone] iron-sulfur protein 7_ mitochondrial OS=Mus musculus OX=10090 GN=Ndufs7 PE=1 SV=1	10.29	24968.1	6637.83	Q9DC70	9	41.96	0	NDUS7_MOUSE	176.92	159.66	103.29	171.46	135.71	118.05	171.32	164.2	150.35	130.1	162.29	154.75	138.17	162.82	132.8	175.49	149.13	152.62	145.79	185.62	110.39	171.8	184.43	173	149.84	156.84	0.0682587	0.015046	0.965948	0.0698973
Surf4	Surfeit locus protein 4 OS=Mus musculus OX=10090 GN=Surf4 PE=1 SV=1	7.82	30609.2	638.86	Q64310	3	15.24	0.0018	SURF4_MOUSE	23.18	23.93	22.89	18.25	23.52	14.61	26	22.86	32.02	23.61	26.43	33.82	30.68	26.81	24.09	22.14	25	27.67	26.22	26.93	22.93	28.38	16.71	24.19	24.26	25.14	0.0681337	0.015046	0.965948	0.0697753
Sec23a	Protein transport protein Sec23A OS=Mus musculus OX=10090 GN=Sec23a PE=1 SV=2	6.68	87074.4	483.9	Q01405	4	7.19	0.0019	SC23A_MOUSE	115.04	114.53	74.72	112.1	81.72	83.13	116.35	96.72	108.85	91.41	90.72	138.9	85.28	77.09	113.62	92.15	133.84	99.82	88.54	94.94	108.18	88.24	83.95	96.91	102.02	96.88	-0.0681044	0.015046	0.965948	0.0697466
Fyn	Tyrosine-protein kinase Fyn OS=Mus musculus OX=10090 GN=Fyn PE=1 SV=4	6.25	61188.2	736.57	P39688	9	23.09	0.0018	FYN_MOUSE	246.92	206.89	333.43	272.83	315.23	227.39	211.15	229.55	155.86	196.86	232.23	222.98	223.45	241.08	249.54	274.73	212.44	273.56	182.18	252.49	179.59	196.64	167.01	250.18	237.61	225.24	-0.0680346	0.015046	0.965948	0.0696785
Prdx6	Peroxiredoxin-6 OS=Mus musculus OX=10090 GN=Prdx6 PE=1 SV=3	5.63	24984.7	14741.2	O08709	15	79.91	0	PRDX6_MOUSE	535.32	546.77	623.58	701.27	506.46	479.51	653.62	730.3	763.96	752.31	658.79	778.62	510.18	559.6	696.09	519.55	659.13	769.44	796.55	692.72	881.17	717.74	696.83	604.61	644.21	675.3	0.0679707	0.015046	0.965948	0.069616
Cab39	Calcium-binding protein 39 OS=Mus musculus OX=10090 GN=Cab39 PE=1 SV=2	6.49	40014.1	1217.22	Q06138	11	31.67	0.001	CAB39_MOUSE	79.25	80.54	66.96	77.32	85.07	68.75	74.04	44.72	74.39	51.1	59.66	41.31	63.01	65.96	72.77	87.33	82.92	50.46	57.99	81.13	64.19	79.84	79.95	49.54	66.93	69.59	0.0679888	0.0146901	0.966741	0.0695577
Ak3	GTP:AMP phosphotransferase AK3_ mitochondrial OS=Mus musculus OX=10090 GN=Ak3 PE=1 SV=3	9.34	25483.4	4457.45	Q9WTP7	13	61.67	0	KAD3_MOUSE	238.11	326.93	268.76	256.3	256.49	269.94	280.63	301.44	253.62	270.48	238.78	293.09	234.37	334.06	225.77	342.18	259.71	315.13	284.25	286.41	228.45	318.01	305.03	296.06	271.21	285.78	0.0675273	0.0163443	0.963065	0.0694771
Dync1h1	Cytoplasmic dynein 1 heavy chain 1 OS=Mus musculus OX=10090 GN=Dync1h1 PE=1 SV=2	6.01	534784	2504.97	Q9JHU4	206	53.85	0	DYHC1_MOUSE	4578.88	4021.33	4933.48	6364.53	5390.38	5064.4	4270.86	4570.85	4890.63	4725.48	4879.19	4287.22	4991.22	5492.63	4938.31	5184.26	6681.42	4599.16	4523.85	4804.86	4713.18	4861.3	4954.22	4906.85	4831.44	5054.27	0.0674878	0.0163443	0.963065	0.0694388
Cops4	COP9 signalosome complex subunit 4 OS=Mus musculus OX=10090 GN=Cops4 PE=1 SV=1	5.49	46570	2048.36	O88544	21	70.94	0	CSN4_MOUSE	139.49	144.48	115.64	92.24	109.35	112.03	121.75	104.57	125.63	131.23	110.98	109.3	114.68	91.69	138.15	111.96	100.21	110.12	133.6	105.96	115.25	94.39	122.93	112.59	118.06	112.63	-0.0674698	0.0163443	0.963065	0.0694212
Cacng3	Voltage-dependent calcium channel gamma-3 subunit OS=Mus musculus OX=10090 GN=Cacng3 PE=1 SV=2	9.83	35857.7	387.63	Q9JJV5	3	10.16	0.0023	CCG3_MOUSE	49.64	43.83	39.5	38.44	45.32	47.39	55.45	41.5	44.52	42.49	41.28	41.67	46.72	45.6	46.21	50.44	44.93	41.34	37.76	42.75	38.59	40.02	40.74	32.43	44.25	42.29	-0.0671975	0.0163443	0.963065	0.0691566
Pgam5	Serine/threonine-protein phosphatase PGAM5_ mitochondrial OS=Mus musculus OX=10090 GN=Pgam5 PE=1 SV=1	9.39	32165.4	380.84	Q8BX10	2	7.64	0.0023	PGAM5_MOUSE	32.18	21.76	51.43	62.6	63.7	36.36	55.62	55.27	47.41	54.92	53.43	56.42	43.46	34.08	52.34	43.56	45.3	41.98	47.41	47.36	46.2	46.94	44.53	51.57	49.26	45.39	-0.067593	0.014441	0.967295	0.0691184
Slc1a4	Neutral amino acid transporter A OS=Mus musculus OX=10090 GN=Slc1a4 PE=1 SV=1	5.53	56346.8	2909.57	O35874	10	29.7	0	SATT_MOUSE	277.31	262.68	230.55	278.44	231.8	210.58	288.83	240.25	256.15	221.91	277.71	301.75	307.81	241.87	289.43	261.65	268.42	287.04	217.73	255.92	288.85	232.41	326.07	248.52	256.5	268.81	0.066957	0.0163443	0.963065	0.0689229
Aldob	Fructose-bisphosphate aldolase B OS=Mus musculus OX=10090 GN=Aldob PE=1 SV=3	8.27	39963.3	921.67	Q91Y97	7	23.08	0.0018	ALDOB_MOUSE	180.99	371.63	306.92	242.07	387.51	400.14	191.57	330.41	163.89	277.55	233.49	249.14	225.83	377.96	304.23	376.73	151.68	295.01	212.44	343.4	191.48	335.55	300.02	370.89	277.94	290.44	0.0679126	0.00982749	0.977625	0.06862
Ezr	Ezrin OS=Mus musculus OX=10090 GN=Ezr PE=1 SV=3	5.75	69521	1798.59	P26040	26	45.05	0	EZRI_MOUSE	231.08	275.54	210.8	165.8	174.37	215.49	232.38	234.06	225.06	208.93	219.39	187.44	237.55	178.84	207.19	210.4	157.09	199.27	226.46	208.47	228.8	204.75	194.32	202.92	215.03	204.67	-0.0665557	0.0163443	0.963065	0.0685332
Pycr1	Pyrroline-5-carboxylate reductase 1_ mitochondrial OS=Mus musculus OX=10090 GN=Pycr1 PE=1 SV=1	6.42	32658.6	623.9	Q922W5	3	13.59	0.0018	P5CR1_MOUSE	442.1	304.12	269.34	360.5	193.31	257.71	267.86	249.24	431.71	211.93	387.56	278.14	320.02	290.21	417.56	287.65	305.64	248.2	366.69	207.7	233.6	295.75	349.85	157.24	304.46	290.01	-0.0671602	0.0135121	0.969366	0.068506
Ctnnb1	Catenin beta-1 OS=Mus musculus OX=10090 GN=Ctnnb1 PE=1 SV=1	5.47	86098.1	4088.25	Q02248	36	59.8	0	CTNB1_MOUSE	501.73	526.74	452.49	526.12	467.21	454.34	564.97	512.98	558.11	575.38	493.37	531.24	464.77	527.98	357.66	522.12	424.92	596.04	519.46	500.01	477.79	535.46	470.07	517.53	513.72	492.82	-0.0663404	0.0163443	0.963065	0.0683241
Gnb3	Guanine nucleotide-binding protein G(I)/G(S)/G(T) subunit beta-3 OS=Mus musculus OX=10090 GN=Gnb3 PE=1 SV=2	5.3	38209.7	1304.9	Q61011	5	20	0.001	GBB3_MOUSE	69.56	61.49	44.77	37.79	56.14	54.95	43.85	53.67	47.34	49.5	37.43	44.06	49.49	60.25	56.01	78.7	41.21	36.4	46.62	46.8	40.81	36.84	43.29	41.76	50.05	48.18	-0.0663544	0.0146901	0.966741	0.067961
Mapre3	Microtubule-associated protein RP/EB family member 3 OS=Mus musculus OX=10090 GN=Mapre3 PE=1 SV=1	5.2	32251.4	4139.37	Q6PER3	14	55.16	0	MARE3_MOUSE	184.16	124.03	130.34	133.89	143.13	127.74	156.33	145.49	162	193.55	144.67	155.62	135.66	116.08	150.05	130.79	139.49	134.24	141.74	159.75	163.93	158.77	149.64	132.47	150.08	142.72	-0.0659577	0.0163443	0.963065	0.0679526
Hprt1	Hypoxanthine-guanine phosphoribosyltransferase OS=Mus musculus OX=10090 GN=Hprt1 PE=1 SV=3	6.26	24798.5	4072.73	P00493	11	66.97	0	HPRT_MOUSE	94.87	109.13	126.16	106.49	122.65	110.95	111.76	114.1	132.1	130.55	116.19	124.58	117.66	106.01	93.73	126.64	113.59	105.98	100.17	130.67	128.53	100.36	104.34	110.9	116.63	111.55	-0.0659173	0.0163443	0.963065	0.0679133
Cdc42bpg	Serine/threonine-protein kinase MRCK gamma OS=Mus musculus OX=10090 GN=Cdc42bpg PE=1 SV=2	5.69	173687	672.45	Q80UW5	6	4.58	0.0018	MRCKG_MOUSE	772.91	1166.44	920.01	1053.96	1172.51	1285.05	1208.38	1418.81	1085.9	790.78	1235.43	1230.66	743.74	1162.3	1287.84	995.47	1026.73	1781.47	1065.62	1413.71	1191.74	905.96	1095.99	1414.28	1111.74	1173.74	0.06613	0.0146901	0.966741	0.067742
Olfm1	Noelin OS=Mus musculus OX=10090 GN=Olfm1 PE=1 SV=1	6.54	55740	685.21	O88998	9	20.41	0.0018	NOE1_MOUSE	467.5	537.32	433.53	187.33	649.58	695.84	534.02	405.18	492.32	491.42	321.39	435	343.77	472.35	473.59	456.27	391.63	426.64	465.74	391.72	332.39	499.63	462.29	473.74	470.87	432.48	-0.06623	0.0135121	0.969366	0.0675943
Dnaja3	DnaJ homolog subfamily A member 3_ mitochondrial OS=Mus musculus OX=10090 GN=Dnaja3 PE=1 SV=1	9.59	53127.9	601.54	Q99M87	8	25	0.0018	DNJA3_MOUSE	91.85	147.1	74.62	71.83	99.6	84.8	96.11	98.64	87.56	54.07	103.74	92.89	103.57	103.08	76.13	107.65	85.06	81.48	109.43	81.17	53.93	105.36	112.76	44.19	91.9	88.65	-0.0662269	0.0135121	0.969366	0.0675912
Prkcg	Protein kinase C gamma type OS=Mus musculus OX=10090 GN=Prkcg PE=1 SV=1	7.19	79612.4	4269.72	P63318	35	60.69	0	KPCG_MOUSE	644.77	740.1	761.03	763.1	814.24	745.38	748.86	740.09	654.46	763.21	717.8	697.54	726.61	776.1	694.75	617.93	653.84	664.14	630.44	660.44	691.28	808.02	722.39	765.08	732.55	700.92	-0.0655648	0.0163443	0.963065	0.0675713
Smg1	Serine/threonine-protein kinase SMG1 OS=Mus musculus OX=10090 GN=Smg1 PE=1 SV=3	5.99	413819	615.84	Q8BKX6	11	3.77	0.0018	SMG1_MOUSE	2094.46	2056.41	2012.39	1925.87	2366.37	2335.99	2096.64	1996.86	2073	2008.45	2113.44	2343.95	2013.38	2801.45	1936.7	2247.32	1628.04	2112.22	2232.51	2287.4	1698.4	2014.27	1855.04	1688.87	2118.65	2042.97	-0.0655145	0.0163443	0.963065	0.0675224
Rpl27a	60S ribosomal protein L27a OS=Mus musculus OX=10090 GN=Rpl27a PE=1 SV=5	11.71	16719.5	624.71	P14115	3	22.3	0.0018	RL27A_MOUSE	21.36	25.96	29.05	20.26	21.28	28.84	16.78	33.24	14.63	21.7	27.42	31.25	24.14	28.22	25.45	31.24	20.23	25.72	18.47	19.87	18.84	19.04	20.69	22.9	24.32	22.9	-0.0658197	0.0146901	0.966741	0.0674391
Atp8a1	Phospholipid-transporting ATPase IA OS=Mus musculus OX=10090 GN=Atp8a1 PE=1 SV=2	6.42	132725	1372.1	P70704	30	32.56	0.001	AT8A1_MOUSE	700.05	609.01	738.62	635.22	628.89	566.64	668.07	544.33	554.47	510.83	531.03	647.96	619.98	675.52	487.66	687.98	597.14	679.59	477.25	512.74	486.87	617.51	596.45	586.12	611.26	585.4	-0.0653849	0.0163443	0.963065	0.0673968
Tbcb	Tubulin-folding cofactor B OS=Mus musculus OX=10090 GN=Tbcb PE=1 SV=2	4.96	27670.9	858.86	Q9D1E6	6	26.64	0.0018	TBCB_MOUSE	31.81	32.32	34.98	30.54	30.59	40.25	30.86	40.02	31.65	29.82	29.33	30.07	29.61	30.41	37.82	40.05	30.45	39.9	20.03	20.21	33.85	36.13	30.62	32.06	32.69	31.76	-0.0656323	0.015046	0.965948	0.0673348
Rhob	Rho-related GTP-binding protein RhoB OS=Mus musculus OX=10090 GN=Rhob PE=1 SV=1	4.92	22579.6	8656.29	P62746	8	63.78	0	RHOB_MOUSE	324.48	331.36	358.86	398.18	341.12	316.15	367.13	370.05	346.3	330.07	336.12	323.09	382.93	320.44	327.7	337.21	271.73	291.31	313.07	351.83	330.78	373.53	325.72	341.25	345.24	330.62	-0.0652641	0.0163443	0.963065	0.0672796
Vps35	Vacuolar protein sorting-associated protein 35 OS=Mus musculus OX=10090 GN=Vps35 PE=1 SV=1	5.14	92511.5	2814.14	Q9EQH3	36	48.74	0	VPS35_MOUSE	787.21	768.18	754.74	938.07	867.73	845.62	871.8	745.87	940.83	701.62	588.59	628.91	768.53	842.65	770.65	776.37	769.42	745.2	612.61	780	659.39	734.33	788.46	716.52	786.6	747.01	-0.0651236	0.0163443	0.963065	0.0671433
Ran	GTP-binding nuclear protein Ran OS=Mus musculus OX=10090 GN=Ran PE=1 SV=3	7.33	24594.2	5770.48	P62827	10	47.69	0	RAN_MOUSE	177.33	179.73	166.16	207.58	186.63	185.04	148.83	160.09	150.25	162.42	154.63	154.73	162.68	175.38	163.47	169.75	150.59	150.89	159.73	172.97	139.03	164.99	160.36	168.06	169.45	161.49	-0.0651198	0.0163443	0.963065	0.0671396
Slc7a14	Probable cationic amino acid transporter OS=Mus musculus OX=10090 GN=Slc7a14 PE=1 SV=1	5.06	84782.3	604.88	Q8BXR1	8	16.47	0.0018	S7A14_MOUSE	336.71	308.48	279.41	255.62	422.57	382.5	352.02	312.67	334.83	183.19	195.83	168.67	326.32	357.06	323.04	318.44	170.78	221.8	330.86	344.86	284.66	329.93	296.88	319.64	294.38	302.02	0.0656629	0.0135121	0.969366	0.0670388
Slc25a3	Phosphate carrier protein_ mitochondrial OS=Mus musculus OX=10090 GN=Slc25a3 PE=1 SV=1	9.6	40088.6	17170.2	Q8VEM8	19	56.3	0	MPCP_MOUSE	1728.66	2471.29	1622.53	2208.26	1813.61	2013.49	2224.93	1775.29	2088.39	1737.26	1766.37	1701.58	1607.56	1992.37	2019.42	2027.9	2208.94	1971.09	2351.39	2088.41	1748.74	1833.39	2010	2284.25	1929.3	2011.96	0.0648316	0.0163443	0.963065	0.0668601
Mecr	Enoyl-[acyl-carrier-protein] reductase_ mitochondrial OS=Mus musculus OX=10090 GN=Mecr PE=1 SV=2	9.48	40570.9	1302.42	Q9DCS3	11	39.68	0.001	MECR_MOUSE	386.69	386.53	428.03	397.28	383.24	350.06	231.66	294.39	413.63	420.2	420.01	295.71	390.62	351.63	397.04	332.04	343.34	339.51	384.25	296.13	334.75	457.98	283.17	280.06	367.29	349.21	-0.0651359	0.015046	0.965948	0.0668511
Nudc	Nuclear migration protein nudC OS=Mus musculus OX=10090 GN=Nudc PE=1 SV=1	4.99	38358.1	808.39	O35685	16	52.11	0.0018	NUDC_MOUSE	105.43	94.18	97.62	120.42	127.89	115.39	75.44	100.24	77.54	88.44	81.88	88.23	84.79	85.96	119.85	131.7	90.43	89.49	76.81	96.23	66.87	91.6	84.17	105.88	97.72	93.65	-0.0650539	0.015046	0.965948	0.0667712
Sept1	Septin-1 OS=Mus musculus OX=10090 GN=Sept1 PE=1 SV=2	5.49	42476.1	2316.03	P42209	3	10.11	0	SEPT1_MOUSE	29.33	19.18	30.7	379.33	222.48	38.39	20.21	32.93	184.92	52.4	28.02	14.32	20.39	19.15	310.34	297.13	7.16	45.69	24.29	58.74	312.72	26.69	54.75	32.83	87.69	100.82	0.066692	0.000471488	0.998915	0.0666937
Setd7	Histone-lysine N-methyltransferase SETD7 OS=Mus musculus OX=10090 GN=Setd7 PE=1 SV=2	4.33	40848.6	1039.11	Q8VHL1	8	36.61	0.0018	SETD7_MOUSE	59.07	57.74	46.48	51.17	56.79	43.49	48.6	50.65	63.57	84.16	62.14	58.45	57.73	54.85	57.46	67.59	58.52	64.83	69.1	63.82	64.1	44.65	67.1	41.53	56.86	59.27	0.0646639	0.015046	0.965948	0.0663913
Dnm1	Dynamin-1 OS=Mus musculus OX=10090 GN=Dnm1 PE=1 SV=2	7.66	98202.2	17070.8	P39053	59	69.78	0	DYN1_MOUSE	4738.7	4799.65	5616.56	4883	4962.64	4911.83	4459.31	4986.66	5422.7	4880.12	5095.18	4451.53	4894.32	4150.04	5020.98	4774.47	4941.25	4840.53	5213.75	3936.91	3859.66	4033.43	5354.9	5966.64	4933.99	4748.91	-0.0642726	0.0163443	0.963065	0.0663182
Mtnd1	NADH-ubiquinone oxidoreductase chain 1 OS=Mus musculus OX=10090 GN=Mtnd1 PE=1 SV=3	6.54	36116.4	2565.07	P03888	4	14.15	0	NU1M_MOUSE	332.12	413.83	370.72	304.06	301.87	309.88	356.34	228.89	430.03	233.82	332.47	304.31	337.91	380.69	408.55	357.12	291.61	323.42	390.29	366.45	282.11	281.76	293.4	348.38	326.53	338.47	0.064539	0.015046	0.965948	0.0662697
Guk1	Guanylate kinase OS=Mus musculus OX=10090 GN=Guk1 PE=1 SV=2	6.15	22032	711.3	Q64520	4	27.27	0.0018	KGUA_MOUSE	40.51	39.79	31.42	28.91	24.89	25.8	28.23	32.21	24.64	34.02	36.94	47.16	32.97	36.86	27.54	27.29	33.56	31.07	31.5	29.16	28.45	35.29	28.38	29.31	32.88	30.95	-0.0644225	0.015046	0.965948	0.0661562
Cep290	Centrosomal protein of 290 kDa OS=Mus musculus OX=10090 GN=Cep290 PE=1 SV=2	5.76	289420	526.43	Q6A078	3	1.09	0.0018	CE290_MOUSE	805.52	733.24	959.94	471.39	909.46	900.58	760.68	960.37	900.34	943.68	967.09	948.25	743.13	864.96	896.86	979.87	899.6	793.37	952.34	952.26	790.68	892.53	823.52	1001.97	855.04	882.59	0.064408	0.015046	0.965948	0.066142
Stx1a	Syntaxin-1A OS=Mus musculus OX=10090 GN=Stx1a PE=1 SV=3	4.96	33225.7	19951.5	O35526	17	65.97	0	STX1A_MOUSE	1477.84	1341.08	1400.92	1475.24	1204.41	954.46	1363.53	1136.31	1418.75	1192.33	1283.5	1223.42	1490.19	1208.22	1044.6	1374.93	1123.57	1118.59	1167.31	1349.53	1376.37	1246.95	983.86	1316.37	1289.31	1233.37	-0.0639947	0.0163443	0.963065	0.0660489
Psma7	Proteasome subunit alpha type-7 OS=Mus musculus OX=10090 GN=Psma7 PE=1 SV=1	8.74	28026	2592.96	Q9Z2U0	10	50.4	0	PSA7_MOUSE	84.6	74.51	79.7	79.27	76.87	64.08	61.72	45.28	59.33	52.28	57.67	49.64	74.94	64.23	70.52	88.5	62.9	63.06	55.3	62.23	59.92	69.17	71.04	68.84	65.41	67.56	0.064311	0.015046	0.965948	0.0660477
Tmed10	Transmembrane emp24 domain-containing protein 10 OS=Mus musculus OX=10090 GN=Tmed10 PE=1 SV=1	6.29	25081.9	899.68	Q9D1D4	7	33.33	0.0018	TMEDA_MOUSE	49.69	55.63	76.48	47.71	83.48	64.04	62.04	73.79	60.69	80.67	47.31	67.6	48.06	47.15	62.81	90.8	57.44	84.8	30.66	71.92	46.22	68.29	57.47	89.81	64.09	62.95	-0.064446	0.0130529	0.970392	0.0657546
Adcy9	Adenylate cyclase type 9 OS=Mus musculus OX=10090 GN=Adcy9 PE=1 SV=1	6.85	153179	378.88	P51830	14	14.41	0.0023	ADCY9_MOUSE	186.1	230.71	207.74	250.64	213.43	192.27	219.45	219.95	230.5	173.6	212.14	207.28	206.78	249.6	217.11	233.61	214.79	226.97	191.91	213.4	207.33	242.92	227.94	220.16	211.98	221.04	0.063469	0.0163443	0.963065	0.0655397
Ndufa3	NADH dehydrogenase [ubiquinone] 1 alpha subcomplex subunit 3 OS=Mus musculus OX=10090 GN=Ndufa3 PE=1 SV=1	9.15	9330.94	4944.6	Q9CQ91	4	50	0	NDUA3_MOUSE	37.91	28.68	32.47	58.92	26.47	28.45	57.58	50.71	40.66	45.75	46.75	52.86	44.95	45.84	41.2	31.5	60.37	49.97	42.24	30.91	40.36	54.53	38.18	40.49	42.27	43.38	0.0641019	0.0135121	0.969366	0.0655106
Hspa5	Endoplasmic reticulum chaperone BiP OS=Mus musculus OX=10090 GN=Hspa5 PE=1 SV=3	4.88	72536.2	5973.1	P20029	30	51.45	0	BIP_MOUSE	663.99	647.72	694.23	728.98	538.65	634.2	595.6	648.83	727.99	729.43	661.36	663.71	626.12	653.11	686.49	639.79	539.23	489.3	596.25	686.31	687.61	652.06	595.63	763.77	661.22	634.64	-0.0633185	0.0163443	0.963065	0.0653939
Oxr1	Oxidation resistance protein 1 OS=Mus musculus OX=10090 GN=Oxr1 PE=1 SV=3	5.05	96368.1	3914.49	Q4KMM3	42	70.21	0	OXR1_MOUSE	1554.13	1815.72	1270.82	1033.93	1902.96	1657.88	1091.62	1197.05	970.8	1136.39	1115.83	1069.09	1694.04	1782.13	1136.33	1480.14	1026.03	966.38	1135.19	1191.85	1168.22	983.85	1208.4	1253.68	1318.02	1252.19	-0.0635119	0.0146901	0.966741	0.0651887
Tomm34	Mitochondrial import receptor subunit TOM34 OS=Mus musculus OX=10090 GN=Tomm34 PE=1 SV=1	9.53	34677.3	307.08	Q9CYG7	2	10.68	0.0023	TOM34_MOUSE	26.33	27.41	21.87	21.95	20.36	21.31	16.94	20.69	22.18	31.04	16.89	23.08	22.26	28.08	18.2	20.68	26.31	NA	13.92	23.01	17.87	26.17	16.77	25.27	22.5	21.69	-0.0635004	0.0146901	0.966741	0.0651774
Camk2b	Calcium/calmodulin-dependent protein kinase type II subunit beta OS=Mus musculus OX=10090 GN=Camk2b PE=1 SV=2	6.93	61202.3	13267	P28652	25	61.62	0	KCC2B_MOUSE	1442.46	1180.11	1396.45	1291.95	1666.88	1521.04	1571.01	1361.38	1311.65	1328.04	1500.13	1499.46	1378.97	1344.37	1310.12	1479.18	1286.46	1017.65	1591.2	1380.04	1368.48	1391.18	1370.92	1433.52	1422.55	1362.67	-0.062989	0.0163443	0.963065	0.065075
Sept5	Septin-5 OS=Mus musculus OX=10090 GN=Sept5 PE=1 SV=2	6.24	43204.2	13639.5	Q9Z2Q6	20	60.7	0	SEPT5_MOUSE	1626.76	1808.09	1382.88	1534.52	1778.23	1699.28	1445.97	1541.16	1703.17	1631.88	1607.08	1620.93	1738.85	1881.38	1627.2	1543.42	1379.55	1358.78	1694.52	1526.67	1255.49	1595.61	1413.81	1596.97	1615	1551.02	-0.0629889	0.0163443	0.963065	0.0650748
Pdia3	Protein disulfide-isomerase A3 OS=Mus musculus OX=10090 GN=Pdia3 PE=1 SV=2	5.83	57134.7	3280.44	P27773	35	67.33	0	PDIA3_MOUSE	381.33	380.44	470.38	483.79	339.81	374.55	366.64	378.27	419.11	498.6	488.44	460.29	419.65	335.7	390.76	378.53	317.41	277.24	402.29	421.49	448.55	499.11	504.9	460.42	420.14	404.67	-0.0632232	0.015046	0.965948	0.0649889
Kif1a	Kinesin-like protein KIF1A OS=Mus musculus OX=10090 GN=Kif1a PE=1 SV=2	5.8	193265	1387.04	P33173	18	13.45	0.001	KIF1A_MOUSE	216.58	215.98	219.6	252.28	245.47	220.45	231.87	180.75	199.72	185.26	192.59	204.88	224.73	212.15	185.36	228.46	197.11	159.23	224.73	204.64	158.24	204.4	223.15	241.86	213.78	205.34	-0.0628513	0.0163443	0.963065	0.0649417
Slc30a3	Zinc transporter 3 OS=Mus musculus OX=10090 GN=Slc30a3 PE=1 SV=1	5.94	42280.4	2061.85	P97441	12	34.79	0	ZNT3_MOUSE	181.61	172.94	142.36	181.8	200.6	208.81	197.91	187.57	223.04	203.95	168.63	162.64	189.37	160.47	153.08	176.32	189.3	234.76	172.44	179.99	182.7	184.64	146.49	167.34	185.99	178.08	-0.0627681	0.0163443	0.963065	0.0648611
Rab1b	Ras-related protein Rab-1B OS=Mus musculus OX=10090 GN=Rab1b PE=1 SV=1	5.4	22358.3	19004	Q9D1G1	12	67.66	0	RAB1B_MOUSE	208.41	209.13	168.12	217.06	181.95	193.76	208.78	202.64	171.93	203.5	170.58	202.22	189.68	186.71	194.69	211.84	159.78	182.62	163.47	185.79	207.86	187.97	183.68	182.9	194.84	186.41	-0.0627362	0.0163443	0.963065	0.0648303
Hsd17b12	Very-long-chain 3-oxoacyl-CoA reductase OS=Mus musculus OX=10090 GN=Hsd17b12 PE=1 SV=1	10	34970	512.78	O70503	2	8.33	0.0019	DHB12_MOUSE	44.01	56.07	45.15	41.3	56.92	31.72	18.29	28.07	50.85	23.29	31.36	15.99	51.29	40.02	31.26	45.22	30.45	35.73	31.43	23.7	36.64	36.44	42.56	32.29	36.92	36.42	0.0640349	0.00912497	0.979208	0.0646817
Atp6v1e2	V-type proton ATPase subunit E 2 OS=Mus musculus OX=10090 GN=Atp6v1e2 PE=1 SV=1	7.34	26420.7	4320.85	Q9D593	8	44.25	0	VATE2_MOUSE	68.89	63.22	97.23	82.9	93.21	78.27	62.75	71.62	79.48	87.23	60.7	75.04	68.35	68.18	71.85	77.56	84.54	85.3	60.94	67.25	70.74	73.47	71.35	75.7	76.71	72.93	-0.0628801	0.015046	0.965948	0.0646552
Ywhag	14-3-3 protein gamma OS=Mus musculus OX=10090 GN=Ywhag PE=1 SV=2	4.61	28473.7	38375.1	P61982	15	63.16	0	1433G_MOUSE	1622.74	1651.82	2172.69	2071.31	1940.72	1974.3	2186.16	2610.18	2073.29	2400.63	1949.88	2258.22	1855.53	1938.61	1820.56	1726.63	2242.46	1868.73	2223.91	1932.97	2044.99	2062.78	1803.56	2219.29	2075.99	1978.34	-0.0624183	0.0163443	0.963065	0.0645227
Plec	Plectin OS=Mus musculus OX=10090 GN=Plec PE=1 SV=3	5.64	536127	687.51	Q9QXS1	67	19.78	0.0018	PLEC_MOUSE	7382.1	8101.29	9854.42	9112.87	7752.12	8570.95	9247.82	9198.21	9091.23	10954.3	10021.4	9020.48	9094.92	9885.38	9923.89	7667.29	9715.26	8795.41	9281.49	9790.56	9869.75	10316.9	9252.15	9171.81	9025.6	9397.07	0.0623489	0.0163443	0.963065	0.0644556
Mdh2	Malate dehydrogenase_ mitochondrial OS=Mus musculus OX=10090 GN=Mdh2 PE=1 SV=3	8.85	36067.7	28015.9	P08249	23	81.07	0	MDHM_MOUSE	4019.39	3354.07	3713.08	3571.66	3459.43	4111.95	4289.76	3682.3	4136.68	2651.37	3303.77	3510.58	3300.67	4763.37	3554.86	4527.57	3804.04	3378.93	4321.81	2955.5	4271.19	2960.12	4303.9	3802.31	3650.34	3828.69	0.0625189	0.015046	0.965948	0.0643039
Cyp46a1	Cholesterol 24-hydroxylase OS=Mus musculus OX=10090 GN=Cyp46a1 PE=1 SV=1	9.07	57270.4	433.06	Q9WVK8	7	17	0.0019	CP46A_MOUSE	53.84	54.68	44.72	63.86	57.83	48.17	82.68	56.06	56.4	75.13	60.14	73.68	48.34	68.04	60.91	46.24	56.05	65.86	68.07	46.73	50.08	64.54	69.15	49.9	60.6	57.83	-0.0623805	0.015046	0.965948	0.0641694
Wasf3	Wiskott-Aldrich syndrome protein family member 3 OS=Mus musculus OX=10090 GN=Wasf3 PE=1 SV=1	5.94	55317.8	454.88	Q8VHI6	9	22.75	0.0019	WASF3_MOUSE	75.49	121.13	77.21	97.89	71.93	75.32	66.07	89.21	82.66	96.78	67.15	64.38	76.27	98.83	78.03	62.57	78.66	72.75	68.23	82.2	86.76	81.66	72.74	74.81	82.1	77.79	-0.0620932	0.015046	0.965948	0.0638901
Ndufb8	NADH dehydrogenase [ubiquinone] 1 beta subcomplex subunit 8_ mitochondrial OS=Mus musculus OX=10090 GN=Ndufb8 PE=1 SV=1	6.21	21932.9	6310.45	Q9D6J5	7	54.84	0	NDUB8_MOUSE	401.25	297.9	323.45	412.83	291.25	261.73	321.54	329.66	297.2	302.37	326.1	251.5	419.28	241.23	264.36	323	275.01	248.99	368.03	309.04	277.87	318.11	305.22	313.06	318.07	305.27	-0.0618818	0.015046	0.965948	0.0636847
Ppp2r2d	Serine/threonine-protein phosphatase 2A 55 kDa regulatory subunit B delta isoform OS=Mus musculus OX=10090 GN=Ppp2r2d PE=1 SV=1	6.06	52527.8	1301.28	Q925E7	12	33.77	0.001	2ABD_MOUSE	58.38	59.23	80.18	43.36	74.24	41.43	35.83	42.74	32.03	53.84	42.93	37.27	59.96	52.89	52.52	59.23	37.06	54.41	45.81	47.49	41.34	52.74	46.34	59.91	50.12	50.81	0.0621302	0.0135121	0.969366	0.0635825
Hspa8	Heat shock cognate 71 kDa protein OS=Mus musculus OX=10090 GN=Hspa8 PE=1 SV=1	5.2	71099.3	23936.2	P63017	40	69.04	0	HSP7C_MOUSE	5450.68	4959.28	5098.86	5722.48	5317.03	5074.31	5161.05	5315.69	5482.92	5374.43	4657.17	4278.88	5440.9	4629.53	4486.8	4183.77	5159.17	4535.26	5537.96	5562.98	4860.58	5210.24	4644.85	5132.35	5157.73	4948.7	-0.0613676	0.0163443	0.963065	0.0635068
Hpca	Neuron-specific calcium-binding protein hippocalcin OS=Mus musculus OX=10090 GN=Hpca PE=1 SV=2	4.68	22541.5	13392.3	P84075	15	74.61	0	HPCA_MOUSE	359.47	300.48	413.57	330.62	374.65	323.91	362.24	375.72	444.64	393.91	387.16	335.94	352.54	386.11	386.71	343.71	344.08	354.99	291.69	388.2	290.4	337.64	367.13	370.43	366.86	351.13	-0.0613169	0.0163443	0.963065	0.0634579
Tprg1l	Tumor protein p63-regulated gene 1-like protein OS=Mus musculus OX=10090 GN=Tprg1l PE=1 SV=1	7.22	30042.4	2308.18	Q9DBS2	8	46.62	0	TPRGL_MOUSE	115.09	100.4	110.11	100.68	121.5	122.83	102.13	105.55	82.12	138.24	88.19	105.81	117.16	95.92	90.55	100.87	92	132.57	103.51	100.82	76.6	127.36	99.75	102.9	107.72	103.33	-0.0615584	0.015046	0.965948	0.0633705
Aars	Alanine--tRNA ligase_ cytoplasmic OS=Mus musculus OX=10090 GN=Aars PE=1 SV=1	5.32	107764	1140.29	Q8BGQ7	29	43.9	0.001	SYAC_MOUSE	678.53	480.53	677.2	832.24	453.73	528.19	581.4	428.61	471.25	508.57	471.74	530.15	802.34	553	639.27	511.17	478.77	344.96	594.75	425.78	464.65	573.5	517.75	470.86	553.51	531.4	-0.0616394	0.0146901	0.966741	0.0633657
Gabrb1	Gamma-aminobutyric acid receptor subunit beta-1 OS=Mus musculus OX=10090 GN=Gabrb1 PE=1 SV=1	9.01	54385.6	945.63	P50571	12	34.39	0.0018	GBRB1_MOUSE	47.47	54.8	47.9	40.41	52.06	48.65	54.34	72.93	62.38	48.22	54.08	45.48	66.77	76.95	54.06	59.93	57.01	53.43	46.72	57.98	36.64	53.48	52.94	43.72	52.39	54.97	0.0613648	0.0146901	0.966741	0.0630986
Sv2b	Synaptic vesicle glycoprotein 2B OS=Mus musculus OX=10090 GN=Sv2b PE=1 SV=1	5.23	78255.9	4574.24	Q8BG39	18	35.29	0	SV2B_MOUSE	2413.38	1972.81	2600.18	2147.44	2349.14	2280.19	2481.37	2029.23	2866.78	2512.64	2404.24	2138.18	2213.8	2124.53	2530.4	2267.13	1992.19	2069.93	2641.82	2075.15	2047.18	2379.61	2457.49	2190.78	2349.63	2249.17	-0.0609094	0.0163443	0.963065	0.0630641
Rgs6	Regulator of G-protein signaling 6 OS=Mus musculus OX=10090 GN=Rgs6 PE=1 SV=2	7.22	54873.4	1245.6	Q9Z2H2	15	42.37	0.001	RGS6_MOUSE	137.32	102.85	107.45	137.11	117.92	84.73	117.44	109.53	118.06	93.14	127.53	107.65	128.98	113.93	120.54	119.51	117.31	95.34	111.51	114.69	130.74	128.81	120.6	108.87	113.39	117.57	0.0608207	0.0163443	0.963065	0.0629785
Bphl	Valacyclovir hydrolase OS=Mus musculus OX=10090 GN=Bphl PE=1 SV=1	9.27	33079.1	4479.38	Q8R164	19	72.51	0	BPHL_MOUSE	203.51	173.97	191.49	171.9	188.69	174.9	179.16	205.48	157.43	166.1	199.52	182.95	226.15	152.27	175.97	178.5	162.42	131.49	216.24	203.45	146.7	145.2	205.45	182.75	182.93	177.22	-0.0611327	0.015046	0.965948	0.0629571
Camk4	Calcium/calmodulin-dependent protein kinase type IV OS=Mus musculus OX=10090 GN=Camk4 PE=1 SV=2	4.64	53083.9	495.61	P08414	7	20.26	0.0019	KCC4_MOUSE	48.54	38.16	61.09	69.81	52.83	57.74	50.15	58.13	58.38	55.04	63.08	73.4	60.1	60.51	59.9	44.41	44.77	42.56	54.66	62.21	60.18	59.24	46.69	60.25	57.19	54.63	-0.0611176	0.015046	0.965948	0.0629424
Agpat1	1-acyl-sn-glycerol-3-phosphate acyltransferase alpha OS=Mus musculus OX=10090 GN=Agpat1 PE=1 SV=1	9.44	32051.6	763.95	O35083	3	15.09	0.0018	PLCA_MOUSE	40.65	38.65	44.89	47.15	31.24	31.62	36.58	36.47	18.46	34.85	26.91	36.31	36.98	30.22	32.06	30.25	35.4	30.2	35.29	30.63	41.69	27.45	35.2	32.82	35.31	33.18	-0.0611937	0.0146901	0.966741	0.0629322
Hspa2	Heat shock-related 70 kDa protein 2 OS=Mus musculus OX=10090 GN=Hspa2 PE=1 SV=2	5.35	69926.9	7297.55	P17156	25	47.55	0	HSP72_MOUSE	543.34	526.93	455.23	489.23	645.3	343.75	512.1	503.19	628.86	422.38	506.22	410.2	543.48	563.19	405.87	449.05	471.05	482.86	386.53	547.32	577.77	492.79	452.04	350.37	498.89	476.86	-0.0609846	0.015046	0.965948	0.0628133
mt-Co3	Cytochrome c oxidase subunit 3 OS=Mus musculus OX=10090 GN=mt-Co3 PE=1 SV=2	6.9	30036.9	1928.79	P00416	2	7.66	0	COX3_MOUSE	493.72	428.22	827.17	422.1	420.89	491.02	465.43	424.66	376.75	766.32	490.89	487.98	462.24	689.71	704.67	780.61	447.91	529.19	428.58	541.86	389.6	426.32	468.88	461.85	507.93	527.62	0.0612956	0.0135121	0.969366	0.0627672
Syt3	Synaptotagmin-3 OS=Mus musculus OX=10090 GN=Syt3 PE=1 SV=2	6.22	63767.2	468.17	O35681	6	15.84	0.0019	SYT3_MOUSE	140.71	143	143.03	192.13	139.08	123.11	152.15	134.58	147.32	146.11	231.3	152.79	158.14	136.69	143.39	145.97	114.96	147.55	174.31	143.1	143.68	133.84	163.32	147.93	153.78	146.07	-0.0607966	0.015046	0.965948	0.0626308
Dstn	Destrin OS=Mus musculus OX=10090 GN=Dstn PE=1 SV=3	7.99	18863.8	13413.1	Q9R0P5	17	86.67	0	DEST_MOUSE	204.1	161.29	197.35	163.62	159.91	196.58	217.41	174.44	221.87	271.63	122.87	208.87	190.91	180.14	187.57	151.93	226.12	233.62	205.81	199.28	211.95	232.89	186.79	166.11	191.66	197.76	0.0608732	0.0146901	0.966741	0.0626206
Kif5b	Kinesin-1 heavy chain OS=Mus musculus OX=10090 GN=Kif5b PE=1 SV=3	6.04	110293	1750.24	Q61768	35	42.37	0	KINH_MOUSE	148.95	159.69	114.28	134.5	137.66	161.3	151.97	146.9	157.85	134.21	160.81	172.81	135.39	152.69	112.76	183.94	119.72	142.22	136.72	131.67	159.24	171.15	121.73	147.71	148.41	142.91	-0.0606896	0.015046	0.965948	0.0625269
Kctd12	BTB/POZ domain-containing protein KCTD12 OS=Mus musculus OX=10090 GN=Kctd12 PE=1 SV=1	5.48	36177.2	1997.72	Q6WVG3	15	41.28	0	KCD12_MOUSE	85.62	73.01	102.37	51.5	93.51	113.32	80.44	107.45	104.06	94.37	189.21	112.24	130.23	111.09	96.51	66.7	82.13	129.89	115.11	129.12	60.49	109.93	106.65	100.42	100.59	103.19	0.0616935	0.00927003	0.978881	0.062386
Rap2b	Ras-related protein Rap-2b OS=Mus musculus OX=10090 GN=Rap2b PE=1 SV=1	4.53	20732.5	4653.77	P61226	11	65.57	0	RAP2B_MOUSE	147.03	136.52	159.84	177.36	140.67	138.54	164.54	162.33	144.54	139.74	164.92	133.21	155.7	120.26	143.88	117.19	140.25	129.54	143.69	152.22	187.04	162.96	140.15	148.78	150.77	145.14	-0.0600855	0.0163443	0.963065	0.0622688
Vat1l	Synaptic vesicle membrane protein VAT-1 homolog-like OS=Mus musculus OX=10090 GN=Vat1l PE=1 SV=2	4.79	46159.6	1633.97	Q80TB8	15	48.44	0	VAT1L_MOUSE	216.15	170.71	192.74	215.87	213.12	214.61	155.18	192.42	165.32	131.18	192.35	139.83	180.62	178.82	174.44	132.17	174.94	153	166.48	205.27	199.95	185.18	200.47	146.68	183.29	174.83	-0.0601433	0.015046	0.965948	0.0619968
Brsk1	Serine/threonine-protein kinase BRSK1 OS=Mus musculus OX=10090 GN=Brsk1 PE=1 SV=1	9.79	85725.1	298.82	Q5RJI5	3	5.01	0.0023	BRSK1_MOUSE	108.13	110.3	106.13	135.58	129.28	149.83	110.36	126.44	120.51	89.92	135.96	123.9	115.92	142.59	92.5	123.78	133.65	126.21	116.35	122.6	96.57	82.66	116.76	120.99	120.53	115.88	-0.0601278	0.015046	0.965948	0.0619817
Lin7a	Protein lin-7 homolog A OS=Mus musculus OX=10090 GN=Lin7a PE=1 SV=2	9.16	26106.8	4565.35	Q8JZS0	8	54.94	0	LIN7A_MOUSE	101.52	127	108.02	120.86	128.09	120.14	131.88	137.06	136.24	169.2	139.05	121.71	142.72	119.47	121.13	128.22	116.64	129.02	112.96	126.42	108.62	115.02	140.45	111.27	128.4	122.66	-0.0597553	0.0163443	0.963065	0.0619502
Taldo1	Transaldolase OS=Mus musculus OX=10090 GN=Taldo1 PE=1 SV=2	6.67	37558.1	646.85	Q93092	8	23.44	0.0018	TALDO_MOUSE	41.17	33.05	55.59	53.81	49.38	36.9	35.69	40.36	51.86	48.15	49.39	42.68	46.84	36.91	52.67	43.51	49.34	42.87	40.62	45.93	47.56	52.8	47.56	49.63	44.84	46.35	0.0600673	0.015046	0.965948	0.0619231
Ttyh1	Protein tweety homolog 1 OS=Mus musculus OX=10090 GN=Ttyh1 PE=1 SV=1	4.73	49716.8	2287.15	Q9D3A9	7	20.22	0	TTYH1_MOUSE	287.89	258.39	286.99	253	232.28	222.86	292.49	236.83	286.15	233.62	267.46	221.32	291.5	235.64	297.99	252.26	276.4	208.27	244.84	252.11	199.24	193.03	284.57	231.62	256.61	247.29	-0.0600503	0.015046	0.965948	0.0619065
Hk1	Hexokinase-1 OS=Mus musculus OX=10090 GN=Hk1 PE=1 SV=3	6.38	109615	12662.1	P17710	52	58.73	0	HXK1_MOUSE	4612.12	4194.08	3755.83	3510.6	5104.11	4159.38	4029.79	3947.29	3728.94	3098.14	3841.72	3390.61	3177.92	3511.11	3480.63	3894.97	3996.2	3744.21	4095.74	4267.1	3436.57	3481.79	3959.18	4211.17	3947.72	3771.38	-0.0596527	0.0163443	0.963065	0.0618512
Atp5f1b	ATP synthase subunit beta_ mitochondrial OS=Mus musculus OX=10090 GN=Atp5f1b PE=1 SV=2	5.03	56300.6	28772.7	P56480	27	75.05	0	ATPB_MOUSE	7411.31	7426.62	8719.57	7660.99	7851.96	7604.14	8615.07	8471.45	7981.18	7588.46	8508.22	7896.64	7308.38	7798.74	8184.56	6845.47	8054.68	7157.39	8238.46	7060.95	8353.53	7245.59	7694.53	7959.4	7977.97	7658.47	-0.0596425	0.0163443	0.963065	0.0618414
Fkbp4	Peptidyl-prolyl cis-trans isomerase FKBP4 OS=Mus musculus OX=10090 GN=Fkbp4 PE=1 SV=5	5.42	51971.7	375.62	P30416	2	4.8	0.0023	FKBP4_MOUSE	326.59	390.19	290.78	146.54	349.04	356.17	252.56	213.33	247.92	238.26	234.24	238.87	264.06	313.31	272.36	298.96	258.22	350.31	158.26	257.28	194.7	227.09	271.45	244.54	273.71	259.21	-0.0602591	0.0135121	0.969366	0.0617555
Psmb3	Proteasome subunit beta type-3 OS=Mus musculus OX=10090 GN=Psmb3 PE=1 SV=1	6.17	23250.1	1974.14	Q9R1P1	8	43.41	0	PSB3_MOUSE	78.38	96.13	100.18	86.11	115.11	91.13	73.41	91.81	55.62	97.66	75.83	91.51	73.83	109.46	78.31	118.67	87.65	107.5	68.67	92.71	44.11	90.86	68.73	84.57	87.74	85.42	-0.0602384	0.0135121	0.969366	0.0617353
Alb	Serum albumin OS=Mus musculus OX=10090 GN=Alb PE=1 SV=3	5.7	70745.6	4446.63	P07724	32	62.5	0	ALBU_MOUSE	242.56	741.49	746.13	327.34	605.9	790.91	539.81	860.3	693.83	776.23	1029.02	999.33	613.7	512.85	811.63	782.24	663.7	1013.19	758.55	437.88	694.88	897.44	617.75	525.41	696.07	694.1	0.0615497	0.00456681	0.98954	0.0617189
Pdia6	Protein disulfide-isomerase A6 OS=Mus musculus OX=10090 GN=Pdia6 PE=1 SV=3	4.81	48499.6	705.48	Q922R8	8	26.36	0.0018	PDIA6_MOUSE	55.57	70.2	85.98	70.96	58.2	56.5	57.55	70.61	83.9	79.43	101.66	87.34	70.94	71.27	69.94	51.29	56.87	64.3	66.53	65.3	67.82	86.05	68.26	99.8	73.16	69.86	-0.0596825	0.0146901	0.966741	0.0614638
Acat2	Acetyl-CoA acetyltransferase_ cytosolic OS=Mus musculus OX=10090 GN=Acat2 PE=1 SV=2	7.26	41754.1	1605.69	Q8CAY6	15	63.73	0	THIC_MOUSE	105.52	103.82	139.76	124.18	112.28	123.62	130.6	105.74	120.88	116.67	130.8	111.98	124.2	106.7	133.91	117.42	108.4	111.69	133.64	132.23	135.45	120.43	129.32	130.9	118.82	123.69	0.059126	0.0163443	0.963065	0.0613434
Cyb5b	Cytochrome b5 type B OS=Mus musculus OX=10090 GN=Cyb5b PE=1 SV=1	4.6	16375	11867.5	Q9CQX2	6	51.37	0	CYB5B_MOUSE	278.45	306.67	219.89	286.81	205.71	173.92	250.59	218.75	254.95	203.55	256.91	252.63	328.47	163.32	200.45	183.49	272.99	204.92	230.88	254.35	259.01	250	263.74	196.05	242.4	233.97	-0.0594141	0.0146901	0.966741	0.0612032
Grhpr	Glyoxylate reductase/hydroxypyruvate reductase OS=Mus musculus OX=10090 GN=Grhpr PE=1 SV=1	7.59	35728.1	794.22	Q91Z53	9	33.84	0.0018	GRHPR_MOUSE	55.54	50.34	66.71	54.44	57.86	61.83	58.21	64.01	52.63	60.84	50.56	53.93	61.37	56.35	51.87	79.39	52.36	51.43	59.74	67.29	51.67	55.2	64.88	67.82	57.24	59.95	0.0592684	0.015046	0.965948	0.0611484
Tmem33	Transmembrane protein 33 OS=Mus musculus OX=10090 GN=Tmem33 PE=1 SV=1	9.96	28373.4	1033.89	Q9CR67	4	17.41	0.0018	TMM33_MOUSE	195.59	146.39	158.71	135.86	220.95	127.14	116.87	108.39	167.16	149.04	137.88	124.87	137.68	158.18	200.07	199.4	106.1	205.2	118.96	134.26	116.86	132.15	99.66	123.52	149.07	144.34	-0.0595334	0.0135121	0.969366	0.0610475
Lingo1	Leucine-rich repeat and immunoglobulin-like domain-containing nogo receptor-interacting protein 1 OS=Mus musculus OX=10090 GN=Lingo1 PE=1 SV=1	8.24	69956.4	572.98	Q9D1T0	13	27.04	0.0018	LIGO1_MOUSE	274.67	349.35	334.48	357.37	339.03	330.59	261.45	308.07	199.28	388.65	244.08	271.51	305.41	253.77	321.5	306.83	368.28	396.51	201.84	295.8	372.77	374.84	279.18	334.49	304.88	317.6	0.0592211	0.0146901	0.966741	0.0610158
Nectin1	Nectin-1 OS=Mus musculus OX=10090 GN=Nectin1 PE=1 SV=3	5.95	57377.3	494.93	Q9JKF6	11	37.28	0.0019	NECT1_MOUSE	258.32	238.81	241.46	262.05	217.02	219.98	235.78	202.8	240.25	234.7	220.94	228	227.3	214.34	254.26	264.64	280.71	235.14	189.48	192.7	215.12	215.66	219.81	192.69	233.34	225.15	-0.0587596	0.0163443	0.963065	0.0609904
Tmed2	Transmembrane emp24 domain-containing protein 2 OS=Mus musculus OX=10090 GN=Tmed2 PE=1 SV=1	4.92	22819.2	534.17	Q9R0Q3	4	20.4	0.0018	TMED2_MOUSE	27.33	26.18	28.56	26.39	29.58	24.11	27.03	23.58	36.76	31.38	32.56	30.61	24.18	29.47	32.67	45.36	26.16	35.75	28.28	26.52	24.88	31.21	27.75	28.84	28.67	30.09	0.0589807	0.015046	0.965948	0.0608696
Ddx3x	ATP-dependent RNA helicase DDX3X OS=Mus musculus OX=10090 GN=Ddx3x PE=1 SV=3	6.81	73500.7	536.09	Q62167	13	30.21	0.0018	DDX3X_MOUSE	239.22	259.12	158.85	191.92	129.99	181.3	147.27	128.65	229.18	144.66	201.15	155.34	168.32	232.68	267.42	254.67	166.44	151.79	177.05	179.05	161.6	155.8	178.7	148.7	180.55	186.85	0.059107	0.0135121	0.969366	0.0606318
Vcp	Transitional endoplasmic reticulum ATPase OS=Mus musculus OX=10090 GN=Vcp PE=1 SV=4	4.96	90006.3	8209.93	Q01853	49	76.05	0	TERA_MOUSE	1372.82	1431.88	1385.85	1166.15	1180.63	1113.61	1005.79	1054.37	1228.99	1491.23	1217.37	1132.2	1340.25	1270.79	1518.07	1100.6	1033.02	1072.54	1205.18	1037.69	1159.66	1267.76	1068.23	1108.73	1231.74	1181.88	-0.0587139	0.015046	0.965948	0.0606111
Sirpa	Tyrosine-protein phosphatase non-receptor type substrate 1 OS=Mus musculus OX=10090 GN=Sirpa PE=1 SV=1	8.12	56995.2	2964.03	P97797	11	29.43	0	SHPS1_MOUSE	1079.73	1311.12	1016.39	1261.41	989.41	1088.96	1371.11	1117.57	1304.97	1030.76	1096.81	1483.11	1048.8	1069.72	1309.97	1235.16	1369.82	1221.31	1198.28	1178.59	1099.82	1150.15	1419.29	1387.5	1179.28	1224.03	0.0587056	0.015046	0.965948	0.060603
Epn2	Epsin-2 OS=Mus musculus OX=10090 GN=Epn2 PE=1 SV=1	8.39	63642.9	517.79	Q8CHU3	3	7.56	0.0019	EPN2_MOUSE	38.64	48.74	36.71	38.02	50.86	69.25	NA	36.9	37.44	59.1	50.66	37.16	35.06	52.42	NA	NA	37.85	41.45	40.01	NA	57.9	33.98	NA	50.61	45.77	43.66	-0.0590163	0.0132084	0.970044	0.0604763
Rpl6	60S ribosomal protein L6 OS=Mus musculus OX=10090 GN=Rpl6 PE=1 SV=3	11.37	33566.7	720.95	P47911	7	26.69	0.0018	RL6_MOUSE	40.79	42.04	47.9	44.33	27.94	25.98	29.19	37.1	42.22	30.19	41.77	41.08	41	26.47	45.56	43.69	40.63	30.49	35.19	40.32	33.87	35.18	46.37	48.56	37.54	38.95	0.058542	0.0146901	0.966741	0.060357
Dync1li1	Cytoplasmic dynein 1 light intermediate chain 1 OS=Mus musculus OX=10090 GN=Dync1li1 PE=1 SV=1	6	56899.4	2939.8	Q8R1Q8	30	67.3	0	DC1L1_MOUSE	554.58	758.34	679.92	780.42	658.43	610.83	527.14	660.42	580.85	562.52	584.72	499.89	610.5	683.91	666.45	715.67	727.97	619.99	539.33	665.73	549.42	627.54	683.28	638.19	621.5	644	0.058437	0.015046	0.965948	0.0603429
Dync1i1	Cytoplasmic dynein 1 intermediate chain 1 OS=Mus musculus OX=10090 GN=Dync1i1 PE=1 SV=2	4.82	71181.2	662.97	O88485	11	21.02	0.0018	DC1I1_MOUSE	158.09	131.03	214.62	169.46	159.39	160.69	157.98	148.88	160.91	161.09	170.84	157.4	170.16	134.56	137.4	136.55	149.92	149.73	142.89	177.56	163.31	175.08	172.2	162.16	162.53	155.96	-0.0579547	0.0163443	0.963065	0.0602153
Snx6	Sorting nexin-6 OS=Mus musculus OX=10090 GN=Snx6 PE=1 SV=2	5.77	46934	468.08	Q6P8X1	5	13.79	0.0019	SNX6_MOUSE	64.03	64.98	53.92	43.05	38.43	54.9	27.65	30.13	46.88	44.82	40.02	30.74	41.85	34.54	41.29	31.87	33.9	39.53	44.44	47.07	49.53	48.88	54.78	38.11	44.96	42.15	-0.0586081	0.0135121	0.969366	0.0601456
Gabrb2	Gamma-aminobutyric acid receptor subunit beta-2 OS=Mus musculus OX=10090 GN=Gabrb2 PE=1 SV=2	9.63	59424.8	1695.33	P63137	15	32.62	0	GBRB2_MOUSE	184.29	211.48	183.15	275.17	189.71	198.88	192.13	231.61	226.04	195.57	209.28	191.63	179.6	194.87	181.91	237.72	190.75	189.45	182.93	231.5	180.59	208.67	213.06	194.53	207.41	198.8	-0.0577132	0.0163443	0.963065	0.0599829
Ppfia3	Liprin-alpha-3 OS=Mus musculus OX=10090 GN=Ppfia3 PE=1 SV=2	5.37	133997	885.49	P60469	47	51.01	0.0018	LIPA3_MOUSE	890.73	981.1	1040	413.54	1117.52	1290.61	955.45	969.42	860.36	986.22	1043.29	912.8	1034.52	1157.29	1084.26	944.56	1109.1	1119.66	696.21	949.73	782.24	1031.49	845.34	960.6	955.09	976.25	0.0584397	0.0135121	0.969366	0.0599815
Acly	ATP-citrate synthase OS=Mus musculus OX=10090 GN=Acly PE=1 SV=1	7.15	120641	3315.88	Q91V92	47	57.65	0	ACLY_MOUSE	870.82	870.59	996.44	851.1	830.94	824.84	814.97	782.45	717.4	806.53	848.31	743.7	744.13	855.97	738.54	799.47	785.78	683.12	758.59	749.41	882.49	865.72	666.38	1086.73	829.84	801.36	-0.057665	0.0163443	0.963065	0.0599365
Psma4	Proteasome subunit alpha type-4 OS=Mus musculus OX=10090 GN=Psma4 PE=1 SV=1	7.72	29756	909.76	Q9R1P0	7	34.87	0.0018	PSA4_MOUSE	75.36	35.11	37.78	63.32	43.17	27.01	71.57	38.82	88.32	57.91	37.64	29.49	89.39	56.75	40.82	52.16	38.59	37.26	91.8	25.51	41.26	43.82	85.24	34.18	50.46	53.07	0.0598912	0.000471488	0.998915	0.059893
Acot2	Acyl-coenzyme A thioesterase 2_ mitochondrial OS=Mus musculus OX=10090 GN=Acot2 PE=1 SV=2	7.02	49885.2	1234.83	Q9QYR9	6	19.21	0.001	ACOT2_MOUSE	91.27	79.76	58.53	51.16	78.48	56.15	72.67	82.8	71.47	44.57	86.63	96.96	85.16	50.64	77.39	74.83	71.43	69.02	79.39	74.94	62.9	64.21	90.49	93.85	72.54	74.52	0.0583467	0.0135121	0.969366	0.0598909
Cox6b1	Cytochrome c oxidase subunit 6B1 OS=Mus musculus OX=10090 GN=Cox6b1 PE=1 SV=2	8.95	10299.6	19304.1	P56391	7	70.93	0	CX6B1_MOUSE	378.16	358.2	213.77	364.38	138.77	240.04	306.13	246.72	421.34	353.37	450.91	349.82	368.3	236.41	252.81	214.04	283	223.83	345.47	333.4	428.38	327.8	379.44	208.22	318.47	300.09	-0.0590882	0.00927003	0.978881	0.0598109
Maoa	Amine oxidase [flavin-containing] A OS=Mus musculus OX=10090 GN=Maoa PE=1 SV=3	7.74	60172.3	1203.26	Q64133	17	41.25	0.001	AOFA_MOUSE	571.68	712.99	506.39	646.89	659.75	576.22	492.02	635.53	573	692.95	566.6	680.09	601.29	681.87	490.33	709.75	636.8	674.23	458.21	830.66	503.86	868.18	623.66	618.17	609.51	641.42	0.0579444	0.0146901	0.966741	0.0597775
Calb1	Calbindin OS=Mus musculus OX=10090 GN=Calb1 PE=1 SV=2	4.52	30222.2	2994.21	P12658	14	70.11	0	CALB1_MOUSE	148.88	166.8	199.12	190.58	239.6	250.55	333.34	247.68	230.38	179.06	200.63	250.47	122.9	198.98	278.34	199.1	286.32	377.86	169.9	238.06	289.37	145.26	273.79	231.74	219.76	234.3	0.0589946	0.00927003	0.978881	0.0597184
Fkbp8	Peptidyl-prolyl cis-trans isomerase FKBP8 OS=Mus musculus OX=10090 GN=Fkbp8 PE=1 SV=2	4.9	43985.1	807.43	O35465	7	23.63	0.0018	FKBP8_MOUSE	95.51	82.5	86.28	77.53	62.93	62.67	88.35	78.67	84.08	65.8	71.63	72.77	80.89	80.34	72.11	88.8	74.7	79.22	87.05	69.81	74.63	90.25	84.47	79.05	77.39	80.11	0.0576521	0.015046	0.965948	0.0595831
Ndufab1	Acyl carrier protein_ mitochondrial OS=Mus musculus OX=10090 GN=Ndufab1 PE=1 SV=1	4.85	17655.5	2138.74	Q9CR21	2	13.46	0	ACPM_MOUSE	246.02	25.62	NA	21.74	79.16	NA	17.72	8.17	12.03	12.78	12.89	25.3	16.79	15.54	91.31	81.67	18.88	83.91	9.97	14.69	19.95	NA	18.41	18.33	46.14	35.41	0.0594887	0.000471488	0.998915	0.0594906
Pfdn6	Prefoldin subunit 6 OS=Mus musculus OX=10090 GN=Pfdn6 PE=1 SV=1	9.52	14454.5	646.1	Q03958	2	15.75	0.0018	PFD6_MOUSE	14.24	13.76	18.66	14.48	8.69	17.7	14.37	9.35	15.9	14.39	14.64	19.39	16.48	14.62	13.32	9.7	16.82	16.36	13.52	20.37	20.89	16.26	10.32	13.91	14.63	15.21	0.0579058	0.0132084	0.970044	0.0593931
Eif4b	Eukaryotic translation initiation factor 4B OS=Mus musculus OX=10090 GN=Eif4b PE=1 SV=1	5.28	69011.1	1144.85	Q8BGD9	10	27	0.001	IF4B_MOUSE	118.42	114.88	152.3	146.64	131.7	120.48	164.86	119.71	151.45	137.05	134.24	140.02	158.79	119.9	154.24	91.03	155.26	146.21	149.52	155.35	158.22	119.64	93.79	91.97	135.98	132.83	-0.057463	0.0146901	0.966741	0.059311
Hint1	Histidine triad nucleotide-binding protein 1 OS=Mus musculus OX=10090 GN=Hint1 PE=1 SV=3	6.45	13891	11404.1	P70349	8	87.3	0	HINT1_MOUSE	245.96	209.08	186.77	228.2	205.08	193.57	182.07	203.91	208.36	231.67	190.07	207.22	216.8	176.17	170.78	206.97	207.58	226.82	196.3	208.96	252.73	200.61	156.41	184.34	207.67	200.37	-0.0573553	0.015046	0.965948	0.059296
Gstp2	Glutathione S-transferase P 2 OS=Mus musculus OX=10090 GN=Gstp2 PE=1 SV=2	7.96	23708.2	4576.92	P46425	7	55.24	0	GSTP2_MOUSE	19.88	15.8	13.86	17.19	12.14	13.69	12.39	10.26	16.7	12.4	15.44	11.8	18.33	14.15	14.74	16.95	13.18	8.95	16.59	12.66	12.22	11.7	12.09	13.33	14.29	13.74	-0.0574424	0.0146901	0.966741	0.0592911
Gpm6b	Neuronal membrane glycoprotein M6-b OS=Mus musculus OX=10090 GN=Gpm6b PE=1 SV=2	5.75	37008.2	3725.98	P35803	12	35.98	0	GPM6B_MOUSE	994.64	820.89	850.25	650	783.89	771.84	981.63	891.87	1073.93	814.28	1058.58	957.92	1114.4	779.92	853.15	995.11	862.89	875.92	1005.2	826.08	987.93	909.99	984.54	832.76	887.48	918.99	0.0572902	0.015046	0.965948	0.059233
Tomm5	Mitochondrial import receptor subunit TOM5 homolog OS=Mus musculus OX=10090 GN=Tomm5 PE=3 SV=1	10.17	6037.3	1024.77	B1AXP6	3	29.41	0.0018	TOM5_MOUSE	14.52	11.12	14.96	23.31	14.59	13.87	19.27	29.24	16.22	13.86	18.46	18.59	16.25	20.05	16.06	11.63	16.67	15.71	18.08	17.86	21.71	21.06	15.62	21.77	17.33	17.71	0.0576579	0.0135121	0.969366	0.05922
Dynll2	Dynein light chain 2_ cytoplasmic OS=Mus musculus OX=10090 GN=Dynll2 PE=1 SV=1	7.26	10463.9	34050	Q9D0M5	4	57.3	0	DYL2_MOUSE	362.92	315.53	216.43	326.45	283.46	262.41	261.48	203.43	234.86	180.51	205.77	197.36	305.7	238.9	223.47	291.59	226.64	206.13	239.41	235.48	225.65	197.05	276.36	222.12	254.22	240.71	-0.0573339	0.0146901	0.966741	0.0591859
Pccb	Propionyl-CoA carboxylase beta chain_ mitochondrial OS=Mus musculus OX=10090 GN=Pccb PE=1 SV=2	7.49	59036.4	2817.72	Q99MN9	23	58.78	0	PCCB_MOUSE	257.08	223.65	269.24	210.55	208.48	254.7	199.12	191.46	288.4	178.87	261.99	256.6	223.41	212.07	251.89	180.5	274.14	249.23	289.6	237.74	279.04	278.39	231.41	202.04	233.34	242.46	0.0571346	0.015046	0.965948	0.0590825
Svop	Synaptic vesicle 2-related protein OS=Mus musculus OX=10090 GN=Svop PE=1 SV=1	5.53	61510.7	332.55	Q8BFT9	3	6.2	0.0023	SVOP_MOUSE	83.32	103.5	101.59	139.02	99.98	117.84	100.4	73.22	94.94	106.54	86.93	97.37	88.7	99	92.36	100.33	88.71	112.58	93.44	91.77	92.13	101.67	95.71	89.89	100.39	95.52	-0.0571207	0.015046	0.965948	0.0590691
Rplp0	60S acidic ribosomal protein P0 OS=Mus musculus OX=10090 GN=Rplp0 PE=1 SV=3	5.87	34387.6	1520.42	P14869	14	56.78	0	RLA0_MOUSE	96.07	91.46	84.08	85.18	63.24	74.98	74.11	70.94	95.13	90.84	95.54	81.13	90.42	81.13	79.02	84.81	76.77	99.75	95.73	81.99	71.56	101.53	100.61	78.2	83.56	86.79	0.0570652	0.015046	0.965948	0.0590154
Ptpra	Receptor-type tyrosine-protein phosphatase alpha OS=Mus musculus OX=10090 GN=Ptpra PE=1 SV=3	6.66	94610.1	322.15	P18052	9	16.77	0.0023	PTPRA_MOUSE	90.95	68.03	91.61	68.75	63.03	54.2	93.29	84.68	68.29	72.14	67.67	82.11	79.06	83.66	59.32	64.27	58.84	83.56	70.56	80	51.86	88.25	69.38	80.57	75.4	72.44	-0.0570951	0.0146901	0.966741	0.0589547
Dnajc5	DnaJ homolog subfamily C member 5 OS=Mus musculus OX=10090 GN=Dnajc5 PE=1 SV=1	4.75	22899.1	11062	P60904	6	48.48	0	DNJC5_MOUSE	628.65	570.08	507.42	568.59	437.17	395.15	356.01	388.77	535.12	338.72	418.06	346.45	527.2	513.26	582.24	455.28	446.23	408.25	448.06	390.57	412.67	547.99	462.86	435.92	457.51	469.21	0.0570805	0.0146901	0.966741	0.0589405
Cacng8	Voltage-dependent calcium channel gamma-8 subunit OS=Mus musculus OX=10090 GN=Cacng8 PE=1 SV=1	9.5	43852.2	1940.47	Q8VHW2	9	42.08	0	CCG8_MOUSE	197.23	131.84	173.22	227.59	184.15	154.8	193.06	167.43	182.9	128.04	160.26	135.25	201.49	206.58	157.18	166.15	142.52	136.06	151.62	157.02	162.15	139.19	172.05	153.17	169.65	162.1	-0.0569852	0.015046	0.965948	0.058938
Scai	Protein SCAI OS=Mus musculus OX=10090 GN=Scai PE=1 SV=2	8.77	70674.6	1894	Q8C8N2	21	44.72	0	SCAI_MOUSE	280.93	248.22	270.6	226.5	268.94	238.17	251.9	216.95	266.69	207.22	212.72	191.76	262.89	263.87	246.41	238.82	217.94	205.43	194.67	224.75	208.75	252.5	217.63	228.92	240.05	230.22	-0.0569663	0.015046	0.965948	0.0589198
Tpi1	Triosephosphate isomerase OS=Mus musculus OX=10090 GN=Tpi1 PE=1 SV=4	5.44	32705	17453.4	P17751	16	74.25	0	TPIS_MOUSE	1688.13	1641.16	1619.99	1913.24	1545.3	1753.45	2053.22	1441.38	2294.77	1892.93	1893.11	2146.89	2119.82	1554.14	1509.46	1547.24	1546.23	1502.88	2257.23	1785.49	1736.74	2018.98	1846.94	1622.61	1823.63	1753.98	-0.0569114	0.015046	0.965948	0.0588667
Ndufb7	NADH dehydrogenase [ubiquinone] 1 beta subcomplex subunit 7 OS=Mus musculus OX=10090 GN=Ndufb7 PE=1 SV=3	8.25	16558.9	7275.51	Q9CR61	10	76.64	0	NDUB7_MOUSE	356.56	317.75	178.78	200.48	280.14	314.98	318.56	243.26	253.09	207.94	295.24	254.73	280.52	296.32	235.48	308.59	315.85	276.83	263.53	307.37	244.38	281.42	249.96	239.58	268.46	274.99	0.0567472	0.0146901	0.966741	0.0586178
Cadm1	Cell adhesion molecule 1 OS=Mus musculus OX=10090 GN=Cadm1 PE=1 SV=2	4.72	50244.8	2270.15	Q8R5M8	15	45.61	0	CADM1_MOUSE	468.79	497.71	414.27	482.57	352.5	270.45	518.51	439.19	545.02	455.62	478.07	475.85	491.91	449.59	350.46	540.16	448.33	367.37	539.12	451.41	515.89	485.8	533.97	408.2	449.88	465.18	0.0566928	0.0146901	0.966741	0.0585651
Cpne8	Copine-8 OS=Mus musculus OX=10090 GN=Cpne8 PE=2 SV=3	5.59	65294.8	484.98	Q9DC53	7	13.69	0.0019	CPNE8_MOUSE	28.43	31.08	43.96	61.7	23.83	27.43	27.9	37.17	53.78	54.77	63.65	43.46	37.79	43.06	23.89	36.19	74.04	56.2	23.7	32.46	53.44	69.26	36.89	35.02	41.43	43.49	0.0585019	0.00214105	0.995082	0.0585411
Dpysl2	Dihydropyrimidinase-related protein 2 OS=Mus musculus OX=10090 GN=Dpysl2 PE=1 SV=2	5.95	62676.9	38227	O08553	32	81.64	0	DPYL2_MOUSE	5889.11	5374.73	6252.03	6305.3	5948.96	4809.13	4898.96	5575.04	5400.8	5097.25	5516.07	5387.19	6128.82	5413.61	5963.15	5670.09	5440.14	5016.33	6570.2	5936.82	5998.8	5918.35	5614.34	5344.37	5537.88	5751.25	0.0561239	0.0163443	0.963065	0.0584554
Gatd1	Glutamine amidotransferase-like class 1 domain-containing protein 1 OS=Mus musculus OX=10090 GN=Gatd1 PE=1 SV=1	6.68	23676.7	556.61	Q8BFQ8	4	29.55	0.0018	GALD1_MOUSE	19.46	25.1	22.74	28.87	25.68	29.88	22.83	19.16	19.69	29.22	20.73	27.83	21.94	22.32	26.98	21.81	26.37	23.79	21.76	30.27	23.86	25.34	29.4	26.98	24.27	25.07	0.0563901	0.015046	0.965948	0.0583629
Diras2	GTP-binding protein Di-Ras2 OS=Mus musculus OX=10090 GN=Diras2 PE=1 SV=1	9	22840.2	4173.34	Q5PR73	11	59.8	0	DIRA2_MOUSE	81.5	91.27	88.27	100.26	95.43	96.35	101.43	91.2	112.87	88.98	95.06	100.37	80.68	102.88	96.16	99.2	99.8	96.12	94.39	68.7	92.21	83.31	96.93	91.9	95.25	91.86	-0.0558965	0.0163443	0.963065	0.058237
Aifm1	Apoptosis-inducing factor 1_ mitochondrial OS=Mus musculus OX=10090 GN=Aifm1 PE=1 SV=1	9.67	66993.7	2100.35	Q9Z0X1	18	36.76	0	AIFM1_MOUSE	264.29	246.69	273.37	280.75	218.72	196.16	210.56	247.6	226.15	231.74	256.8	235.86	296.9	281.47	220.19	251.87	228.21	245.02	270.68	242.72	248.86	205.36	250.85	258.98	240.72	250.09	0.0558334	0.0163443	0.963065	0.0581765
Alpk2	Alpha-protein kinase 2 OS=Mus musculus OX=10090 GN=Alpk2 PE=2 SV=3	4.62	236720	861.81	Q91ZB0	5	2.19	0.0018	ALPK2_MOUSE	499.56	547.51	588.68	821.98	601.56	683.9	691.61	588.36	564.71	596.57	649.14	690.87	562.17	744.26	628.11	476.7	714.26	863.92	559.81	674.32	581.26	801.16	585.21	671.2	627.04	655.2	0.0560978	0.015046	0.965948	0.0580805
Ola1	Obg-like ATPase 1 OS=Mus musculus OX=10090 GN=Ola1 PE=1 SV=1	7.85	44957.7	1731.55	Q9CZ30	15	47.47	0	OLA1_MOUSE	217.43	236.1	221.93	201.55	190.99	217.99	229.72	226.73	245.12	186.23	231.98	255.65	214.32	252.93	289.68	213.49	223.15	203.67	233.2	168.97	209.31	179.36	181.3	207.01	221.78	214.7	-0.056021	0.015046	0.965948	0.0580064
Comt	Catechol O-methyltransferase OS=Mus musculus OX=10090 GN=Comt PE=1 SV=2	5.44	29714.5	1014.03	O88587	4	25.66	0.0018	COMT_MOUSE	37.27	30.96	22.81	26.97	22.86	26.49	33.76	25.9	34.43	26.74	41.2	23.99	38.32	36.2	23.47	28.78	41.61	33.98	26.19	29.87	31.72	28.91	30.01	19.17	29.45	30.69	0.0564025	0.0135121	0.969366	0.0579985
Chchd3	MICOS complex subunit Mic19 OS=Mus musculus OX=10090 GN=Chchd3 PE=1 SV=1	8.54	26562.7	3510.25	Q9CRB9	11	41.85	0	MIC19_MOUSE	151.55	117.4	143.62	149.32	153.67	149.91	147.63	159.05	119.63	129.63	162.45	141.68	160.71	112.74	132.03	139.36	144.98	152.48	143.81	163.77	149.07	177.45	157.73	162.01	143.79	149.68	0.0559578	0.015046	0.965948	0.0579453
Mpp2	MAGUK p55 subfamily member 2 OS=Mus musculus OX=10090 GN=Mpp2 PE=1 SV=1	6.03	61840.3	2303.08	Q9WV34	28	61.59	0	MPP2_MOUSE	265.5	275.68	287.36	317.49	328.39	299.82	288.47	310.24	370.34	341.39	265.63	288.57	295.67	283.03	313.39	390.86	323.56	297.68	346.27	306.81	300.5	298.82	312.73	306.97	303.24	314.69	0.0554208	0.0163443	0.963065	0.0577806
Pmpca	Mitochondrial-processing peptidase subunit alpha OS=Mus musculus OX=10090 GN=Pmpca PE=1 SV=1	6.4	58792.5	1063.86	Q9DC61	13	34.92	0.0018	MPPA_MOUSE	151.62	212.9	258.9	172.15	371.72	327.72	145.53	281.51	198.21	219.29	278.65	242.73	168.35	193.24	268.75	354.47	286.64	309.23	167.45	263.9	138.21	102.84	220.61	343.33	238.41	234.75	-0.0576476	0.0026987	0.993805	0.0577107
Syn1	Synapsin-1 OS=Mus musculus OX=10090 GN=Syn1 PE=1 SV=2	10.35	74268.5	22221.9	O88935	29	66.29	0	SYN1_MOUSE	5324.17	5332.12	5765.28	4859.8	5904.76	5495.04	5514.73	4788.17	5281.92	5475.6	4807.19	5202.9	5833.33	5472.49	4735.52	4642.27	4893.37	4802.54	5426.09	4697.71	5170.79	5578.22	5509.01	4661.74	5312.64	5118.59	-0.0552248	0.0163443	0.963065	0.0575927
L1cam	Neural cell adhesion molecule L1 OS=Mus musculus OX=10090 GN=L1cam PE=1 SV=1	5.59	141938	823.08	P11627	30	27.54	0.0018	L1CAM_MOUSE	543.96	629.41	654.01	738.93	590.99	630.24	552.76	652.25	564.29	888.9	544.29	566.57	549.7	564.76	572.25	517.38	574.1	861.19	596.32	563.47	676.31	640.33	575.79	568.75	629.72	605.03	-0.0555336	0.015046	0.965948	0.0575357
Cacybp	Calcyclin-binding protein OS=Mus musculus OX=10090 GN=Cacybp PE=1 SV=1	8.14	26624.3	879.75	Q9CXW3	6	37.12	0.0018	CYBP_MOUSE	55.95	44.02	52.69	38.96	44.45	58.21	41.95	44.28	34.38	28.84	51.05	28.2	49	49.67	49.21	44.79	40.05	27.87	41.93	36.08	28.48	47.48	44.22	40.24	43.58	41.58	-0.0558552	0.0135121	0.969366	0.0574664
Kcnip1	Kv channel-interacting protein 1 OS=Mus musculus OX=10090 GN=Kcnip1 PE=1 SV=2	4.94	27002.6	511.41	Q9JJ57	2	13.22	0.0019	KCIP1_MOUSE	24.8	20.37	19.16	27.34	10.7	19.64	26.09	21.21	26.66	17.61	26.98	20.14	25.51	10.17	24.18	9.37	20.34	22.86	31.88	15.04	28.68	24.47	26.32	20.13	21.72	21.58	-0.0573404	0.0034435	0.992102	0.0574437
Ndufa6	NADH dehydrogenase [ubiquinone] 1 alpha subcomplex subunit 6 OS=Mus musculus OX=10090 GN=Ndufa6 PE=1 SV=1	10.76	15282.9	9842.87	Q9CQZ5	8	58.78	0	NDUA6_MOUSE	224.62	243.66	217.78	205.52	217.36	240.32	220.67	240.7	229.23	210.11	229.72	228.1	245.52	230.04	226.06	223.91	213.75	241.13	255.55	232.58	206.51	249.38	249.86	240.22	225.65	234.54	0.0548577	0.0163443	0.963065	0.0572407
Gstm7	Glutathione S-transferase Mu 7 OS=Mus musculus OX=10090 GN=Gstm7 PE=1 SV=1	6.41	25880.8	7279.89	Q80W21	11	52.29	0	GSTM7_MOUSE	20.15	29.53	25.7	22.88	34.34	34.75	26.51	33.62	27.71	25.98	26.09	33.15	24.34	35.3	27.51	34.21	37.58	35.43	27.7	33.16	18.12	31.74	21.92	29.51	28.37	29.71	0.0555904	0.0135121	0.969366	0.057209
Amph	Amphiphysin OS=Mus musculus OX=10090 GN=Amph PE=1 SV=1	4.36	75127.3	8234.29	Q7TQF7	34	62.68	0	AMPH_MOUSE	1774.75	1391.35	1358.88	1508.87	1335.08	1416.99	1116.4	1247.97	1418.43	1443.38	1274.85	1237.25	1607.31	1266.85	1404.68	1236.29	1326.04	1166.03	1391.21	1256.78	1315.05	1228.67	1305.39	1354.9	1377.02	1321.6	-0.0547962	0.0163443	0.963065	0.0571818
Fech	Ferrochelatase_ mitochondrial OS=Mus musculus OX=10090 GN=Fech PE=1 SV=2	9.13	47700.7	1489.39	P22315	14	43.57	0	HEMH_MOUSE	140.57	132.4	129.57	134.24	111.54	127.95	134.65	120.73	100.08	132.23	130	121.91	147.64	114.47	123.05	111.7	138.22	142.55	131.54	144.57	118.05	126.19	130.25	147.12	126.32	131.28	0.0547912	0.0163443	0.963065	0.057177
Camk2g	Calcium/calmodulin-dependent protein kinase type II subunit gamma OS=Mus musculus OX=10090 GN=Camk2g PE=1 SV=1	7.32	60291.3	6250.46	Q923T9	22	53.69	0	KCC2G_MOUSE	288.85	309.55	283.56	265.96	368.9	367.36	371.3	338.07	313.28	326.18	319.85	334.75	346.54	331.61	343.05	335.9	322.53	265.88	377.98	329.57	325.68	348.7	348.97	352.36	323.97	335.73	0.0545308	0.0163443	0.963065	0.0569275
Ncdn	Neurochondrin OS=Mus musculus OX=10090 GN=Ncdn PE=1 SV=1	5.24	80321.1	6243.52	Q9Z0E0	32	59.81	0	NCDN_MOUSE	892.41	731.66	775.6	814.87	676.4	665.6	814.18	638.92	759.76	676.04	704.79	661.27	805.78	754.05	764.56	693.33	569.07	749.37	659.83	614.98	727.16	736.16	758.66	649.82	734.29	706.9	-0.0544534	0.0163443	0.963065	0.0568534
Bin1	Myc box-dependent-interacting protein 1 OS=Mus musculus OX=10090 GN=Bin1 PE=1 SV=1	4.77	64698.3	6273.25	O08539	26	56.8	0	BIN1_MOUSE	1043.94	934.9	862.06	868.34	925.78	970.11	924.67	864.37	1026	1064.79	903.51	1027.73	1027.76	885.83	1075.7	761.3	871.48	795.55	1075.66	862.43	957.77	949.3	841.78	922.87	951.35	918.95	-0.054283	0.0163443	0.963065	0.0566902
Timm44	Mitochondrial import inner membrane translocase subunit TIM44 OS=Mus musculus OX=10090 GN=Timm44 PE=1 SV=2	8.23	51433.6	993.18	O35857	15	37.39	0.0018	TIM44_MOUSE	696.41	669.63	662.08	766.81	619.04	728.46	708.19	711.9	799.64	855.05	737.69	733.6	733.4	692.73	709.82	736.02	779.75	852.44	752.85	723.74	864.27	766.87	646.56	758.69	724.04	751.43	0.0541715	0.0163443	0.963065	0.0565834
Omp	Olfactory marker protein OS=Mus musculus OX=10090 GN=Omp PE=1 SV=3	4.8	18866.6	7683.68	Q64288	8	73.62	0	OMP_MOUSE	103.66	94.49	52.74	115.72	44.94	42.52	92.02	63.24	102.37	78.84	128.11	139.33	66.4	61.33	193.87	115.8	56.13	91.18	74.44	76.43	91.45	43.7	145.34	98.97	88.17	92.92	0.0563582	0.000471488	0.998915	0.0563601
Trim9	E3 ubiquitin-protein ligase TRIM9 OS=Mus musculus OX=10090 GN=Trim9 PE=1 SV=2	6.9	92752.5	377.01	Q8C7M3	2	4.04	0.0023	TRIM9_MOUSE	135.19	167.24	117.07	105.88	89.03	139.6	76.28	96.29	93.01	83.72	75.98	104.46	147.63	143.13	113.82	112.94	88.46	149.27	109.68	79.65	63.91	97.14	97.47	132.37	106.98	111.29	0.0555497	0.00927003	0.978881	0.0563179
Slc4a4	Electrogenic sodium bicarbonate cotransporter 1 OS=Mus musculus OX=10090 GN=Slc4a4 PE=1 SV=2	6.42	122396	3051.95	O88343	26	35.77	0	S4A4_MOUSE	1983.03	1903.71	2184.66	1747.27	1397.01	1543.03	1958.06	1528.63	1897.44	1787.82	2092.07	1902.32	1769.9	2091.11	1634.71	2033.85	1691.58	1717.84	1804.88	1709.07	1351.84	1862.68	1514.4	1900.73	1827.09	1756.88	-0.05424	0.015046	0.965948	0.0562882
Cend1	Cell cycle exit and neuronal differentiation protein 1 OS=Mus musculus OX=10090 GN=Cend1 PE=1 SV=1	9.72	15044	22616.8	Q9JKC6	5	46.98	0	CEND_MOUSE	322.89	317.04	370.24	480.66	349.7	295.06	355.78	352.99	363.71	347.15	388.53	378.64	334.31	319	339.74	322.83	383.91	377.21	331.23	346.77	331.1	355.28	366.68	334.12	360.2	345.18	-0.0537597	0.0163443	0.963065	0.0561893
Fahd1	Acylpyruvase FAHD1_ mitochondrial OS=Mus musculus OX=10090 GN=Fahd1 PE=1 SV=2	7.65	25514.5	2231.08	Q8R0F8	9	59.47	0	FAHD1_MOUSE	54.36	62.1	63.03	48.17	52.63	56.28	73.57	59.04	63.34	43.33	56.5	73.15	79.23	57.27	61.4	57.3	66.55	47.72	81.91	73.98	35.62	69.9	43.86	70.11	58.79	62.07	0.0544243	0.0135121	0.969366	0.0560766
Abhd10	Mycophenolic acid acyl-glucuronide esterase_ mitochondrial OS=Mus musculus OX=10090 GN=Abhd10 PE=1 SV=1	9	33439.7	756.11	Q6PE15	11	52.53	0.0018	ABHDA_MOUSE	59.23	71.46	50.92	60.71	58.17	63.75	72.89	61.76	60.56	80.84	68.15	70.11	63.87	61.31	62.28	49.8	93.56	71.35	63.11	69.31	60.2	70.28	75.99	70.19	64.88	67.6	0.0539477	0.015046	0.965948	0.0560066
Gdi1	Rab GDP dissociation inhibitor alpha OS=Mus musculus OX=10090 GN=Gdi1 PE=1 SV=3	4.77	51092	24568.5	P50396	30	88.37	0	GDIA_MOUSE	1500.14	1609.48	1744.07	1931.56	1571.61	1508.61	1347.05	1456.68	1430.99	1432.32	1586.28	1482.17	1782.77	1719.92	1624.16	1715.39	1465.46	1339.75	1634.4	1595.01	1658.81	1708.35	1487.75	1544.43	1550.08	1606.35	0.0535586	0.0163443	0.963065	0.0559969
Cct3	T-complex protein 1 subunit gamma OS=Mus musculus OX=10090 GN=Cct3 PE=1 SV=1	6.29	61200.4	2785.75	P80318	34	68.26	0	TCPG_MOUSE	370.64	444.63	497.56	343.96	467.43	475.76	568.84	443.24	442.32	444.97	414.67	551.81	348.07	605.94	358.73	437.24	296.09	437.45	546.99	399.35	427.81	468.24	427.49	566.9	455.48	443.36	-0.0540302	0.0146901	0.966741	0.0559916
Cops8	COP9 signalosome complex subunit 8 OS=Mus musculus OX=10090 GN=Cops8 PE=1 SV=1	4.89	23312.7	753.73	Q8VBV7	4	30.14	0.0018	CSN8_MOUSE	39.27	23.1	19.96	30.83	22.7	16.47	31.2	19.52	24.15	24.74	35.14	28.71	46.4	31.37	30.15	19.62	28.85	17.93	25.34	14.79	26.14	39.97	32.78	21.25	26.32	27.88	0.0554249	0.00723386	0.983481	0.055895
Ndufb1	NADH dehydrogenase [ubiquinone] 1 beta subcomplex subunit 1 OS=Mus musculus OX=10090 GN=Ndufb1 PE=1 SV=1	8.69	7011.15	4384.72	P0DN34	3	42.11	0	NDUB1_MOUSE	32.29	26.25	16.4	38.39	11.92	18.46	29.49	18.1	27.22	20.66	26.84	25.41	23.89	18.62	34.98	16.52	28.74	29.84	24.14	21.31	37.76	19.48	25.51	17.91	24.29	24.89	0.0554022	0.00691733	0.984198	0.0558324
Gria2	Glutamate receptor 2 OS=Mus musculus OX=10090 GN=Gria2 PE=1 SV=3	7.17	99289.3	3974.64	P23819	35	48.13	0	GRIA2_MOUSE	843.73	914.52	702.8	609.27	881.83	795.32	965.83	769.98	827.18	836.09	659.18	733.71	1047.92	740.38	704	760.54	596.58	808.95	540.65	735.05	764.27	805.8	887.71	846.71	794.95	769.88	-0.0536895	0.0146901	0.966741	0.0556629
Pcmt1	Protein-L-isoaspartate(D-aspartate) O-methyltransferase OS=Mus musculus OX=10090 GN=Pcmt1 PE=1 SV=3	7.61	24691.5	11638.6	P23506	12	62.56	0	PIMT_MOUSE	279.15	283.02	274.64	316.78	267.12	313.04	314.06	309.08	266.45	359.93	285.78	357.63	275.52	262.72	307.58	274.44	274.65	333.82	301.37	319.58	301.08	274.42	288.55	273.43	302.22	290.6	-0.0530615	0.0163443	0.963065	0.0555217
Adk	Adenosine kinase OS=Mus musculus OX=10090 GN=Adk PE=1 SV=2	5.81	40491	1022.92	P55264	12	43.49	0.0018	ADK_MOUSE	70.19	70.26	55.77	82.97	50.65	46.22	64.2	60.51	78	58.48	82.56	59	66.29	67.87	74.24	64.13	67.66	61.74	65.31	63.75	62.84	64.87	76.02	62.28	64.9	66.42	0.053411	0.015046	0.965948	0.0554898
Ptprs	Receptor-type tyrosine-protein phosphatase S OS=Mus musculus OX=10090 GN=Ptprs PE=1 SV=1	6.85	213102	742.89	B0V2N1	38	30.94	0.0018	PTPRS_MOUSE	2299.18	2247.99	2270.89	1085.26	2218.42	2297.81	2189.43	2358.83	2027.91	2067.32	2230.29	2328.14	2504.75	2314.36	2182.95	1709.5	2351.76	2348.44	2240.22	2290.77	2069.91	2057.15	1994.37	2187.38	2135.12	2187.63	0.0534804	0.0146901	0.966741	0.0554613
Timm9	Mitochondrial import inner membrane translocase subunit Tim9 OS=Mus musculus OX=10090 GN=Timm9 PE=1 SV=1	7.03	10572	10522.6	Q9WV98	8	87.64	0	TIM9_MOUSE	108.95	94.36	60.44	71.93	74.09	80.25	69.73	58.43	66.68	43.94	72.3	78.58	72.92	62.67	99.25	77.87	55.44	81.37	69.3	64.85	80.07	48.26	65.95	63.21	73.31	70.1	-0.0536548	0.0135121	0.969366	0.05533
Serbp1	Plasminogen activator inhibitor 1 RNA-binding protein OS=Mus musculus OX=10090 GN=Serbp1 PE=1 SV=2	9.06	44828.2	452.7	Q9CY58	3	10.57	0.0019	PAIRB_MOUSE	41.93	50.75	46.1	41.01	38.11	34.28	47.73	46.01	45.81	58.68	52.56	55.11	46.49	41.48	56.36	34.4	44.69	41.02	51.93	41.4	59.02	44.1	38.56	39	46.51	44.87	-0.0533223	0.0146901	0.966741	0.0553088
Rap1a	Ras-related protein Rap-1A OS=Mus musculus OX=10090 GN=Rap1a PE=1 SV=1	6.53	21329.4	4780.93	P62835	9	55.98	0	RAP1A_MOUSE	341.75	315.88	367.94	338.76	360.29	341.81	384.68	282.83	268.45	392.9	284.46	417.77	320.75	314.7	462.09	322.12	346.04	394.01	403.74	338.93	351.51	423.84	295.69	284.81	341.46	354.85	0.0531837	0.015046	0.965948	0.0552711
Slc27a4	Long-chain fatty acid transport protein 4 OS=Mus musculus OX=10090 GN=Slc27a4 PE=1 SV=1	8.61	73174.1	369.71	Q91VE0	8	20.22	0.0023	S27A4_MOUSE	72.9	52.76	61.64	67.52	55.19	53.77	67.52	48.59	44.48	40.46	45.44	47.06	59.72	63.15	49.99	63.38	41.52	51.53	54.01	73.77	52.73	58.07	49.9	60	54.78	56.48	0.0532265	0.0146901	0.966741	0.0552165
Sept7	Septin-7 OS=Mus musculus OX=10090 GN=Sept7 PE=1 SV=1	8.83	50892.1	16107.4	O55131	23	65.83	0	SEPT7_MOUSE	1994.75	1939.13	2311.37	2241.7	2197.58	2193.08	1987.1	1739.68	2484.91	1973.84	2102.92	1694.81	2115.11	1841.7	2046.24	2065.8	1523.7	2014.14	2221.6	1915.08	2168.7	1628.31	2228.97	2222.44	2071.74	1999.32	-0.0528429	0.015046	0.965948	0.0549432
Pde2a	cGMP-dependent 3'_5'-cyclic phosphodiesterase OS=Mus musculus OX=10090 GN=Pde2a PE=1 SV=4	5.06	107330	3310.86	Q922S4	39	62.94	0	PDE2A_MOUSE	1351.94	1460.16	3298.87	1218.18	2342.85	1874.79	1495.14	2054.55	860.1	1364.77	921.86	1410.39	1294.08	1914.93	2004.44	1787.43	1079.86	1690	877.34	2308.79	1170.22	1951.89	1333.22	2581.28	1637.8	1666.12	0.054939	0.0005575	0.998717	0.0549419
Eif4a1	Eukaryotic initiation factor 4A-I OS=Mus musculus OX=10090 GN=Eif4a1 PE=1 SV=1	5.16	46382.2	1869.19	P60843	13	40.39	0	IF4A1_MOUSE	219.91	229.77	245.59	121.24	250.22	236.68	240.97	172.34	229.92	224.57	192.62	202.65	208.95	270.89	228.46	207.19	170.28	248.86	229.78	245	172.63	216.18	220.53	220.09	213.87	219.9	0.052876	0.0146901	0.966741	0.0548787
Pacsin2	Protein kinase C and casein kinase substrate in neurons protein 2 OS=Mus musculus OX=10090 GN=Pacsin2 PE=1 SV=1	4.92	56175.1	645.65	Q9WVE8	11	25.31	0.0018	PACN2_MOUSE	99.7	105.42	97.03	76.41	103.93	113.32	104.57	95.93	95.91	129.22	103.87	99.99	102.86	96.31	107.57	84.39	90.41	103.72	104.67	107.53	82.01	95.73	104.12	98.47	102.11	98.15	-0.0527743	0.015046	0.965948	0.0548773
Cops7a	COP9 signalosome complex subunit 7a OS=Mus musculus OX=10090 GN=Cops7a PE=1 SV=2	7.97	30395.6	704.43	Q9CZ04	8	42.91	0.0018	CSN7A_MOUSE	44.8	34.47	32.79	26.64	24.11	33.47	38.64	30.93	35.4	33.14	34.88	34.62	31.64	26.05	34.2	40.96	40.2	31.91	32.89	30.77	37.03	32.76	26.5	24.67	33.66	32.47	-0.0527182	0.0146901	0.966741	0.0547267
Ldhb	L-lactate dehydrogenase B chain OS=Mus musculus OX=10090 GN=Ldhb PE=1 SV=2	5.65	36857.5	25450.1	P16125	21	73.65	0	LDHB_MOUSE	1533.05	1754.31	1726.93	1956.38	1666.24	1751.51	1745.95	1824.15	1406.43	2068.83	1841.88	1599.75	1739.1	1901.94	1947.6	1858.64	1878.38	1854	1692.18	1613.61	1700.66	1829.3	1726.82	1827.05	1739.62	1797.44	0.0521723	0.0163443	0.963065	0.0546725
Farp1	FERM_ ARHGEF and pleckstrin domain-containing protein 1 OS=Mus musculus OX=10090 GN=Farp1 PE=1 SV=1	7.72	119674	547.51	F8VPU2	9	14.22	0.0018	FARP1_MOUSE	188.36	206.5	172.91	205.7	164.39	138.62	209.37	163.27	185.09	142.92	164.39	155.47	175.91	186.42	175.1	177.31	147.21	127.3	185.27	151.08	161.32	164.12	205.26	162.17	174.75	168.21	-0.0525359	0.015046	0.965948	0.054648
Scn3a	Sodium channel protein type 3 subunit alpha OS=Mus musculus OX=10090 GN=Scn3a PE=1 SV=1	5.41	222991	449.64	A2ASI5	15	8.01	0.0019	SCN3A_MOUSE	1059.42	1071.37	914.66	943.03	973.95	937.81	964.96	1050.41	1043.83	884.87	994.01	884.34	1009.36	868.23	844.56	891.8	957.45	821.75	916.53	1009.98	944.84	955.73	997.25	1102.25	976.89	943.31	-0.0520878	0.0163443	0.963065	0.0545919
Echs1	Enoyl-CoA hydratase_ mitochondrial OS=Mus musculus OX=10090 GN=Echs1 PE=1 SV=1	8.59	31873.6	11277.1	Q8BH95	17	62.41	0	ECHM_MOUSE	353.22	349.07	458.46	397.45	353.17	392.75	435.95	389.45	397.76	391.54	429.37	363.51	441.34	359.11	334.81	380.83	282.95	319.04	484.21	462.17	341.29	343.76	435.74	399.5	392.64	382.06	-0.0521077	0.015046	0.965948	0.0542364
Rps4x	40S ribosomal protein S4_ X isoform OS=Mus musculus OX=10090 GN=Rps4x PE=1 SV=2	10.84	29825.9	936.99	P62702	4	15.97	0.0018	RS4X_MOUSE	29.38	32.57	36.54	25.41	30.11	25.69	26.01	22.84	21.26	32.25	30.36	18.08	31.61	22.07	27.09	48	31.31	23.74	19.13	29.34	20.97	27.38	28.99	37.99	27.54	28.97	0.0532666	0.0100393	0.977149	0.0542044
Tubb5	Tubulin beta-5 chain OS=Mus musculus OX=10090 GN=Tubb5 PE=1 SV=1	4.59	50127.2	30901.6	P99024	25	76.13	0	TBB5_MOUSE	3276.6	2274.97	2267.62	2432.43	2699.21	2906.07	2418.24	2887.43	2404.05	2784.48	2988.46	2714.22	2599.95	1951.86	2743.04	2479.04	2716.07	2858.6	2600.56	2069.58	2824.15	2814.97	2709.92	2555.91	2671.15	2576.97	-0.0519071	0.015046	0.965948	0.0540438
Slc12a5	Solute carrier family 12 member 5 OS=Mus musculus OX=10090 GN=Slc12a5 PE=1 SV=2	6.33	127697	3096.7	Q91V14	36	40.77	0	S12A5_MOUSE	2299.68	2032.71	1887.08	1738.53	1320.86	1630.69	1765.92	1880.86	1984.63	1364.97	1941.65	1524.98	1743.56	2192.79	2017.13	2050.32	1654.01	1718.6	2002.18	1764.98	1364.32	1671.94	2280.35	1641.51	1781.05	1841.81	0.0519933	0.0146901	0.966741	0.0540287
Napg	Gamma-soluble NSF attachment protein OS=Mus musculus OX=10090 GN=Napg PE=1 SV=1	5.15	35074.6	9030.24	Q9CWZ7	22	86.22	0	SNAG_MOUSE	577.33	646.89	476.59	532.28	484.99	525.23	427.02	489.38	505.94	470.2	443.12	442.64	554.99	539.51	464.21	657.67	437.3	376.1	442.67	465.34	455.75	481.79	514.38	437.07	501.8	485.57	-0.0518525	0.015046	0.965948	0.0539914
Atp1a4	Sodium/potassium-transporting ATPase subunit alpha-4 OS=Mus musculus OX=10090 GN=Atp1a4 PE=1 SV=3	5.38	116085	7409.37	Q9WV27	22	25.1	0	AT1A4_MOUSE	672.8	629	685.05	833.23	906.56	1256.08	780.96	832.51	878.36	959.19	885.04	770	859.86	838.99	832.44	917.89	822.65	777.53	801.91	852.58	800.05	999.92	940.43	870.83	840.73	859.59	0.0517603	0.015046	0.965948	0.0539028
Psmd11	26S proteasome non-ATPase regulatory subunit 11 OS=Mus musculus OX=10090 GN=Psmd11 PE=1 SV=3	6.07	47722	909.07	Q8BG32	14	41	0.0018	PSD11_MOUSE	260.26	308	343.01	318.69	278.09	333.24	345.27	379.39	351.88	437.55	368.14	334.12	352.46	300.25	276.51	270.86	439.78	346.55	337.93	412.06	432.57	379.65	301.52	372.31	338.14	351.87	0.0518607	0.0146901	0.966741	0.0539011
Slc12a6	Solute carrier family 12 member 6 OS=Mus musculus OX=10090 GN=Slc12a6 PE=1 SV=2	6.64	128611	440.55	Q924N4	8	7.3	0.0019	S12A6_MOUSE	131.3	125.81	97.67	91.33	106.04	82.34	109.69	48.85	121.62	83.86	96.91	90.35	109.14	125.09	103.82	90.94	96.51	50.08	87.48	90.19	75.37	83.83	106.9	119.42	98.81	94.9	-0.0529084	0.00927003	0.978881	0.0537144
Eef1a1	Elongation factor 1-alpha 1 OS=Mus musculus OX=10090 GN=Eef1a1 PE=1 SV=3	9.49	50456.1	18332.3	P10126	19	62.99	0	EF1A1_MOUSE	1719.12	1690.74	1587.63	1626.7	1550.88	1409.33	1464.21	1456.64	1153.5	1294.16	1688.36	1653.03	1451.16	1734.99	1504.24	1633.27	1310.26	1432.91	1470.44	1516.95	1407.06	1545.27	1317.94	1279.61	1524.52	1467.01	-0.0515079	0.015046	0.965948	0.0536605
Tubb6	Tubulin beta-6 chain OS=Mus musculus OX=10090 GN=Tubb6 PE=1 SV=1	4.59	50546.7	12811.5	Q922F4	19	60.85	0	TBB6_MOUSE	112.47	112.34	125.03	155.44	137.24	166.51	115.75	108.63	138.59	132.52	134.17	127.34	137.16	141.01	142.23	134.56	163.56	144.44	144.26	101.45	129.48	124.35	125.97	130.88	130.5	134.95	0.0514795	0.015046	0.965948	0.0536332
Rplp2	60S acidic ribosomal protein P2 OS=Mus musculus OX=10090 GN=Rplp2 PE=1 SV=3	4.18	11650.9	1482.61	P99027	4	66.96	0	RLA2_MOUSE	14.31	16.7	19.44	24.08	15.36	18.72	13.97	13.22	20.76	16.55	19.73	19.98	9.78	19.04	26.68	15.34	17.5	20.16	16.07	13.38	20.2	15.41	16.88	17.16	17.73	17.3	-0.0521876	0.0123495	0.971965	0.0536289
Efhd1	EF-hand domain-containing protein D1 OS=Mus musculus OX=10090 GN=Efhd1 PE=1 SV=1	5.69	27170.9	1346.47	Q9D4J1	6	24.58	0.001	EFHD1_MOUSE	22.26	21.02	21.98	23.43	36.06	36.26	33.18	27.95	20.2	38.58	26.93	30.69	20.82	20.13	25.21	24.16	37.48	37.93	25.8	28.01	41.43	25.33	30.79	34.46	28.21	29.29	0.0528099	0.00927003	0.978881	0.0536173
Clta	Clathrin light chain A OS=Mus musculus OX=10090 GN=Clta PE=1 SV=2	4.3	25661.1	5897.46	O08585	7	21.28	0	CLCA_MOUSE	434.34	398.43	426.63	607.92	515.44	514.25	570.2	565.68	512.02	561.54	505.42	557.86	428.12	419.95	532.44	422.04	586.08	680	474.02	518.44	499.53	470.78	463.29	470.43	514.14	497.09	-0.0514344	0.015046	0.965948	0.0535899
Phf24	PHD finger protein 24 OS=Mus musculus OX=10090 GN=Phf24 PE=1 SV=2	5.45	45964.3	4271.21	Q80TL4	18	52.5	0	PHF24_MOUSE	442.31	371.42	380.27	458.52	399.19	341.63	399.55	341.48	405.52	357.17	425.4	375.57	437.87	401.72	345.65	465.4	355.32	418.86	405.47	378.7	413.19	423.79	442.11	375.92	391.5	405.33	0.0508007	0.0163443	0.963065	0.0533652
Ddc	Aromatic-L-amino-acid decarboxylase OS=Mus musculus OX=10090 GN=Ddc PE=1 SV=1	6.17	54558.5	403.48	O88533	6	20	0.0019	DDC_MOUSE	74.29	67.53	65.04	61.62	60.18	61.99	36.54	31.77	42.11	28.66	76.17	75.06	54.76	56.61	50.11	46.54	70.62	55.96	59.14	59.39	67.29	56.01	51.29	47.94	56.75	56.3	0.0525173	0.00927003	0.978881	0.0533292
Atp1b2	Sodium/potassium-transporting ATPase subunit beta-2 OS=Mus musculus OX=10090 GN=Atp1b2 PE=1 SV=2	8.35	33743.4	11567.9	P14231	12	47.24	0	AT1B2_MOUSE	1215.02	1036.28	1268.44	1312.4	769.1	891.57	686.58	950.41	1141.44	872.67	985.07	897.93	1318.6	1119.59	1118.75	1112.05	953.64	871.97	1101.01	914.52	972.37	928.32	1125.38	809.96	1002.24	1028.85	0.0512247	0.0146901	0.966741	0.0532895
Mtnd4	NADH-ubiquinone oxidoreductase chain 4 OS=Mus musculus OX=10090 GN=Mtnd4 PE=1 SV=1	9.71	52053.2	2625.05	P03911	10	26.36	0	NU4M_MOUSE	285.31	309.6	290.26	300.36	261.83	217.17	276.2	237.51	297.72	251.9	317.51	294.08	255.37	287.74	228.11	380.26	301.9	268.63	309.28	319.7	203.94	295.37	270.38	369.51	278.29	290.85	0.0510596	0.0146901	0.966741	0.0531308
Macrod1	O-acetyl-ADP-ribose deacetylase MACROD1 OS=Mus musculus OX=10090 GN=Macrod1 PE=1 SV=2	9.03	35865	1021.95	Q922B1	5	26.01	0.0018	MACD1_MOUSE	74.88	78.03	42.79	47.82	61.77	65.17	48.37	50.36	51.01	57.71	48.2	40.85	95.67	51.51	36.9	69.2	38.45	43.9	61.87	56.05	38.21	44.64	61.01	57.39	55.58	54.57	-0.0522808	0.00927003	0.978881	0.0530963
Nptxr	Neuronal pentraxin receptor OS=Mus musculus OX=10090 GN=Nptxr PE=1 SV=1	5.73	52855	1364.94	Q99J85	13	41.58	0.001	NPTXR_MOUSE	137.55	141.53	149.21	181.58	148.46	148.02	185.73	168.94	148.03	157.14	106.94	148.7	150.89	159.3	156.63	114.99	158.77	137.37	116.28	138.08	154.12	163.53	148.88	154.89	151.82	146.14	-0.0508763	0.015046	0.965948	0.0530545
Cd81	CD81 antigen OS=Mus musculus OX=10090 GN=Cd81 PE=1 SV=2	5.46	26498.9	9614.77	P35762	4	30.93	0	CD81_MOUSE	851.65	687.31	667.11	729.7	596.98	506.2	585.55	636.71	678.29	583.22	621.59	565.86	789.33	676.95	726.66	699.28	568.2	558.08	532.45	531.51	438.79	567.22	695.33	693.25	642.51	623.09	-0.0509721	0.0146901	0.966741	0.0530467
Rab7a	Ras-related protein Rab-7a OS=Mus musculus OX=10090 GN=Rab7a PE=1 SV=2	6.57	23774.9	11902.2	P51150	17	83.57	0	RAB7A_MOUSE	278.43	283.48	263.42	233.71	204.65	210.5	268.74	247.62	243.36	246.7	193.12	244.39	241.89	259.69	272.46	251.38	228.04	265.77	244.74	249.32	222.43	239.39	263.38	269.95	243.18	250.7	0.0508188	0.015046	0.965948	0.0529994
Itsn1	Intersectin-1 OS=Mus musculus OX=10090 GN=Itsn1 PE=1 SV=2	7.87	195210	526.29	Q9Z0R4	10	9.98	0.0018	ITSN1_MOUSE	245.31	209.01	213.47	173.41	236.22	184.81	194.81	172.32	215.19	180.91	208.92	171.98	238.92	226.17	226.9	202.14	184.71	184.83	198.7	221.57	189.81	203.43	228.59	180.52	200.53	207.19	0.0507805	0.015046	0.965948	0.0529627
Wasf1	Wiskott-Aldrich syndrome protein family member 1 OS=Mus musculus OX=10090 GN=Wasf1 PE=1 SV=2	5.95	61794.2	2263.86	Q8R5H6	17	33.45	0	WASF1_MOUSE	389.4	451.51	483.43	396.45	378.92	463.17	438.78	417.99	440.94	389.27	438.9	427.91	396.26	437.93	488.88	393.39	351.46	335.91	413.2	408.68	430.1	382.18	490.04	427.91	426.39	413	-0.0507037	0.015046	0.965948	0.052889
Psmb7	Proteasome subunit beta type-7 OS=Mus musculus OX=10090 GN=Psmb7 PE=1 SV=1	7.99	30233.7	866.96	P70195	10	50.18	0.0018	PSB7_MOUSE	59.81	70.83	72.04	65.15	72.01	64.62	55.9	60.14	60.66	61.09	70.85	50.1	68.07	78.1	80.17	65.18	60.04	66.75	59.47	66.61	57.49	61.37	70.59	56.77	63.6	65.88	0.0506618	0.015046	0.965948	0.0528488
Myl6	Myosin light polypeptide 6 OS=Mus musculus OX=10090 GN=Myl6 PE=1 SV=3	4.36	17101.2	539.84	Q60605	2	11.26	0.0018	MYL6_MOUSE	7.53	6.8	NA	NA	12.34	13.04	8.49	NA	NA	NA	NA	NA	NA	NA	9.75	7.28	NA	14.07	NA	NA	6.5	NA	NA	NA	9.64	9.4	-0.0527356	0.000471488	0.998915	0.0527377
Alg2	Alpha-1_3/1_6-mannosyltransferase ALG2 OS=Mus musculus OX=10090 GN=Alg2 PE=1 SV=2	7.9	48032.3	410.94	Q9DBE8	10	33.25	0.0019	ALG2_MOUSE	68.91	65.46	82.36	81.86	46.22	50.85	80.17	69.81	75.21	63.19	76.73	75.66	63.95	59.3	63.82	80.59	65.5	52.55	54.36	80.77	59.92	70.22	69.27	84.32	69.7	67.05	-0.0506226	0.0146901	0.966741	0.052711
Arpc3	Actin-related protein 2/3 complex subunit 3 OS=Mus musculus OX=10090 GN=Arpc3 PE=1 SV=3	8.83	20752.8	2811	Q9JM76	9	46.07	0	ARPC3_MOUSE	115.75	108.74	112.38	130.51	109.55	103.69	92.52	93.23	98.63	67.78	104.26	83.64	115.53	84.68	106.51	136.33	108.48	97.76	99.75	99.09	73.17	78.22	90.7	89.54	101.72	98.31	-0.050615	0.0146901	0.966741	0.0527037
Hnmt	Histamine N-methyltransferase OS=Mus musculus OX=10090 GN=Hnmt PE=1 SV=1	4.77	34063.9	476.53	Q91VF2	5	29.83	0.0019	HNMT_MOUSE	101.68	113.51	81.25	63.39	89.52	84.8	79.64	112.25	79.63	96	75.31	98.71	93.81	103.6	86.19	89.79	90.37	116.99	87.18	86.14	85.14	102.43	82.13	81.59	89.64	92.11	0.0505152	0.0146901	0.966741	0.0526078
Srr	Serine racemase OS=Mus musculus OX=10090 GN=Srr PE=1 SV=1	5.63	36758.1	1631.55	Q9QZX7	11	52.51	0	SRR_MOUSE	145.13	121.63	121.61	149.91	91.62	118.63	117.83	73.49	111.11	97.53	97.55	83.11	157.75	118.25	126.89	113.71	108.74	85.34	123.39	110.1	104.25	90	125.64	101.53	110.76	113.8	0.0508277	0.0135121	0.969366	0.0525931
Hmox2	Heme oxygenase 2 OS=Mus musculus OX=10090 GN=Hmox2 PE=1 SV=1	5.53	35909.7	530.91	O70252	8	34.29	0.0018	HMOX2_MOUSE	47.95	53.66	49.1	43.88	48.63	42.38	61.7	37.64	40.84	52.61	44.49	50.45	44.66	57.25	44.38	54.71	37.08	54.31	47.3	50.3	55.32	55.45	42.22	50.5	47.78	49.46	0.0503619	0.015046	0.965948	0.0525614
Kif21a	Kinesin-like protein KIF21A OS=Mus musculus OX=10090 GN=Kif21a PE=1 SV=2	5.88	187962	1173.1	Q9QXL2	35	29.9	0.001	KI21A_MOUSE	745.99	999.05	851.58	766.78	629.74	847.53	743.76	767.95	1075.14	968.44	885.07	811.56	828.8	707.94	923.62	1065.19	1019.85	761.7	724.14	875.21	752.35	668.56	737.07	692.35	841.05	813.07	-0.0504153	0.0146901	0.966741	0.0525119
Tmx2	Thioredoxin-related transmembrane protein 2 OS=Mus musculus OX=10090 GN=Tmx2 PE=1 SV=1	8.94	34341.9	540.2	Q9D710	6	25.08	0.0018	TMX2_MOUSE	37.27	32.15	37.52	30.38	26.84	33.36	38.85	29.92	36.74	28.6	32.15	39.09	36.92	27.06	32.41	25.33	23.72	41.73	31.99	30.97	44.49	32.04	37.7	28.59	33.57	32.75	-0.0502639	0.0146901	0.966741	0.0523666
Stk39	STE20/SPS1-related proline-alanine-rich protein kinase OS=Mus musculus OX=10090 GN=Stk39 PE=1 SV=1	5.89	60833.2	591.55	Q9Z1W9	8	25.18	0.0018	STK39_MOUSE	94.57	89.71	66.07	96.39	92.01	101.89	78.74	65.83	91.01	95.82	85.87	79.98	76.65	84.62	82.93	80.52	87.67	82.06	84.56	81.98	89.49	91.28	80.71	72.77	86.49	82.94	-0.0501331	0.015046	0.965948	0.0523422
Lxn	Latexin OS=Mus musculus OX=10090 GN=Lxn PE=1 SV=2	5.39	25663	2364.76	P70202	4	20.27	0	LXN_MOUSE	115.21	93.8	99.69	104.41	98.33	86.69	127.74	114.25	133.79	124.47	114.76	122.84	98.04	115.5	130.96	122.52	114.71	70.55	114.99	127.55	117.38	121.28	138.41	117.21	111.33	115.76	0.0500342	0.0146901	0.966741	0.0521462
Ccdc65	Dynein regulatory complex subunit 2 OS=Mus musculus OX=10090 GN=Ccdc65 PE=1 SV=1	6.56	58341.1	655.7	Q8VHI7	2	5.88	0.0018	DRC2_MOUSE	2105.81	1521.27	909.17	1750.31	840.89	1373.3	1249.51	1355.89	1709.6	1365.41	1319.64	1575.63	2061.75	1607.4	1371.77	1088.96	1655.49	1146.36	1663.42	1437.01	1270.69	1656.04	1690.93	927.74	1423.04	1464.8	0.0512416	0.00927003	0.978881	0.0520734
C2cd4cC2CD4	C2 calcium-dependent domain-containing protein 4C OS=Mus musculus OX=10090 GN=C2cd4cC2CD4 family PE=1 SV=1	10.35	44842.3	529.27	Q5HZI2	2	8.35	0.0018	C2C4C_MOUSE	27.93	16.58	21.39	27.69	20.77	22.41	17.24	NA	20.57	NA	19.49	NA	25.21	17.81	18.41	NA	NA	NA	24.27	20.51	NA	17.9	21.86	19.52	21.56	20.69	-0.0502638	0.0135121	0.969366	0.0520484
Add1	Alpha-adducin OS=Mus musculus OX=10090 GN=Add1 PE=1 SV=2	5.54	81045.9	3689.65	Q9QYC0	30	58.23	0	ADDA_MOUSE	732.04	775.22	710.02	692.85	703.49	1146.98	610.67	544.08	691.32	655.57	678.77	555.7	846.39	687.78	1062.91	526.86	1140.58	586.37	716.67	581.53	694.41	610.39	722.28	701.76	708.06	739.83	0.050799	0.0109308	0.975145	0.0519617
Slc25a13	Calcium-binding mitochondrial carrier protein Aralar2 OS=Mus musculus OX=10090 GN=Slc25a13 PE=1 SV=1	8.82	74866.2	1307.83	Q9QXX4	17	32.54	0.001	CMC2_MOUSE	337.14	399.31	394.95	393.38	358.24	480.64	401.57	470.33	408.29	560.52	459.6	445.23	365.05	519.44	392.65	226.23	541.99	456.3	421.22	417.65	431.18	463.01	380.81	376.86	425.77	416.03	-0.0501093	0.0135121	0.969366	0.0518992
Prxl2b	Prostamide/prostaglandin F synthase OS=Mus musculus OX=10090 GN=Prxl2b PE=1 SV=1	6.37	22069.2	1429.85	Q9DB60	8	40.3	0	PXL2B_MOUSE	60.92	69.27	62.35	37.16	65.16	68.65	64.61	63.84	69.64	73.05	65.19	62.95	67.8	60.51	62.62	59.77	56.5	49.15	70.34	72.72	54.34	60.56	62.97	55.09	63.57	61.03	-0.0497442	0.0146901	0.966741	0.0518679
Rab14	Ras-related protein Rab-14 OS=Mus musculus OX=10090 GN=Rab14 PE=1 SV=3	5.82	24125.1	15087.6	Q91V41	19	88.84	0	RAB14_MOUSE	465.43	453.82	457.2	464.2	459.36	415.44	483.35	401.74	450.18	365.45	456.34	399.76	414.97	437.44	412.72	491.93	390.9	426.46	466.31	410.5	431.22	382.41	396.73	430.7	439.35	424.36	-0.049108	0.0163443	0.963065	0.0517565
Thnsl1	Threonine synthase-like 1 OS=Mus musculus OX=10090 GN=Thnsl1 PE=1 SV=1	6.81	84069.9	497.72	Q8BH55	7	12.85	0.0019	THNS1_MOUSE	106.91	99.02	90.3	108.63	99.79	87.81	107.69	94.41	94.44	77.59	108.16	113.32	98.27	111.42	104.28	105.47	97.78	93.94	84.71	102.13	96.58	96.94	125.35	111.66	99.01	102.38	0.0494903	0.015046	0.965948	0.0517269
Ppp3r1	Calcineurin subunit B type 1 OS=Mus musculus OX=10090 GN=Ppp3r1 PE=1 SV=3	4.44	19414	32319.6	Q63810	13	72.94	0	CANB1_MOUSE	387	432.23	671.4	786.91	637.13	616.94	697.4	810.54	668.34	875.49	788.86	698.36	590.77	597.72	549.68	415.31	784.03	888.37	634.14	710.67	764.95	639.15	608.87	550.81	672.55	644.54	-0.0507832	0.00954149	0.978269	0.0516718
[truncated: 677 more rows]
